# Supplementary material for: Haplotype-resolved assembly of the mule duck genome using high-fidelity sequencing technology
Source: PLoS One. 2024 Jul 1;19(7):e0305914. doi: 10.1371/journal.pone.0305914 (PMC11216606; doi:10.1371/journal.pone.0305914)
Supplement: S1 File — (ZIP) [file pone.0305914.s001.zip]

Archive with 14 entries (14 files):
- Supporting_Information/S1_Fig.tif
- Supporting_Information/S1_Table.xlsx
- Supporting_Information/S10_Table.xlsx
- Supporting_Information/S11_Table.xlsx
- Supporting_Information/S2_Fig.tif
- Supporting_Information/S2_Table.xlsx
- Supporting_Information/S3_Fig.tif
- Supporting_Information/S3_Table.xlsx
- Supporting_Information/S4_Table.xlsx
- Supporting_Information/S5_Table.xlsx
- Supporting_Information/S6_Table.xlsx
- Supporting_Information/S7_Table.xlsx
- Supporting_Information/S8_Table.xlsx
- Supporting_Information/S9_Table.xlsx
