# Supplementary material for: Haplotype-resolved assembly of the mule duck genome using high-fidelity sequencing technology
Source: PLoS One. 2024 Jul 1;19(7):e0305914. doi: 10.1371/journal.pone.0305914 (PMC11216606; doi:10.1371/journal.pone.0305914)
Supplement: S1 File — (ZIP) [file pone.0305914.s001.zip › Supporting_Information/S1_Table.xlsx]

## Sheet: Sheet1
Table S1. The HiFi reads statistics.
HiFi Reads	3548061
HiFi Yield(Gb)	73.1
HiFi Read Length(mean, Kb)	20.61
HiFi Read Quality(median)	31
HiFi Read N50	21770
