# Supplementary material for: Haplotype-resolved assembly of the mule duck genome using high-fidelity sequencing technology
Source: PLoS One. 2024 Jul 1;19(7):e0305914. doi: 10.1371/journal.pone.0305914 (PMC11216606; doi:10.1371/journal.pone.0305914)
Supplement: S1 File — (ZIP) [file pone.0305914.s001.zip › Supporting_Information/S10_Table.xlsx]

## Sheet: H1_spe_f
Table S10. Summary of H1-specific expression genes.
Uniprot_gene	padj	H_value	H1_Q
PRR33.HUMAN	2.21842e-47	0	0
GELS.CHICK	7.90377e-43	0	0
MLE1.CHICK	1.10043e-42	0	0
HA1F.CHICK	1.2946e-41	0	0
YBOX3.HUMAN	5.01303e-40	0	0
TBA5.CHICK	3.22563e-38	0	0
CORO6.RAT	1.11967e-37	0	0
LAMB2.RAT	1.75305e-36	0	0
ENOA.CHICK	6.67305e-36	0	0
MYOME.HUMAN	3.39378e-35	0	0
NEXN.HUMAN	1.01486e-33	0	0
ATPG.BOVIN	2.57076e-33	0	0
RL15.RAT	2.96911e-33	0	0
SYNPO.MOUSE	1.00682e-31	0	0
HBA.CAIMO	1.03852e-31	0	0
MOT1.RAT	2.84675e-31	0	0
FOS.CHICK	3.91017e-31	0	0
FKBP5.HUMAN	9.59781e-31	0	0
RHOA.RAT	1.16804e-30	0	0
HEM1.CHICK	1.31919e-30	0	0
PINK1.HUMAN	1.54347e-30	0	0
ATP5H.HUMAN	1.25579e-29	0	0
CHD8.HUMAN	2.71355e-29	0	0
DDX17.MOUSE	1.80192e-28	0	0
RL35A.PONAB	4.08996e-28	0	0
NCOR2.HUMAN	5.05202e-28	0	0
RL22.PIG	6.01558e-28	0	0
DLDH.HUMAN	7.4909e-28	0	0
ECHB.PANTR	1.14185e-27	0	0
ARAP3.MOUSE	1.60755e-27	0	0
MAPK2.MOUSE	1.95325e-27	0	0
PSMD2.PONAB	3.23049e-27	0	0
FKB1A.BOVIN	4.0815e-27	0	0
MID49.HUMAN	6.27173e-27	0	0
GSTM3.MACFU	8.05046e-27	0	0
NDUV2.BOVIN	8.71578e-27	0	0
ZSWM5.HUMAN	1.29691e-26	0	0
KSR1.HUMAN	1.29977e-26	0	0
DHSDA.XENLA	1.36871e-26	0	0
NFIC.HUMAN	2.18093e-26	0	0
ALAT2.XENTR	2.6732e-26	0	0
NXF1.COTJA	3.04064e-26	0	0
SIR2.MACFA	3.06525e-26	0	0
IMB1.HUMAN	4.05764e-26	0	0
RL36.CHICK	5.10027e-26	0	0
M1IP1.HUMAN	5.23957e-26	0	0
EPHB1.CHICK	6.66391e-26	0	0
GA45B.HUMAN	1.58071e-25	0	0
PIEZ1.HUMAN	2.5055e-25	0	0
OSER1.HUMAN	3.38457e-25	0	0
CTBP1.MOUSE	4.24386e-25	0	0
HTRA1.HUMAN	4.27125e-25	0	0
PSB3.HUMAN	5.77264e-25	0	0
ATPK.HUMAN	5.96085e-25	0	0
RBM5.HUMAN	8.74386e-25	0	0
NDUB3.PONPY	1.34311e-24	0	0
TCO2.RAT	2.16006e-24	0	0
KFW70908.1	3.06137e-24	0	0
KC1G2.MOUSE	3.45499e-24	0	0
MLF1.HUMAN	4.72103e-24	0	0
SRP54.RAT	4.96507e-24	0	0
TCRG1.MOUSE	1.20684e-23	0	0
LRIG1.MOUSE	1.26804e-23	0	0
SEPP1.RAT	1.37128e-23	0	0
OPJ84116.1	1.44852e-23	0	0
TINAL.MOUSE	2.28965e-23	0	0
FBXL5.BOVIN	3.08046e-23	0	0
P2RY1.CHICK	6.29051e-23	0	0
MOT4.CHICK	7.10999e-23	0	0
PAHX.HUMAN	7.37105e-23	0	0
NHSL2.MOUSE	7.44041e-23	0	0
NP1L4.RAT	7.49075e-23	0	0
HPRT.CHICK	8.6761e-23	0	0
SMTN.MOUSE	8.76304e-23	0	0
NDUF3.BOVIN	9.01179e-23	0	0
CTNA1.MOUSE	1.05304e-22	0	0
PGES2.MOUSE	1.46755e-22	0	0
FAK1.MOUSE	1.68442e-22	0	0
THAP4.HUMAN	2.00321e-22	0	0
VPS72.HUMAN	2.1774e-22	0	0
NDUA2.BOVIN	2.24027e-22	0	0
HBRH.CHICK	2.45146e-22	0	0
TITIN.HUMAN	2.45146e-22	0	0
CCPG1.CHICK	2.90498e-22	0	0
OLM2A.HUMAN	2.99189e-22	0	0
TNPO1.HUMAN	3.20119e-22	0	0
PRELP.RAT	3.34967e-22	0	0
RARR2.PONAB	3.72987e-22	0	0
RM28.MOUSE	4.81712e-22	0	0
PGP.CHICK	5.41231e-22	0	0
ELOA1.HUMAN	7.00646e-22	0	0
SNX21.HUMAN	7.43808e-22	0	0
CALU.RABIT	7.57319e-22	0	0
TLE4.XENLA	8.07425e-22	0	0
WDR73.XENLA	9.75488e-22	0	0
SLK.HUMAN	1.31837e-21	0	0
RT24A.XENLA	1.40198e-21	0	0
AKAP2.HUMAN	1.54887e-21	0	0
RM10.MOUSE	1.91201e-21	0	0
ZN268.HUMAN	2.0269e-21	0	0
JAG2.HUMAN	2.79282e-21	0	0
PPR3C.RAT	2.80483e-21	0	0
EMIL1.MOUSE	2.92804e-21	0	0
HBAD.CAIMO	2.93824e-21	0	0
SPY1.HUMAN	4.39981e-21	0	0
ANM9.HUMAN	4.521e-21	0	0
LY6E.CHICK	4.59525e-21	0	0
NRP2.MOUSE	5.0291e-21	0	0
T22D3.MOUSE	5.22559e-21	0	0
FBX46.HUMAN	5.72466e-21	0	0
CCG2.HUMAN	5.81878e-21	0	0
PLCG1.RAT	5.81878e-21	0	0
NISCH.HUMAN	6.19967e-21	0	0
SYMPK.HUMAN	6.20911e-21	0	0
EXT2.HUMAN	6.30229e-21	0	0
COPB2.MOUSE	6.81828e-21	0	0
BRE1B.HUMAN	7.14282e-21	0	0
SAHH3.PONAB	7.2062e-21	0	0
ACHD.CHICK	8.10899e-21	0	0
XBP1.BOVIN	1.10601e-20	0	0
CO7.PIG	1.31198e-20	0	0
SRPK1.PONAB	1.58266e-20	0	0
IWS1.HUMAN	1.60215e-20	0	0
RO31.XENLA	1.67491e-20	0	0
TAXB1.MOUSE	1.9568e-20	0	0
TS101.HUMAN	2.23512e-20	0	0
S12A2.HUMAN	2.96479e-20	0	0
ANK2.HUMAN	3.26395e-20	0	0
CPSF1.MOUSE	3.28819e-20	0	0
CF136.MACMU	3.31473e-20	0	0
NCPR.BOVIN	3.9422e-20	0	0
ZSCA2.MOUSE	5.86784e-20	0	0
MUTA.HUMAN	6.90097e-20	0	0
AMGO1.HUMAN	8.14671e-20	0	0
H2A4.CHICK	8.95988e-20	0	0
ATF1.BOVIN	1.10212e-19	0	0
CC138.MACFA	1.13426e-19	0	0
LCAP.HUMAN	1.45425e-19	0	0
CTGE5.HUMAN	1.46598e-19	0	0
SDE2.HUMAN	1.78902e-19	0	0
XPO4.CHICK	1.84052e-19	0	0
TIM21.XENLA	2.01462e-19	0	0
UBL5.PSAOB	2.25538e-19	0	0
ERG.CHICK	2.61876e-19	0	0
HSP70.CHICK	2.70842e-19	0	0
PSB2.RAT	2.8788e-19	0	0
ZNRF1.HUMAN	2.89027e-19	0	0
TM223.MOUSE	3.61597e-19	0	0
NEDD8.RABIT	4.08207e-19	0	0
DYR1A.HUMAN	5.08325e-19	0	0
WDR44.BOVIN	5.87522e-19	0	0
BAZ1A.HUMAN	6.61638e-19	0	0
CYH1.HUMAN	6.64071e-19	0	0
KAI6076784.1	7.61536e-19	0	0
PO121.MOUSE	8.00015e-19	0	0
ASND1.CHICK	8.63147e-19	0	0
RT16.PONAB	8.6532e-19	0	0
TM2D1.MOUSE	9.85645e-19	0	0
RNPS1.PONAB	1.09575e-18	0	0
AP2B1.MOUSE	1.09627e-18	0	0
SRA1.HUMAN	1.15886e-18	0	0
RAB5C.CHICK	1.18423e-18	0	0
UT14B.MOUSE	1.20243e-18	0	0
ISLR.HUMAN	1.23537e-18	0	0
RM38.MOUSE	1.24732e-18	0	0
GMPAA.DANRE	1.27503e-18	0	0
RPC4.BOVIN	1.30088e-18	0	0
NR2F6.RAT	1.30531e-18	0	0
MCA3A.DANRE	2.05919e-18	0	0
FA5.BOVIN	2.38149e-18	0	0
M3K1.HUMAN	2.6591e-18	0	0
DCAF8.RAT	3.14434e-18	0	0
MCRI1.CHICK	3.45136e-18	0	0
DHX36.HUMAN	3.64018e-18	0	0
NOLC1.HUMAN	3.73105e-18	0	0
PDE2A.HUMAN	3.82165e-18	0	0
AP3D1.HUMAN	3.86871e-18	0	0
PEAR1.HUMAN	4.20931e-18	0	0
FCHO2.HUMAN	4.93858e-18	0	0
STPAP.DANRE	6.21828e-18	0	0
PKHG3.MOUSE	7.34692e-18	0	0
HSP7C.SAGOE	8.80685e-18	0	0
MAIP1.BOVIN	8.9595e-18	0	0
CHMP3.PONAB	9.68773e-18	0	0
TBA4.CHICK	1.10774e-17	0	0
CCYL1.XENTR	1.15812e-17	0	0
NU214.HUMAN	1.19996e-17	0	0
TAF6L.MOUSE	1.33068e-17	0	0
IPO9.HUMAN	1.36839e-17	0	0
PPP5.RAT	1.67609e-17	0	0
EFTS.RAT	1.94356e-17	0	0
MTA2.HUMAN	2.16689e-17	0	0
TBL2.MOUSE	2.49203e-17	0	0
PNO1.CHICK	2.78495e-17	0	0
VAT1.HUMAN	3.02548e-17	0	0
OLM2B.HUMAN	3.14085e-17	0	0
CO8A1.MOUSE	3.23312e-17	0	0
KFW66603.1	3.37602e-17	0	0
RRP8.MOUSE	3.51675e-17	0	0
PPAL.PONAB	3.97756e-17	0	0
AUXI.BOVIN	4.16191e-17	0	0
AF1L2.HUMAN	4.31998e-17	0	0
EOA97229.1	5.79708e-17	0	0
RAEL1.PIG	6.82002e-17	0	0
ASPN.HUMAN	7.28918e-17	0	0
PIGS.HUMAN	7.93843e-17	0	0
FNIP2.HUMAN	1.02883e-16	0	0
OCTC.HUMAN	1.04633e-16	0	0
CPTP.XENLA	1.1817e-16	0	0
SRPK.PHYPO	1.37736e-16	0	0
BRI3.MOUSE	1.51273e-16	0	0
ARK72.MOUSE	1.52658e-16	0	0
NHP2.HUMAN	1.89826e-16	0	0
M3K5.HUMAN	1.9662e-16	0	0
CACB1.RABIT	3.39554e-16	0	0
SCN8A.RAT	3.50432e-16	0	0
SMAD6.HUMAN	3.88459e-16	0	0
WDR74.HUMAN	4.49592e-16	0	0
CAF17.HUMAN	4.54471e-16	0	0
RNF12.XENTR	4.58287e-16	0	0
CCL13.HUMAN	4.62967e-16	0	0
POK18.HUMAN	4.75098e-16	0	0
ACSF2.MOUSE	4.85447e-16	0	0
AMPB.RAT	5.56013e-16	0	0
SOBP.CHICK	5.65363e-16	0	0
TTF1.MOUSE	6.0896e-16	0	0
WDR53.HUMAN	6.09954e-16	0	0
WNK1.HUMAN	6.1698e-16	0	0
LDLR.PIG	6.41103e-16	0	0
XP_010727215.1	6.42726e-16	0	0
PCDGM.PANTR	6.60823e-16	0	0
VPS28.BOVIN	6.88583e-16	0	0
THIO.CHICK	8.37467e-16	0	0
RUSD4.HUMAN	8.44341e-16	0	0
ABD12.HUMAN	9.22972e-16	0	0
RIN2.HUMAN	9.3896e-16	0	0
KAI6073505.1	9.51553e-16	0	0
RA51D.MOUSE	9.5736e-16	0	0
XIAP.RAT	1.03656e-15	0	0
NSE1.XENLA	1.08354e-15	0	0
LTV1.MOUSE	1.1155e-15	0	0
RBM18.PONAB	1.13995e-15	0	0
PF21A.HUMAN	1.38395e-15	0	0
HINT3.PONAB	1.4102e-15	0	0
TRI25.HUMAN	1.41941e-15	0	0
REEP6.HUMAN	1.45666e-15	0	0
KAF1415375.1	1.51783e-15	0	0
PGH1.RABIT	1.58219e-15	0	0
IGF2.CHICK	1.66235e-15	0	0
ABHDB.XENLA	1.71031e-15	0	0
X3CL1.HUMAN	1.82813e-15	0	0
RAB14.PONAB	1.87004e-15	0	0
FLOT1.CARAU	2.05959e-15	0	0
BLCAP.DIDVI	2.07088e-15	0	0
AT7L2.HUMAN	2.09264e-15	0	0
DPS1.HUMAN	2.17888e-15	0	0
CTBL1.MOUSE	2.42276e-15	0	0
TTC3.HUMAN	2.89369e-15	0	0
RCC2.MOUSE	3.02385e-15	0	0
CXA4.MOUSE	3.07122e-15	0	0
S40A1.HUMAN	3.20955e-15	0	0
EXOS6.MOUSE	3.29319e-15	0	0
PTPA.HUMAN	3.66342e-15	0	0
TRI39.RAT	3.68615e-15	0	0
SCMH1.HUMAN	3.69231e-15	0	0
ATLA1.MACFA	3.85011e-15	0	0
OSR2.HUMAN	4.21938e-15	0	0
CRF.XENLA	5.82514e-15	0	0
GSH0.RAT	6.3282e-15	0	0
SEN54.MOUSE	6.60419e-15	0	0
APEH.MOUSE	7.71205e-15	0	0
PKU47896.1	8.18379e-15	0	0
SESN1.HUMAN	9.77031e-15	0	0
ROR1.HUMAN	1.05945e-14	0	0
FA20A.MOUSE	1.17332e-14	0	0
FOXP1.CHICK	1.20675e-14	0	0
KIF2A.CHICK	1.28058e-14	0	0
TRI35.HUMAN	1.42645e-14	0	0
NCDN.CHICK	1.57489e-14	0	0
EDEM1.HUMAN	1.74818e-14	0	0
ERMP1.HUMAN	1.74895e-14	0	0
DRS7B.BOVIN	1.83409e-14	0	0
THA11.HUMAN	1.92687e-14	0	0
LRWD1.XENLA	1.97521e-14	0	0
CCD66.PONAB	2.03728e-14	0	0
ADRB2.FELCA	2.13758e-14	0	0
EMC6.MOUSE	2.3522e-14	0	0
CDAC1.HUMAN	2.40155e-14	0	0
GIN1.MACFA	2.73967e-14	0	0
CUL9.MOUSE	2.76522e-14	0	0
GADL1.BOVIN	2.90401e-14	0	0
TLE1.XENLA	3.08628e-14	0	0
S7A6O.MOUSE	3.10112e-14	0	0
GPN3.HUMAN	3.31053e-14	0	0
TBA1A.RAT	3.86547e-14	0	0
PEX3.MACFA	4.56488e-14	0	0
RP25L.HUMAN	4.57573e-14	0	0
DTBP1.HUMAN	4.62742e-14	0	0
DNJC5.XENLA	5.22559e-14	0	0
FBLN5.PONAB	5.72549e-14	0	0
ELP2.HUMAN	5.7578e-14	0	0
PPM1J.RAT	6.69472e-14	0	0
DNAJ1.CHLAE	6.69627e-14	0	0
TRAK1.MOUSE	7.33705e-14	0	0
MRP7.HUMAN	8.74394e-14	0	0
MET13.HUMAN	1.04327e-13	0	0
DHRS3.HUMAN	1.06369e-13	0	0
ITAD.HUMAN	1.09976e-13	0	0
SPTN2.HUMAN	1.19658e-13	0	0
BT3A3.HUMAN	1.27946e-13	0	0
GEPH.MOUSE	1.28626e-13	0	0
GDAP2.HUMAN	1.30365e-13	0	0
FBXL3.HUMAN	1.33715e-13	0	0
NECP2.HUMAN	1.33881e-13	0	0
DPP2.MOUSE	1.5915e-13	0	0
CO039.MOUSE	1.67061e-13	0	0
CJ088.HUMAN	1.76542e-13	0	0
USPL1.HUMAN	1.78823e-13	0	0
CC070.HUMAN	1.81486e-13	0	0
SHB.HUMAN	2.13222e-13	0	0
AMPD2.HUMAN	2.28867e-13	0	0
RM19.BOVIN	2.37888e-13	0	0
CHCH7.XENLA	2.69948e-13	0	0
GKAP1.HUMAN	2.91032e-13	0	0
HXA5.CHICK	3.24889e-13	0	0
OWK49811.1	3.37452e-13	0	0
SAM11.HUMAN	3.41023e-13	0	0
KAH1165038.1	3.61611e-13	0	0
TM245.HUMAN	3.84254e-13	0	0
RBPMS.HUMAN	3.99875e-13	0	0
RNF11.HUMAN	4.10992e-13	0	0
NMNA1.MOUSE	4.31671e-13	0	0
HMHA1.HUMAN	4.46746e-13	0	0
SMI19.PONAB	4.61011e-13	0	0
PTGR1.CAVPO	5.34361e-13	0	0
NSF.HUMAN	5.52986e-13	0	0
RPP30.BOVIN	6.42746e-13	0	0
PPR3A.RABIT	6.8514e-13	0	0
INRA2.ONCMY	6.87329e-13	0	0
STX5.HUMAN	7.02027e-13	0	0
TENA.CHICK	7.02047e-13	0	0
SBP1A.XENLA	8.33971e-13	0	0
KI67.MOUSE	8.45954e-13	0	0
E2AK1.RAT	9.14802e-13	0	0
PHR.POTTR	9.14802e-13	0	0
HVCN1.CHICK	9.36842e-13	0	0
TMX3.HUMAN	9.49479e-13	0	0
CCD94.HUMAN	1.03469e-12	0	0
ERO1A.MOUSE	1.1081e-12	0	0
TM140.HUMAN	1.32857e-12	0	0
TM168.HUMAN	1.51472e-12	0	0
RN114.PIG	1.57244e-12	0	0
NCOA1.HUMAN	1.61635e-12	0	0
THSD4.MOUSE	1.87484e-12	0	0
CASP9.HUMAN	2.02525e-12	0	0
ZBT26.HUMAN	2.15318e-12	0	0
COMD1.MOUSE	2.17424e-12	0	0
TTC1.HUMAN	2.38801e-12	0	0
PKHH2.HUMAN	2.423e-12	0	0
SUSD1.HUMAN	2.64139e-12	0	0
MP2K4.HUMAN	2.65383e-12	0	0
AQP3.BOVIN	2.76127e-12	0	0
PKU39438.1	2.89664e-12	0	0
ZN708.HUMAN	3.18006e-12	0	0
DCAKD.DANRE	3.1824e-12	0	0
ASPM.MOUSE	3.21713e-12	0	0
MSI2H.HUMAN	3.2458e-12	0	0
KLF3.HUMAN	3.4529e-12	0	0
ZC3H4.HUMAN	3.4761e-12	0	0
CEP44.XENLA	3.48831e-12	0	0
ADK.HUMAN	3.61677e-12	0	0
ROCK2.HUMAN	4.20428e-12	0	0
CE112.HUMAN	4.44886e-12	0	0
EFMT3.HUMAN	4.45675e-12	0	0
SIRB1.HUMAN	4.45675e-12	0	0
HPS4.HUMAN	4.79672e-12	0	0
BAP29.HUMAN	4.92206e-12	0	0
F10C1.RAT	4.97577e-12	0	0
RSPH3.HUMAN	5.27528e-12	0	0
ANDR.MOUSE	5.3627e-12	0	0
TRI10.PIG	5.39912e-12	0	0
OSGP2.MOUSE	5.92425e-12	0	0
HOME1.HUMAN	6.39329e-12	0	0
BBS5.MACFA	7.02628e-12	0	0
LFG4.HUMAN	9.34001e-12	0	0
FPGT.HUMAN	1.19091e-11	0	0
PCX4.HUMAN	1.37929e-11	0	0
TM141.BOVIN	1.39775e-11	0	0
THAP8.HUMAN	1.53605e-11	0	0
DYH17.HUMAN	1.6482e-11	0	0
CE152.HUMAN	1.71019e-11	0	0
CHIN.HUMAN	1.83107e-11	0	0
NOVA1.HUMAN	1.84209e-11	0	0
KFV97884.1	1.95891e-11	0	0
VGLL4.HUMAN	2.04356e-11	0	0
ARG28.HUMAN	2.16021e-11	0	0
ANR49.HUMAN	2.19843e-11	0	0
SAMC.BOVIN	2.28218e-11	0	0
RAB6A.RAT	2.42183e-11	0	0
ARL15.MOUSE	2.90298e-11	0	0
LRC30.HUMAN	3.17096e-11	0	0
GRL1A.PONAB	3.40596e-11	0	0
NMT2.HUMAN	3.70011e-11	0	0
KAH1172165.1	3.81826e-11	0	0
DFFA.MOUSE	4.01823e-11	0	0
GREM1.CHICK	4.81081e-11	0	0
ROR2.HUMAN	4.82175e-11	0	0
UR2R.MOUSE	5.06195e-11	0	0
DAAM1.HUMAN	5.60704e-11	0	0
MBB1A.DANRE	5.97395e-11	0	0
EVA1B.HUMAN	6.4915e-11	0	0
KLH42.MOUSE	6.60947e-11	0	0
CBR1.MOUSE	6.76802e-11	0	0
IN80C.HUMAN	6.86363e-11	0	0
ZN436.HUMAN	7.64346e-11	0	0
FAHD1.MOUSE	8.14195e-11	0	0
PARPT.HUMAN	9.07423e-11	0	0
IFT46.HUMAN	1.01431e-10	0	0
IMP1L.HUMAN	1.03813e-10	0	0
PAR16.HUMAN	1.05231e-10	0	0
KAG6921766.1	1.08194e-10	0	0
ZN827.HUMAN	1.21933e-10	0	0
NAC3.MOUSE	1.39379e-10	0	0
CBPC5.HUMAN	1.40169e-10	0	0
MILK2.HUMAN	1.43135e-10	0	0
RIMB2.HUMAN	1.46676e-10	0	0
STAR.CHICK	1.47333e-10	0	0
TM14C.PONAB	1.48573e-10	0	0
CEP68.HUMAN	1.49705e-10	0	0
NQO2.RAT	1.76877e-10	0	0
MTFP1.DANRE	2.06542e-10	0	0
PCLI1.HUMAN	2.1312e-10	0	0
KQK73832.1	2.50564e-10	0	0
PCDGA.PANTR	2.74724e-10	0	0
DCNL3.HUMAN	2.83184e-10	0	0
SKI.AVIES	2.88707e-10	0	0
G137C.HUMAN	2.91905e-10	0	0
OXB58172.1	2.95507e-10	0	0
RHG32.HUMAN	3.52203e-10	0	0
MPV17.HUMAN	3.53713e-10	0	0
TMM98.XENLA	3.5499e-10	0	0
KAI6069959.1	3.84214e-10	0	0
CBX8.MOUSE	3.87161e-10	0	0
FAKD3.BOVIN	4.09436e-10	0	0
PXDN.XENTR	4.23187e-10	0	0
GBP.XENLA	4.54247e-10	0	0
EME1.MOUSE	4.72494e-10	0	0
PARP8.HUMAN	5.32421e-10	0	0
DCA17.HUMAN	5.34215e-10	0	0
FOLC.HUMAN	5.36704e-10	0	0
ARF6.RAT	6.16881e-10	0	0
EI2BD.MOUSE	6.45898e-10	0	0
TNR16.CHICK	6.69288e-10	0	0
RGS11.HUMAN	7.25655e-10	0	0
AKA7G.HUMAN	7.82675e-10	0	0
XP_044862343.1	7.88147e-10	0	0
MA1A2.MOUSE	8.21173e-10	0	0
PTGES.HORSE	1.03677e-09	0	0
PELI2.HUMAN	1.05468e-09	0	0
SEM4B.HUMAN	1.13719e-09	0	0
LRFN1.RAT	1.19303e-09	0	0
FOXO1.PIG	1.21412e-09	0	0
TM158.BOVIN	1.31305e-09	0	0
SARDH.HUMAN	1.35251e-09	0	0
ANKS3.HUMAN	1.51612e-09	0	0
CAD23.MOUSE	1.81062e-09	0	0
NP_001382957.1	1.86304e-09	0	0
HXD8.MOUSE	1.97792e-09	0	0
ADA1D.PIG	1.98718e-09	0	0
PORED.HUMAN	2.00187e-09	0	0
U1SBP.HUMAN	2.13538e-09	0	0
LAT1.HUMAN	2.36466e-09	0	0
PTCD1.PONAB	2.56478e-09	0	0
MCM2.XENLA	2.59976e-09	0	0
LCN15.HUMAN	2.74413e-09	0	0
SNPC3.RAT	3.08215e-09	0	0
KCNQ1.MOUSE	3.33975e-09	0	0
TDRKH.HUMAN	3.41587e-09	0	0
PIAS2.RAT	3.73623e-09	0	0
IGS10.HUMAN	3.85434e-09	0	0
MPRB.MOUSE	3.88456e-09	0	0
F219A.MOUSE	3.90318e-09	0	0
FHL5.RAT	3.90318e-09	0	0
HTAI2.GORGO	4.01492e-09	0	0
VEZA.HUMAN	4.59384e-09	0	0
CLN8.HUMAN	4.93644e-09	0	0
ALG13.RAT	5.09739e-09	0	0
POL.MMTVB	6.04419e-09	0	0
LPAR6.MOUSE	6.08755e-09	0	0
CFA97.PONAB	6.20455e-09	0	0
SYT6.MOUSE	6.44821e-09	0	0
BRID5.HUMAN	7.16399e-09	0	0
PTTG.RAT	7.27304e-09	0	0
ADCY5.HUMAN	7.34579e-09	0	0
KCTD5.HUMAN	7.86134e-09	0	0
ZCH24.HUMAN	8.16096e-09	0	0
FA69C.HUMAN	8.60874e-09	0	0
FREM1.HUMAN	1.00655e-08	0	0
PASK.HUMAN	1.01832e-08	0	0
ASB18.HUMAN	1.12484e-08	0	0
DJC27.CHICK	1.4001e-08	0	0
TF3B.HUMAN	1.41589e-08	0	0
IL3RB.HUMAN	1.59893e-08	0	0
FOG1.MOUSE	1.72958e-08	0	0
S35A3.CANLF	1.77573e-08	0	0
GNAS.CRIGR	1.83724e-08	0	0
PYRD1.HUMAN	2.11057e-08	0	0
TTBK2.HUMAN	2.31739e-08	0	0
BDH2.XENLA	2.3289e-08	0	0
ELW62064.1	2.35106e-08	0	0
WAP53.RAT	2.35832e-08	0	0
CC90B.MOUSE	2.37453e-08	0	0
FRIL.CANLF	2.56833e-08	0	0
RTCB.HUMAN	2.6324e-08	0	0
EFC4A.XENTR	3.06001e-08	0	0
AG10B.MOUSE	3.45205e-08	0	0
ACOT6.MOUSE	3.85481e-08	0	0
TBKB1.MOUSE	3.99493e-08	0	0
SEM5A.RAT	4.11847e-08	0	0
FA26E.HUMAN	4.50816e-08	0	0
PHYD1.HUMAN	4.59552e-08	0	0
KELL.MOUSE	4.65968e-08	0	0
KAH3823218.1	4.85165e-08	0	0
FGFR3.CHICK	4.95177e-08	0	0
ERC6L.BOVIN	5.31326e-08	0	0
ZN572.BOVIN	5.31552e-08	0	0
CO2A1.RAT	5.58081e-08	0	0
MA1A1.HUMAN	5.63977e-08	0	0
ERI2.HUMAN	5.8842e-08	0	0
I20RA.HUMAN	6.12715e-08	0	0
CNTLN.HUMAN	6.80667e-08	0	0
MMP24.MOUSE	7.34609e-08	0	0
CASP3.RABIT	7.49618e-08	0	0
KFQ96659.1	8.24894e-08	0	0
CA2D2.HUMAN	8.83364e-08	0	0
RHOJ.HUMAN	1.02498e-07	0	0
DAAF5.HUMAN	1.0566e-07	0	0
SRGN.MOUSE	1.0697e-07	0	0
PRO.MMTVC	1.10076e-07	0	0
RPC8.HUMAN	1.1766e-07	0	0
LIMS1.MOUSE	1.22021e-07	0	0
QORL1.HUMAN	1.23437e-07	0	0
POK9.HUMAN	1.24107e-07	0	0
TRM44.HUMAN	1.37725e-07	0	0
CO5.HUMAN	1.46383e-07	0	0
PTBP3.HUMAN	1.51486e-07	0	0
EOA96837.1	1.68043e-07	0	0
KPCD1.RAT	1.71273e-07	0	0
SDHF1.RAT	1.94731e-07	0	0
LYRM1.TAEGU	2.08719e-07	0	0
T179B.HUMAN	2.22094e-07	0	0
WASC5.HUMAN	2.3781e-07	0	0
CENPQ.CHICK	2.60331e-07	0	0
PRI2.MOUSE	2.64198e-07	0	0
ALG14.HUMAN	2.81636e-07	0	0
KAI6072891.1	2.8665e-07	0	0
AAK1.BOVIN	2.90807e-07	0	0
CSCL1.MOUSE	3.02123e-07	0	0
UBP53.HUMAN	3.05039e-07	0	0
ST14.MOUSE	3.17456e-07	0	0
RGPD4.HUMAN	3.55788e-07	0	0
KCNG4.MOUSE	3.57061e-07	0	0
EYS.HUMAN	3.58344e-07	0	0
CAHM2.HUMAN	3.9156e-07	0	0
TFJ97715.1	4.04632e-07	0	0
RHL.MACMU	4.0626e-07	0	0
MOCOS.MOUSE	4.3329e-07	0	0
SYFM.HUMAN	4.63177e-07	0	0
ZNF76.MOUSE	4.77168e-07	0	0
FJX1.HUMAN	5.46529e-07	0	0
LIMD2.HUMAN	5.47591e-07	0	0
ENV.RSVSA	5.73343e-07	0	0
PHF2.DANRE	6.18111e-07	0	0
GPR21.HUMAN	6.44129e-07	0	0
PAK1.HUMAN	6.62742e-07	0	0
RAMP1.RAT	7.26435e-07	0	0
HXB7.BOVIN	7.32173e-07	0	0
MIPT3.DANRE	7.60522e-07	0	0
Z804A.HUMAN	7.92173e-07	0	0
MYO3B.HUMAN	8.18723e-07	0	0
DOCK2.MOUSE	8.4483e-07	0	0
ZCHC2.MOUSE	8.58344e-07	0	0
F263.HUMAN	8.75161e-07	0	0
RFX2.XENTR	1.02265e-06	0	0
SELPL.MOUSE	1.08977e-06	0	0
JIP2.MOUSE	1.29151e-06	0	0
GLDN.HUMAN	1.40064e-06	0	0
PCDG5.HUMAN	1.58066e-06	0	0
NL1B3.MOUSE	1.69888e-06	0	0
MOR1B.CHICK	1.95356e-06	0	0
CAC1C.RABIT	2.06784e-06	0	0
BGAL.PONAB	2.13157e-06	0	0
SIM12.CANLF	2.1769e-06	0	0
S12A6.HUMAN	2.27211e-06	0	0
TRGC1.HUMAN	2.33393e-06	0	0
F172A.CHICK	2.46195e-06	0	0
DFFB.RAT	2.62306e-06	0	0
PTBP2.HUMAN	2.68127e-06	0	0
SCN5A.RAT	2.76714e-06	0	0
KCMA1.CHICK	3.11451e-06	0	0
NALCN.HUMAN	3.16561e-06	0	0
FACE2.BOVIN	3.97595e-06	0	0
CREM.HUMAN	4.50144e-06	0	0
NETR.TRAPH	4.75469e-06	0	0
AL1A2.TAEGU	4.87031e-06	0	0
JAZF1.PONAB	5.27096e-06	0	0
EVI2A.HUMAN	5.45269e-06	0	0
DPH6.HUMAN	6.60588e-06	0	0
TLR6.HUMAN	6.96784e-06	0	0
AT2B2.HUMAN	6.98874e-06	0	0
F174A.HUMAN	7.04971e-06	0	0
GPAT2.MOUSE	7.59275e-06	0	0
CUL4A.MOUSE	7.65425e-06	0	0
TEN1L.HUMAN	8.41355e-06	0	0
PPR18.PIG	8.96583e-06	0	0
UQCC1.XENLA	1.06148e-05	0	0
ADAT2.XENTR	1.19203e-05	0	0
PDXL2.MOUSE	1.22432e-05	0	0
PRRP.RAT	1.27896e-05	0	0
CCL3.HUMAN	1.35647e-05	0	0
CD69.HUMAN	1.38741e-05	0	0
MPPD2.RAT	1.60498e-05	0	0
MKRN1.SERQU	1.6487e-05	0	0
F83DA.XENLA	1.66621e-05	0	0
UBP43.HUMAN	1.87386e-05	0	0
GSTCD.HUMAN	1.91106e-05	0	0
BRCC3.MOUSE	2.0046e-05	0	0
AMMR1.MOUSE	2.23484e-05	0	0
THMS2.HUMAN	2.2516e-05	0	0
PSRC1.HUMAN	2.31417e-05	0	0
LRBA.MOUSE	2.31875e-05	0	0
LR75A.HUMAN	2.33855e-05	0	0
EOA96092.1	2.39351e-05	0	0
SRCN1.RAT	2.47379e-05	0	0
KAI6074150.1	2.51609e-05	0	0
NTRK3.CHICK	2.76038e-05	0	0
PP14A.PIG	2.76796e-05	0	0
CTIF.MOUSE	2.9035e-05	0	0
CXB3.MOUSE	3.06737e-05	0	0
BATF3.MOUSE	3.89087e-05	0	0
CFAH.BOVIN	4.18948e-05	0	0
A4.MOUSE	4.30025e-05	0	0
CABP2.HUMAN	4.65049e-05	0	0
CRAM.TRYBB	5.30171e-05	0	0
ACRO.MELGA	5.77199e-05	0	0
CELF6.MOUSE	7.06662e-05	0	0
KCNJ5.MOUSE	8.31153e-05	0	0
PLMP.GRIFR	9.89872e-05	0	0
STUM.HUMAN	0.000100238	0	0
AKIP1.HUMAN	0.000108185	0	0
SPC25.BOVIN	0.000109911	0	0
MEIS1.MOUSE	0.000118876	0	0
TLL2.HUMAN	0.000128528	0	0
KAH3691275.1	0.000129373	0	0
SAMP.CAVPO	0.000132276	0	0
HIUH.MOUSE	0.000138497	0	0
RGS10.RAT	0.000144653	0	0
CCD30.HUMAN	0.000148354	0	0
KAI6077039.1	0.000157862	0	0
CIDEC.RAT	0.000161337	0	0
NU98A.ARATH	0.000167698	0	0
CNDP1.HUMAN	0.000179434	0	0
CP2W1.HUMAN	0.000198741	0	0
SRCRL.HUMAN	0.000199501	0	0
PDZD9.HUMAN	0.000234597	0	0
KAI6060472.1	0.000240584	0	0
TM206.HUMAN	0.000249422	0	0
ICE2.HUMAN	0.000250028	0	0
KCNH7.RAT	0.000254886	0	0
ENVT1.HUMAN	0.000260225	0	0
PPIF.RAT	0.000261035	0	0
CIB2.MOUSE	0.000268316	0	0
KCP3.HUMAN	0.000282581	0	0
DYDC2.HUMAN	0.00032359	0	0
ADCY1.MOUSE	0.000333184	0	0
EOB00049.1	0.000366203	0	0
EOB05354.1	0.000466376	0	0
TRZ20217.1	0.00052378	0	0
GCST.CHICK	0.000579577	0	0
XYLB.MOUSE	0.000617622	0	0
S22A3.MOUSE	0.000639118	0	0
LYRM9.HUMAN	0.000686339	0	0
COXM1.BOVIN	0.000695847	0	0
RSAD2.BOVIN	0.000767532	0	0
XP_041266362.1	0.000798188	0	0
DACH1.HUMAN	0.000840821	0	0
7B2.HUMAN	0.000877043	0	0
PNPH.HUMAN	0.00096888	0	0
RIMS4.HUMAN	0.00101573	0	0
SYVC.TAKRU	0.00103056	0	0
TCA.HUMAN	0.0011599	0	0
ZN735.HUMAN	0.00117101	0	0
MROH7.HUMAN	0.00119936	0	0
PR15L.HUMAN	0.00129704	0	0
TBX6L.CHICK	0.00133051	0	0
KCD15.XENTR	0.00134232	0	0
GLYL3.HUMAN	0.00136031	0	0
MAD3.MOUSE	0.00152867	0	0
PTPRQ.HUMAN	0.00170406	0	0
PLA1A.BOVIN	0.00171348	0	0
NWD1.MOUSE	0.00180439	0	0
ACBG1.HUMAN	0.00180589	0	0
S39A4.RAT	0.00190276	0	0
TSN8.MOUSE	0.00212955	0	0
RAMP3.HUMAN	0.00213991	0	0
OPJ80709.1	0.00220538	0	0
FR1L6.HUMAN	0.00230958	0	0
ZWILC.XENLA	0.00236158	0	0
OXB66369.1	0.00291151	0	0
MUC5B.HUMAN	0.00309331	0	0
ADM2.HUMAN	0.00328407	0	0
BORE2.CHICK	0.00403545	0	0
KAI6078227.1	0.00410696	0	0
DHR13.HUMAN	0.0042864	0	0
KIF1B.RAT	0.00429467	0	0
GLIS1.HUMAN	0.00430827	0	0
TM218.XENTR	0.00450183	0	0
ZN208.HUMAN	0.0045179	0	0
SYT4.HUMAN	0.00485628	0	0
MASP1.HUMAN	0.00486151	0	0
SH2D5.HUMAN	0.00486366	0	0
DYM.CHICK	0.00511064	0	0
OPN3.HUMAN	0.0051427	0	0
SUSD4.PONAB	0.00582293	0	0
VINC.XENLA	0.00637547	0	0
NTNG1.HUMAN	0.00705646	0	0
EPHAA.HUMAN	0.00748469	0	0
SHSA6.HUMAN	0.00761598	0	0
TM216.BOVIN	0.00762416	0	0
AKND1.HUMAN	0.00787458	0	0
PDPFL.HUMAN	0.00813224	0	0
NRG1.CHICK	0.00815314	0	0
HMGC2.HUMAN	0.00934509	0	0
AT2B4.RAT	0.00943328	0	0
KPCL.RAT	0.00956843	0	0
HMGA1.MOUSE	0.0096726	0	0
SEBOX.DANRE	0.00989984	0	0
