# Supplementary material for: Haplotype-resolved assembly of the mule duck genome using high-fidelity sequencing technology
Source: PLoS One. 2024 Jul 1;19(7):e0305914. doi: 10.1371/journal.pone.0305914 (PMC11216606; doi:10.1371/journal.pone.0305914)
Supplement: S1 File — (ZIP) [file pone.0305914.s001.zip › Supporting_Information/S11_Table.xlsx]

## Sheet: H2_spe_f
Table S11. Summary of H2-specific expression genes.
Uniprot_gene	padj	H_value	H2_Q
NU4LM.CHICK	9.67371e-50	0	0
ATPB.CHICK	3.6572e-49	0	0
ACON.HUMAN	4.87861e-48	0	0
MLE3.CHICK	3.59388e-47	0	0
KAD1.CHICK	3.24463e-40	0	0
SC6A8.HUMAN	1.49219e-39	0	0
LRP1.CHICK	3.42253e-38	0	0
VIGLN.CHICK	1.44765e-37	0	0
ANXA6.CHICK	3.40341e-37	0	0
GRP75.CHICK	4.52876e-35	0	0
MPCP.HUMAN	7.22276e-35	0	0
HBB.ANSSE	1.72149e-32	0	0
HNRH1.HUMAN	1.72671e-32	0	0
TIMP2.CHICK	1.75145e-32	0	0
TBRG4.XENLA	2.97445e-32	0	0
CHCH2.HUMAN	5.74358e-32	0	0
MFGM.MOUSE	7.83932e-32	0	0
RL35.CHICK	1.28979e-31	0	0
CPT1B.PIG	1.80655e-31	0	0
TYK2.HUMAN	9.82719e-31	0	0
DHSD.CHICK	1.12989e-30	0	0
ABCA3.HUMAN	1.65075e-30	0	0
NR4A1.XENLA	2.54909e-30	0	0
BI1.BOVIN	3.22087e-30	0	0
SPT5H.CHICK	1.69998e-29	0	0
FBN1.BOVIN	2.16398e-29	0	0
LAT2.MOUSE	5.35349e-29	0	0
NDUC2.HUMAN	1.2251e-28	0	0
TOB2.HUMAN	2.4888e-28	0	0
TBA8.MOUSE	5.64748e-28	0	0
NDUB2.HUMAN	5.97381e-28	0	0
NACA.MOUSE	7.8709e-28	0	0
R3HD2.MOUSE	2.64622e-27	0	0
CAH3.RAT	3.03461e-27	0	0
EDF1.CHICK	3.70779e-27	0	0
STAT6.MOUSE	5.9634e-27	0	0
TRI55.RAT	6.27173e-27	0	0
AP1B1.HUMAN	7.34136e-27	0	0
MTMR5.MOUSE	1.04826e-26	0	0
PRS8.RAT	1.18055e-26	0	0
FZD4.CHICK	3.33724e-26	0	0
LMOD3.HUMAN	3.72683e-26	0	0
MYH10.HUMAN	5.1019e-26	0	0
RBM4B.HUMAN	6.52711e-26	0	0
SYEP.HUMAN	1.40138e-25	0	0
PKHM2.HUMAN	1.54922e-25	0	0
PCDGK.PANTR	2.42292e-25	0	0
PSB4.MOUSE	2.58284e-25	0	0
XPO7.CHICK	3.44231e-25	0	0
SSRP1.CHICK	1.01637e-24	0	0
USTA.ASPFN	1.01661e-24	0	0
STAC3.HUMAN	1.07124e-24	0	0
PLXA1.HUMAN	1.1318e-24	0	0
GCN1.HUMAN	1.27318e-24	0	0
PDK2.RAT	1.98666e-24	0	0
MK07.MOUSE	2.59577e-24	0	0
BAZ2A.HUMAN	2.84056e-24	0	0
SLMAP.HUMAN	3.52917e-24	0	0
RN207.DANRE	3.90413e-24	0	0
TNNC2.CHICK	3.95987e-24	0	0
CC71L.HUMAN	4.18544e-24	0	0
LAT4.BOVIN	6.13448e-24	0	0
SYCC.CHICK	8.0253e-24	0	0
DDX54.HUMAN	9.0697e-24	0	0
F173A.HUMAN	1.2265e-23	0	0
FOXK2.HUMAN	1.43839e-23	0	0
ABCC8.HUMAN	1.6006e-23	0	0
PFD5.PONAB	1.76638e-23	0	0
ERP44.HUMAN	1.84476e-23	0	0
COQ5.CHICK	2.02015e-23	0	0
SSBP3.MOUSE	3.07575e-23	0	0
HERC3.HUMAN	3.36117e-23	0	0
SMCA4.HUMAN	3.46104e-23	0	0
ROA3.HUMAN	4.76721e-23	0	0
SDHF2.HUMAN	6.5689e-23	0	0
PP2AA.RABIT	7.02429e-23	0	0
STAG2.MOUSE	9.41196e-23	0	0
KMT2E.HUMAN	9.82287e-23	0	0
RIOK3.MOUSE	9.82287e-23	0	0
VA0D1.MOUSE	1.04282e-22	0	0
REN3B.HUMAN	1.15193e-22	0	0
UBP36.MOUSE	1.20293e-22	0	0
RN123.HUMAN	2.20531e-22	0	0
MATR3.HUMAN	3.70787e-22	0	0
CAPON.HUMAN	3.90306e-22	0	0
ZN513.HUMAN	4.13285e-22	0	0
TIM50.HUMAN	4.78965e-22	0	0
RTN2.XENTR	7.61056e-22	0	0
TCF15.CHICK	8.29622e-22	0	0
ZN207.HUMAN	8.44222e-22	0	0
DTX2.HUMAN	8.79933e-22	0	0
TCPD.HUMAN	1.02204e-21	0	0
ZN710.HUMAN	1.30058e-21	0	0
IMPA2.HUMAN	1.38729e-21	0	0
TBC9B.HUMAN	1.38729e-21	0	0
AKAP1.HUMAN	1.49332e-21	0	0
MYL9.BOVIN	1.54874e-21	0	0
NU153.HUMAN	1.75916e-21	0	0
ECI2.HUMAN	1.86571e-21	0	0
RBP2.BOVIN	1.91198e-21	0	0
ACOT2.HUMAN	2.14827e-21	0	0
WDR13.PONAB	2.32213e-21	0	0
BIG1.HUMAN	2.52512e-21	0	0
TAZ.MACMU	4.79528e-21	0	0
DCLK2.AILME	5.83961e-21	0	0
SHIP2.RAT	5.84883e-21	0	0
AHDC1.MOUSE	5.94309e-21	0	0
MICA3.HUMAN	6.26086e-21	0	0
VILI.CHICK	7.06333e-21	0	0
BT3L4.CHICK	8.33351e-21	0	0
TEBP.RABIT	8.71105e-21	0	0
HIG1A.MOUSE	9.34862e-21	0	0
LHX6.MOUSE	1.00114e-20	0	0
ATRX.HUMAN	1.3869e-20	0	0
BAP31.PONAB	1.50545e-20	0	0
BAG2.HUMAN	1.7505e-20	0	0
TACO1.HUMAN	1.80644e-20	0	0
RM44.HUMAN	2.16878e-20	0	0
RBMX.RAT	2.21173e-20	0	0
EPDR1.BOVIN	2.21897e-20	0	0
PLIN3.PIG	2.64904e-20	0	0
RPGF6.HUMAN	2.92571e-20	0	0
ZN706.CHICK	3.21226e-20	0	0
NUD18.MOUSE	3.94028e-20	0	0
S39AA.MOUSE	3.9422e-20	0	0
WBP11.MOUSE	4.36885e-20	0	0
B3A2.HUMAN	4.44653e-20	0	0
RFLB.RAT	4.52968e-20	0	0
RM23.HUMAN	5.46267e-20	0	0
INSR.HUMAN	5.77232e-20	0	0
SYF2.RAT	6.2384e-20	0	0
S11IP.CHICK	6.72512e-20	0	0
PI4KA.MOUSE	7.46196e-20	0	0
OFUT2.HUMAN	8.14671e-20	0	0
MEF2C.MOUSE	8.47486e-20	0	0
NF1.RAT	8.57203e-20	0	0
HUWE1.HUMAN	9.80011e-20	0	0
GSTM2.CHICK	1.0486e-19	0	0
APJ.MOUSE	1.27277e-19	0	0
PREY.RAT	1.58463e-19	0	0
UBQL1.HUMAN	2.02133e-19	0	0
C1QT1.HUMAN	2.02704e-19	0	0
NMT1.HUMAN	2.15775e-19	0	0
MKL2.HUMAN	2.19811e-19	0	0
PININ.HUMAN	2.50411e-19	0	0
ATF7.PONAB	2.55182e-19	0	0
TLE2.HUMAN	2.62732e-19	0	0
CAN15.MOUSE	2.94342e-19	0	0
INO80.HUMAN	3.39611e-19	0	0
RMB92234.1	3.44627e-19	0	0
ZN319.MOUSE	3.53584e-19	0	0
SMAP2.CHICK	3.73394e-19	0	0
DECR2.DANRE	4.06131e-19	0	0
DEN4C.HUMAN	4.10111e-19	0	0
MKLN1.HUMAN	4.27908e-19	0	0
UBAC2.CHICK	4.37959e-19	0	0
TRBP2.XENTR	4.47246e-19	0	0
UT14A.BOVIN	5.87169e-19	0	0
P121C.HUMAN	6.10104e-19	0	0
PESC.HUMAN	6.10104e-19	0	0
AAMDC.HUMAN	6.5834e-19	0	0
RPGF5.HUMAN	6.83111e-19	0	0
AIMP2.HUMAN	7.2386e-19	0	0
NFRKB.HUMAN	7.36516e-19	0	0
PGPS1.CHICK	9.05458e-19	0	0
XYLT2.MOUSE	1.18736e-18	0	0
S14L1.HUMAN	1.3269e-18	0	0
FABD.HUMAN	1.4099e-18	0	0
YCP9.SCHPO	1.5666e-18	0	0
H2AY.CHICK	1.64507e-18	0	0
MICU2.HUMAN	2.0351e-18	0	0
ERI3.HUMAN	2.11741e-18	0	0
DPCD.HUMAN	2.12252e-18	0	0
GAMT.XENTR	2.45607e-18	0	0
REXO1.MOUSE	2.52588e-18	0	0
EMC8.BOVIN	2.76414e-18	0	0
GPT11.BOVIN	2.77965e-18	0	0
MCL1.HUMAN	2.90654e-18	0	0
MPP10.HUMAN	3.50544e-18	0	0
BACE1.MOUSE	4.05164e-18	0	0
RM01.MOUSE	4.61102e-18	0	0
KAT1.HUMAN	4.7037e-18	0	0
RM02.HUMAN	5.01762e-18	0	0
CL2D2.RAT	5.08951e-18	0	0
GSTK1.HUMAN	6.24952e-18	0	0
AAMP.CANLF	6.37399e-18	0	0
EMP1.RABIT	7.22228e-18	0	0
OAZ2.PONAB	8.24795e-18	0	0
CO4A1.HUMAN	8.7458e-18	0	0
NUP85.MOUSE	9.3708e-18	0	0
PREX2.HUMAN	1.01415e-17	0	0
GTPB1.BOVIN	1.07763e-17	0	0
KFM06209.1	1.17405e-17	0	0
MADD.HUMAN	1.18107e-17	0	0
PABP2.MOUSE	1.24657e-17	0	0
QKI.PIG	1.29075e-17	0	0
VPS45.MOUSE	1.47352e-17	0	0
T38BA.XENLA	1.51502e-17	0	0
ASPP1.HUMAN	1.59733e-17	0	0
RT22.MOUSE	1.77977e-17	0	0
DMBT1.PIG	2.08361e-17	0	0
NOL6.XENLA	2.17073e-17	0	0
KQK78982.1	2.20373e-17	0	0
F192A.MOUSE	2.45891e-17	0	0
EOB02861.1	2.48626e-17	0	0
KFP66142.1	2.66329e-17	0	0
SMAG2.HUMAN	2.72736e-17	0	0
SCN2B.CANLF	3.47869e-17	0	0
SPS2L.HUMAN	3.6718e-17	0	0
MIA2.HUMAN	4.38789e-17	0	0
Z585B.HUMAN	4.49259e-17	0	0
ACS2L.HUMAN	5.1462e-17	0	0
PRI1.HUMAN	5.87401e-17	0	0
PRD11.HUMAN	6.09314e-17	0	0
CYLD.HUMAN	7.07473e-17	0	0
MRCKB.RAT	7.14747e-17	0	0
HMDH.RABIT	7.81372e-17	0	0
LTOR3.TAEGU	8.75216e-17	0	0
PK1IP.CHICK	8.75216e-17	0	0
F168A.MOUSE	8.91777e-17	0	0
LRC8C.RAT	9.08053e-17	0	0
ILDR2.HUMAN	9.19161e-17	0	0
TBB5.XENTR	9.41824e-17	0	0
HABP4.CHICK	9.53109e-17	0	0
CNNM4.HUMAN	9.95244e-17	0	0
HAT1.HUMAN	1.08411e-16	0	0
EOB01711.1	1.15468e-16	0	0
CALRL.HUMAN	1.414e-16	0	0
STAG1.HUMAN	1.47839e-16	0	0
MOCS1.HUMAN	1.7498e-16	0	0
ANFY1.HUMAN	2.22054e-16	0	0
EPHA2.HUMAN	2.40788e-16	0	0
ATP5E.RAT	2.42204e-16	0	0
IER5L.HUMAN	2.62925e-16	0	0
NTAQ1.BOVIN	2.65945e-16	0	0
PAXI1.HUMAN	3.08644e-16	0	0
C1QC.MOUSE	3.45573e-16	0	0
CCY1B.XENLA	3.51071e-16	0	0
RM14.BOVIN	4.05612e-16	0	0
CR1L.HUMAN	4.4158e-16	0	0
ADPRH.RAT	4.42466e-16	0	0
EOA99039.1	4.72162e-16	0	0
ZFAN6.BOVIN	5.59703e-16	0	0
CGT.MOUSE	5.97194e-16	0	0
GP182.HUMAN	6.25854e-16	0	0
OPLA.HUMAN	6.33312e-16	0	0
RAE1L.MOUSE	7.03488e-16	0	0
FLNC.RAT	8.24224e-16	0	0
CNDP2.HUMAN	9.0509e-16	0	0
SPD2A.HUMAN	1.00775e-15	0	0
CANT1.HUMAN	1.09771e-15	0	0
MOGS.HUMAN	1.16932e-15	0	0
DAF.HUMAN	1.48839e-15	0	0
MT.MELGA	1.64394e-15	0	0
GLT18.HUMAN	1.665e-15	0	0
CYTB.PANTR	1.70344e-15	0	0
SRGP3.HUMAN	1.78747e-15	0	0
HPS3.HUMAN	1.81828e-15	0	0
ICAM1.RAT	1.86399e-15	0	0
ATAT.PIG	1.92319e-15	0	0
SMG8.HUMAN	1.95394e-15	0	0
STX6.CHICK	2.2292e-15	0	0
PGRC2.RAT	2.27584e-15	0	0
MCRI2.MOUSE	2.6197e-15	0	0
TRI32.HUMAN	2.72358e-15	0	0
PRP39.MOUSE	2.83266e-15	0	0
ARK74.HUMAN	2.98573e-15	0	0
A1BG.HUMAN	2.98769e-15	0	0
TBA1B.PANTR	3.49937e-15	0	0
TM109.RABIT	3.61391e-15	0	0
NOP14.HUMAN	3.70828e-15	0	0
KIFC1.HUMAN	3.86075e-15	0	0
PAR12.MOUSE	3.98713e-15	0	0
UCK1.BOVIN	3.98817e-15	0	0
CH033.DANRE	4.09213e-15	0	0
LSM2.MOUSE	4.59609e-15	0	0
EMRE.HUMAN	4.99592e-15	0	0
GLYM.HUMAN	5.93154e-15	0	0
YD021.HUMAN	6.31009e-15	0	0
SC6A4.HUMAN	6.57613e-15	0	0
DDX20.HUMAN	7.03833e-15	0	0
PTH2.HUMAN	7.18832e-15	0	0
FNTB.RAT	8.05064e-15	0	0
YKT6B.XENLA	8.18084e-15	0	0
CNTFR.CHICK	8.28087e-15	0	0
PCKGM.CHICK	8.6405e-15	0	0
HEY1.HUMAN	9.46572e-15	0	0
RF12A.XENLA	1.0028e-14	0	0
QCR10.HUMAN	1.1636e-14	0	0
PITX2.HUMAN	1.24725e-14	0	0
PISD.PONAB	1.36793e-14	0	0
TBA4A.RAT	1.37303e-14	0	0
FOXD3.CHICK	1.42398e-14	0	0
SMRD1.HUMAN	1.47007e-14	0	0
NUCG.HUMAN	1.99657e-14	0	0
CK057.HUMAN	2.03728e-14	0	0
T126A.MOUSE	2.87111e-14	0	0
ZN845.HUMAN	2.87111e-14	0	0
DBNL.BOVIN	3.0235e-14	0	0
C1QT5.MOUSE	3.05041e-14	0	0
PHF8.DANRE	3.0862e-14	0	0
DUS11.RAT	3.20356e-14	0	0
COX7C.SAISC	3.2187e-14	0	0
MABP1.HUMAN	3.78219e-14	0	0
TMM70.CHICK	3.9098e-14	0	0
FDX2.BOVIN	4.02865e-14	0	0
ATG4B.HUMAN	4.2781e-14	0	0
TTC4.HUMAN	5.71802e-14	0	0
NLRX1.MOUSE	6.29727e-14	0	0
RIOK2.MOUSE	6.8196e-14	0	0
OPA3.XENLA	8.0918e-14	0	0
ERCC2.BOVIN	9.1556e-14	0	0
CSTF3.PONAB	1.05472e-13	0	0
GIMA1.MOUSE	1.15293e-13	0	0
ESYT2.HUMAN	1.19888e-13	0	0
CD44.MOUSE	1.21244e-13	0	0
BBS10.MOUSE	1.33025e-13	0	0
GSHR.HUMAN	1.40861e-13	0	0
FUCO2.HUMAN	1.48143e-13	0	0
PRVM.CHICK	1.5764e-13	0	0
SYNM.HUMAN	1.63151e-13	0	0
ERI1.RAT	1.80747e-13	0	0
CC117.HUMAN	2.09858e-13	0	0
SMPX.HUMAN	2.1293e-13	0	0
SPY4.BOVIN	2.2666e-13	0	0
TOR1A.HUMAN	2.58131e-13	0	0
ITPK1.CHICK	2.64619e-13	0	0
TM160.BOVIN	3.21788e-13	0	0
KLD8A.HUMAN	3.2859e-13	0	0
BODG.RAT	3.44334e-13	0	0
TB22B.HUMAN	3.44334e-13	0	0
C1QB.MOUSE	4.00254e-13	0	0
F1711.HUMAN	4.31671e-13	0	0
WDR75.HUMAN	4.58064e-13	0	0
EOB01513.1	5.87706e-13	0	0
INAR2.HUMAN	5.98752e-13	0	0
TPPC4.BOVIN	6.91698e-13	0	0
KIBRA.HUMAN	8.22497e-13	0	0
TBCD7.MOUSE	8.43659e-13	0	0
P5CS.HUMAN	9.03491e-13	0	0
CF052.HUMAN	9.6686e-13	0	0
TM199.HUMAN	9.87684e-13	0	0
GCR.HUMAN	9.96981e-13	0	0
DJC30.HUMAN	1.08183e-12	0	0
ITA11.HUMAN	1.08797e-12	0	0
CDT1.XENLA	1.20455e-12	0	0
NAB2.HUMAN	1.39253e-12	0	0
STX18.HUMAN	1.44491e-12	0	0
RBMS3.HUMAN	1.47444e-12	0	0
VIPR2.HUMAN	1.54542e-12	0	0
VTNC.RABIT	1.60076e-12	0	0
KMCP1.XENTR	1.70468e-12	0	0
SHAN3.HUMAN	1.75827e-12	0	0
ELP3.CHICK	2.10416e-12	0	0
PYRG1.HUMAN	2.18756e-12	0	0
ITA7.HUMAN	2.33609e-12	0	0
CP250.HUMAN	2.93856e-12	0	0
PYGO1.HUMAN	3.09744e-12	0	0
ZBT39.HUMAN	3.12269e-12	0	0
MALD1.DANRE	3.54468e-12	0	0
MEA1.RAT	3.79405e-12	0	0
ARI4B.RAT	4.13383e-12	0	0
KYO36002.1	4.32889e-12	0	0
RAVR1.MOUSE	4.5995e-12	0	0
SETMR.MOUSE	4.96657e-12	0	0
PAR4.RAT	5.24018e-12	0	0
ZN850.HUMAN	5.28979e-12	0	0
CCL2.RAT	5.42773e-12	0	0
ATN1.MOUSE	5.73278e-12	0	0
BBX.HUMAN	5.92562e-12	0	0
ANO10.HUMAN	6.17487e-12	0	0
AF1Q.HUMAN	6.59346e-12	0	0
MD2BP.HUMAN	7.04325e-12	0	0
FA96A.MOUSE	7.08575e-12	0	0
NP_001305388.1	7.13855e-12	0	0
CPSF7.HUMAN	7.19913e-12	0	0
NAV3.HUMAN	7.97158e-12	0	0
NEMP1.BOVIN	8.66684e-12	0	0
CWC25.HUMAN	9.05803e-12	0	0
UN13C.HUMAN	9.36464e-12	0	0
DDR1.RAT	9.53945e-12	0	0
RMC09578.1	9.53945e-12	0	0
DAP1.HUMAN	9.77527e-12	0	0
NPAL3.HUMAN	1.02365e-11	0	0
LZIC.CHICK	1.03341e-11	0	0
USBP1.MOUSE	1.10626e-11	0	0
SCN4B.BOVIN	1.17424e-11	0	0
EXOS4.MOUSE	1.25157e-11	0	0
HXB6.MOUSE	1.42466e-11	0	0
SPA2L.HUMAN	1.50159e-11	0	0
PAXX.HUMAN	1.59808e-11	0	0
ACBD6.HUMAN	1.71314e-11	0	0
CE042.HUMAN	1.71788e-11	0	0
SNTB2.HUMAN	2.02228e-11	0	0
ZN654.HUMAN	2.63658e-11	0	0
GLB1L.MOUSE	2.75839e-11	0	0
ZDH18.MOUSE	3.23877e-11	0	0
EOA97723.1	3.33285e-11	0	0
PCDGH.PANTR	3.35045e-11	0	0
INAR1.HUMAN	3.50076e-11	0	0
ZRAB3.MOUSE	4.10439e-11	0	0
TMED3.HUMAN	4.26352e-11	0	0
CDN1C.HUMAN	4.29448e-11	0	0
LEG3.MOUSE	4.46878e-11	0	0
WAC2C.HUMAN	4.94501e-11	0	0
MFTC.MACFA	5.13299e-11	0	0
CCNA2.CHICK	5.81472e-11	0	0
CL073.PONAB	5.97691e-11	0	0
KAI6061811.1	6.07991e-11	0	0
PSD3.HUMAN	6.96752e-11	0	0
UBP42.HUMAN	7.17953e-11	0	0
VGLL3.HUMAN	7.59841e-11	0	0
TTC14.HUMAN	8.4083e-11	0	0
PRUN2.PONAB	8.56801e-11	0	0
NICN1.CANLF	9.07418e-11	0	0
GSK3B.SPECI	9.25589e-11	0	0
T170A.CHICK	1.00831e-10	0	0
OPJ80155.1	1.18454e-10	0	0
XPF.HUMAN	1.30627e-10	0	0
EOA93215.1	1.36273e-10	0	0
KAF2984713.1	1.36739e-10	0	0
NDUF5.HUMAN	1.39925e-10	0	0
SIM2.HUMAN	1.41703e-10	0	0
DAD1.CHICK	1.43135e-10	0	0
ZFAN1.HUMAN	1.48573e-10	0	0
MBTD1.HUMAN	1.64737e-10	0	0
YO9.ADEG1	1.86192e-10	0	0
PEX10.HUMAN	1.92186e-10	0	0
P5CR3.HUMAN	2.00885e-10	0	0
M3K12.HUMAN	2.03341e-10	0	0
TOIP1.HUMAN	2.25611e-10	0	0
KAI6071876.1	2.64899e-10	0	0
KAI6077424.1	2.9323e-10	0	0
APEX1.HUMAN	2.97848e-10	0	0
WNK3.MOUSE	3.20897e-10	0	0
STX7.MOUSE	4.26682e-10	0	0
MIER3.HUMAN	4.72482e-10	0	0
HINT1.BOVIN	4.92444e-10	0	0
SYBU.HUMAN	4.92656e-10	0	0
RHG27.HUMAN	5.41496e-10	0	0
MYO1A.CHICK	6.02986e-10	0	0
TESP1.HUMAN	8.41047e-10	0	0
APLF.BOVIN	8.98419e-10	0	0
GPAM1.HUMAN	1.04114e-09	0	0
NOP10.DANRE	1.13355e-09	0	0
TGM1.MOUSE	1.19285e-09	0	0
HSBP1.PONAB	1.26874e-09	0	0
POK8.HUMAN	1.28556e-09	0	0
FADS1.HUMAN	1.3955e-09	0	0
PDGFD.HUMAN	1.57711e-09	0	0
ZN862.HUMAN	1.58546e-09	0	0
DHI2.MOUSE	1.60019e-09	0	0
AEN.HUMAN	1.63028e-09	0	0
ERD23.HUMAN	1.8369e-09	0	0
NXN.BOVIN	1.86572e-09	0	0
HXA7.CHICK	1.91679e-09	0	0
NEUG.SERCA	1.96849e-09	0	0
GLE1.MOUSE	1.96987e-09	0	0
MRP6.HUMAN	2.08686e-09	0	0
PDE9A.HUMAN	2.10501e-09	0	0
KAI6075250.1	2.51913e-09	0	0
NYX.MOUSE	2.56383e-09	0	0
DUS2L.HUMAN	2.6838e-09	0	0
TEX30.MOUSE	3.35938e-09	0	0
TWST1.EULFU	3.44626e-09	0	0
BNC2.HUMAN	3.67908e-09	0	0
WASC3.HUMAN	3.80854e-09	0	0
GLRX2.MOUSE	3.9487e-09	0	0
LYAR.HUMAN	3.98761e-09	0	0
HARB1.RAT	4.08434e-09	0	0
IFT20.HUMAN	4.1238e-09	0	0
P2R3C.MOUSE	4.1238e-09	0	0
EOB05496.1	4.19654e-09	0	0
CCSAP.HUMAN	4.53661e-09	0	0
TLR1.HUMAN	4.95334e-09	0	0
S39AB.MOUSE	4.98781e-09	0	0
CT196.HUMAN	5.96727e-09	0	0
TISDA.XENLA	6.29937e-09	0	0
TM147.DANRE	6.77825e-09	0	0
XP_027302174.1	6.96497e-09	0	0
VTI1A.HUMAN	7.18229e-09	0	0
ZBT8A.RAT	7.28231e-09	0	0
DUS10.HUMAN	7.34579e-09	0	0
STK16.HUMAN	7.6763e-09	0	0
PDE1A.HUMAN	8.03895e-09	0	0
SWAHD.MOUSE	8.17801e-09	0	0
NP_001376653.1	9.26548e-09	0	0
MAGI2.HUMAN	9.4521e-09	0	0
GCFC2.HUMAN	1.12849e-08	0	0
EFCC1.HUMAN	1.19289e-08	0	0
SIM15.DANRE	1.23861e-08	0	0
F126B.HUMAN	1.3354e-08	0	0
DEOC.HUMAN	1.39561e-08	0	0
HGNAT.HUMAN	1.44564e-08	0	0
ORC6.HUMAN	1.77513e-08	0	0
ATL1.HUMAN	1.81666e-08	0	0
NALD2.HUMAN	2.32047e-08	0	0
ELK00955.1	2.59627e-08	0	0
KGUA.HUMAN	3.18444e-08	0	0
C3AR.HUMAN	3.25032e-08	0	0
POLH.HUMAN	3.38241e-08	0	0
NYNRI.MOUSE	3.46344e-08	0	0
RNF31.MOUSE	3.49915e-08	0	0
TRDC.HUMAN	3.61348e-08	0	0
H5.CAIMO	3.87974e-08	0	0
CL029.PONAB	4.37052e-08	0	0
ATS13.HUMAN	4.4177e-08	0	0
GLI1.XENLA	4.63429e-08	0	0
SYTL2.MOUSE	5.33e-08	0	0
AT2B3.RAT	5.64721e-08	0	0
PROX1.CHICK	5.70585e-08	0	0
PTPRD.MOUSE	5.89924e-08	0	0
ADDB.PONAB	7.4344e-08	0	0
TRM61.HUMAN	7.92212e-08	0	0
PKU35469.1	8.60165e-08	0	0
KAI6073025.1	8.8064e-08	0	0
CYS1.MOUSE	9.04697e-08	0	0
GALK1.HUMAN	1.09517e-07	0	0
KAG6921060.1	1.23523e-07	0	0
RN135.HUMAN	1.38172e-07	0	0
KAF1445513.1	1.40579e-07	0	0
ARCH.HUMAN	1.42858e-07	0	0
PTPC1.HUMAN	1.59499e-07	0	0
SYCY2.HUMAN	1.61437e-07	0	0
LRC28.MOUSE	1.73136e-07	0	0
KAI6076207.1	1.75714e-07	0	0
NSE2.HUMAN	1.90268e-07	0	0
EKI1.HUMAN	1.92868e-07	0	0
BTBDB.HUMAN	2.01137e-07	0	0
SNPC5.HUMAN	2.05927e-07	0	0
EOB04659.1	2.28194e-07	0	0
EXPH5.HUMAN	2.82841e-07	0	0
P63.HUMAN	2.90818e-07	0	0
LAMP3.HUMAN	3.55762e-07	0	0
LPIN3.MUSSP	3.56094e-07	0	0
CNOT1.MOUSE	4.10405e-07	0	0
DYHC2.HUMAN	4.15857e-07	0	0
DGUOK.HUMAN	4.42971e-07	0	0
FGD2.HUMAN	4.83997e-07	0	0
CF089.RAT	5.67319e-07	0	0
ATS19.HUMAN	5.67697e-07	0	0
RHNO1.HUMAN	5.71019e-07	0	0
CI116.HUMAN	6.64105e-07	0	0
PAMR1.MOUSE	7.34111e-07	0	0
NUA4L.MOUSE	7.38404e-07	0	0
ZNRF3.DANRE	8.24711e-07	0	0
NHRF4.MOUSE	9.59394e-07	0	0
MYH7.MOUSE	1.06916e-06	0	0
ZNRF2.HUMAN	1.30932e-06	0	0
AL3A1.HUMAN	1.37194e-06	0	0
FSBP.HUMAN	1.37833e-06	0	0
KAI6068317.1	1.45331e-06	0	0
TECRL.HUMAN	1.63274e-06	0	0
RASFA.HUMAN	1.73365e-06	0	0
DCA11.PONAB	1.77696e-06	0	0
TEAD3.MOUSE	1.809e-06	0	0
FREM2.HUMAN	1.91872e-06	0	0
NRX1B.MOUSE	1.91872e-06	0	0
RMC19144.1	1.91872e-06	0	0
DCTN2.MOUSE	1.92085e-06	0	0
CDK19.MOUSE	2.07509e-06	0	0
HXA4.CHICK	2.17406e-06	0	0
SRBD1.PONAB	2.4639e-06	0	0
TM117.HUMAN	3.18453e-06	0	0
FGF18.HUMAN	3.44338e-06	0	0
EEA1.HUMAN	3.95067e-06	0	0
RL29.HUMAN	3.97414e-06	0	0
CA228.BOVIN	4.60891e-06	0	0
VP37D.MOUSE	4.83476e-06	0	0
RWD2B.HUMAN	4.96175e-06	0	0
PARN.PONAB	5.60447e-06	0	0
PIAS3.MOUSE	5.72675e-06	0	0
Z385D.RAT	6.71848e-06	0	0
GNB1L.HUMAN	7.10131e-06	0	0
KAF1411429.1	8.26455e-06	0	0
GRID1.RAT	8.38376e-06	0	0
TMEM2.MOUSE	8.5791e-06	0	0
CDKL1.HUMAN	8.58032e-06	0	0
KIF9.MOUSE	8.65705e-06	0	0
LAC.PIG	9.11192e-06	0	0
ATAD2.MOUSE	1.05392e-05	0	0
KAI6057789.1	1.17993e-05	0	0
KI20B.MOUSE	1.19362e-05	0	0
TTC33.HUMAN	1.21377e-05	0	0
KQL60611.1	1.22186e-05	0	0
E2AK2.HUMAN	1.367e-05	0	0
ARR31376.1	1.49679e-05	0	0
RERG.MOUSE	1.50044e-05	0	0
A2MG.HUMAN	1.61288e-05	0	0
CODA1.MOUSE	1.66621e-05	0	0
CASP6.HUMAN	1.70546e-05	0	0
NLR1A.MOUSE	2.00578e-05	0	0
TC1D2.HUMAN	2.39113e-05	0	0
GAB1.BOVIN	2.48954e-05	0	0
S5A1.RAT	2.52671e-05	0	0
TP8L3.HUMAN	2.7472e-05	0	0
BT3A1.HUMAN	3.09137e-05	0	0
AOC2.HUMAN	3.40659e-05	0	0
CAMKV.MOUSE	3.48306e-05	0	0
CBP.MOUSE	3.6395e-05	0	0
HS90B.RAT	3.68973e-05	0	0
CS025.XENTR	4.56491e-05	0	0
VIP.MELGA	4.68936e-05	0	0
SMAG1.MOUSE	4.88213e-05	0	0
NAT9.HUMAN	5.17244e-05	0	0
MCP.SAGMY	5.31862e-05	0	0
MOG.MOUSE	5.40479e-05	0	0
ITIH4.MOUSE	5.49029e-05	0	0
ESPL1.HUMAN	5.52186e-05	0	0
GTR9.HUMAN	6.82606e-05	0	0
IFFO2.MOUSE	7.65289e-05	0	0
RPGR.HUMAN	7.96051e-05	0	0
PCDG9.PANTR	8.22244e-05	0	0
MYBPP.HUMAN	8.30787e-05	0	0
RHD.MOUSE	8.43634e-05	0	0
SEP10.HUMAN	0.000121037	0	0
ACHA7.CHICK	0.000144079	0	0
Y1574.AZOSB	0.000144653	0	0
EOA97852.1	0.000163559	0	0
RMB98716.1	0.000177896	0	0
KAH3869782.1	0.000178955	0	0
TUSC2.HUMAN	0.000180183	0	0
EDO28922.1	0.000217578	0	0
AT1B2.HUMAN	0.00021887	0	0
ASXL2.MOUSE	0.000246927	0	0
VM3.NAJAT	0.000261035	0	0
KFU99145.1	0.000267323	0	0
VMA5A.MOUSE	0.000304667	0	0
PCDG4.PANTR	0.000308015	0	0
FA83D.HUMAN	0.000319879	0	0
TTLL5.PONAB	0.000360314	0	0
MCPH1.GORGO	0.000368411	0	0
CA074.HUMAN	0.000386027	0	0
PO113.HUMAN	0.000388473	0	0
ABHEB.RAT	0.000407631	0	0
RDH16.HUMAN	0.000411888	0	0
PKU42829.1	0.000448838	0	0
TOX4.MOUSE	0.000448838	0	0
CXB5.HUMAN	0.000456182	0	0
KMT2B.MOUSE	0.000482967	0	0
H2AV.STRPU	0.000497941	0	0
SKAP.MOUSE	0.000501273	0	0
SPAT7.HUMAN	0.00052444	0	0
TTPAL.HUMAN	0.00058552	0	0
DLG1.MOUSE	0.000588279	0	0
SALL2.HUMAN	0.000604401	0	0
CK001.MOUSE	0.000636472	0	0
CCD62.HUMAN	0.000638668	0	0
KAI6074946.1	0.000660488	0	0
KHK.HUMAN	0.000682285	0	0
T106A.HUMAN	0.000749727	0	0
RM12.HUMAN	0.000794794	0	0
EOA93616.1	0.000807425	0	0
SCUB2.HUMAN	0.000901098	0	0
ABCA1.MOUSE	0.000913732	0	0
DJB13.MOUSE	0.00092236	0	0
TYW2.MOUSE	0.00092236	0	0
TINAG.HUMAN	0.000935619	0	0
PDE4A.MOUSE	0.000956553	0	0
KS6A2.HUMAN	0.00110423	0	0
WDR62.HUMAN	0.00114549	0	0
POK10.HUMAN	0.00117165	0	0
KAI6065127.1	0.00121089	0	0
CP046.HUMAN	0.0012417	0	0
SGCD.MESAU	0.00125316	0	0
TSNA1.HUMAN	0.00143066	0	0
PDIA2.PONAB	0.0015177	0	0
CAST1.HUMAN	0.0016744	0	0
SLN13.HUMAN	0.00178567	0	0
FOXI2.HUMAN	0.00181062	0	0
BT1A1.BOVIN	0.00183082	0	0
KAI6077719.1	0.00187646	0	0
PKU38445.1	0.00189536	0	0
NXPH2.HUMAN	0.00211272	0	0
ITA2.HUMAN	0.00217787	0	0
PSD1.MOUSE	0.00226352	0	0
CD2.HUMAN	0.00234658	0	0
S2611.HUMAN	0.00239437	0	0
CD22.HUMAN	0.00243549	0	0
PHLB3.HUMAN	0.00243549	0	0
OPJ68538.1	0.00244911	0	0
TM55B.MOUSE	0.00255278	0	0
MRF.MOUSE	0.00258389	0	0
ASIC2.HUMAN	0.00264845	0	0
KAI6076245.1	0.0028301	0	0
EOB05418.1	0.00285206	0	0
CRAC1.HUMAN	0.00300256	0	0
PAN1.SCHPO	0.00317698	0	0
PCDC2.HUMAN	0.00317901	0	0
PRS57.MOUSE	0.00344231	0	0
TOR1B.MOUSE	0.00368735	0	0
CC191.HUMAN	0.00459081	0	0
TEKT3.HUMAN	0.0046705	0	0
PSF1.BOVIN	0.00517424	0	0
PPR17.HUMAN	0.00546099	0	0
PIGR.MOUSE	0.00557106	0	0
BTG2.HUMAN	0.00580372	0	0
NEUR2.MOUSE	0.00588893	0	0
GRM7.HUMAN	0.00627769	0	0
B3GN7.HUMAN	0.00674803	0	0
PKK18184.1	0.00711122	0	0
PACR.BOVIN	0.00769046	0	0
CBPC3.HUMAN	0.00774248	0	0
GL1D1.HUMAN	0.00781423	0	0
JKIP1.HUMAN	0.00793867	0	0
IHO1.HUMAN	0.0080889	0	0
PRR11.HUMAN	0.00851049	0	0
NK1R.HUMAN	0.00851239	0	0
Z385B.MOUSE	0.00851239	0	0
DLG2.HUMAN	0.00862215	0	0
ADA21.HUMAN	0.00899105	0	0
CDCA3.HUMAN	0.00917804	0	0
VPS29.RAT	0.00941408	0	0
PGPI.MOUSE	0.00949286	0	0
