# Supplementary material for: Haplotype-resolved assembly of the mule duck genome using high-fidelity sequencing technology
Source: PLoS One. 2024 Jul 1;19(7):e0305914. doi: 10.1371/journal.pone.0305914 (PMC11216606; doi:10.1371/journal.pone.0305914)
Supplement: S1 File — (ZIP) [file pone.0305914.s001.zip › Supporting_Information/S2_Table.xlsx]

## Sheet: Sheet1
Table S2. BUSCO assessment of the completeness of single-copy orthologs for H1 and H2.
Iterms	H1		H2
	Number	Percent (%)	Number	Percent (%)
Complete BUSCOs (C)	8081	96.9	8112	97.3
Complete and single-copy BUSCOs (S)	7927	95.1	7782	93.3
Complete and duplicated BUSCOs (D)	154	1.8	330	4
Fragmented BUSCOs (F)	83	1	70	0.8
Missing BUSCOs (M)	174	2.1	156	1.9
Total BUSCO groups searched	8338	100	8338	100
