# Supplementary material for: Haplotype-resolved assembly of the mule duck genome using high-fidelity sequencing technology
Source: PLoS One. 2024 Jul 1;19(7):e0305914. doi: 10.1371/journal.pone.0305914 (PMC11216606; doi:10.1371/journal.pone.0305914)
Supplement: S1 File — (ZIP) [file pone.0305914.s001.zip › Supporting_Information/S3_Table.xlsx]

## Sheet: ragtag.scaffold.asm.paf.onequre
Table S3. The alignment between H1 and H2.
H1_Chr_name	H1_sequence_length	H1_Start	H1_End	Strand	H2_Chr_name	H2_sequence_length	H2_Start	H2_End	Number_of_residue_matches	Alignment_block_length	Mapping_quality
1	222826102	140051180	186598545	+	1	222828141	142751458	187072460	27034262	49502670	60
2	145376707	90156474	145309779	+	2	186802488	130591077	186612529	37180573	57162156	60
3	134952698	1097267	48038793	-	3	131797243	80248195	126898826	31222456	48738636	60
4	64456614	1499649	27732315	+	4	79110834	16389853	42802521	17625324	27100776	60
5	52255080	6666560	19518642	+	5	74434954	6618777	19528693	9117053	13155934	60
7	40171550	828887	28948533	-	7	44061449	13101556	41130280	17637091	28732556	60
6	38712121	17443352	37183532	-	6	42328091	3248777	23439443	11998649	20634324	60
8	32358582	132	31949013	-	8	35543753	3205142	35543621	24244565	32930227	60
9	27120051	680500	27118862	-	9	28831412	111733	26452608	16705850	27180391	60
10	36661498	14674008	36661478	-	13	29348804	2767660	25116176	15175738	22790259	60
11	34916257	13068899	34868513	+	11	25965053	4011509	25801688	14491100	22255020	60
12	22799046	62732	21427637	+	12	24221485	139295	21540415	13739806	21842849	60
13	20957457	5347974	13875670	-	10	22102365	7462228	16076556	6506607	8712243	60
14	19919365	16533	10994783	-	14	22335708	9483821	20484436	6472571	11422887	60
15	17933799	472156	17933782	-	15	19238824	1627851	19116335	10696408	17926579	60
16	16427469	45338	16110293	+	21	24130279	5285248	21219936	10752802	16343074	60
17	18983631	64409	15323094	+	16	18073115	367650	15463231	10819259	15565401	60
18	13778325	10047670	13778275	-	19	16176903	116184	3847308	3680532	3731964	60
19	13903886	6427877	11983047	-	18	14518264	2568418	8105219	3446221	5660681	60
20	11985476	202553	11946251	-	20	13972070	59695	11807924	7236332	12024327	60
21	9290351	1821069	9290059	-	22	10772654	22198	7426456	4777767	7580232	60
22	19693948	9936290	13330831	+	2	186802488	7514138	10125673	717620	3976300	60
23	11915184	1447228	3088394	+	W	32401189	19131947	20745810	450782	1879041	29
24	8626005	4121726	7600792	-	25	9944134	2341969	5793312	2238138	3529109	60
25	8879191	1298865	8826387	-	24	10408350	93588	7545137	5729597	7685406	60
26	10063547	3700831	10063542	+	27	8983066	2565221	8898523	3669103	6533784	60
27	6495942	16	4311539	-	28	8666862	2212841	6978883	3249530	4912531	60
28	16475491	14934942	16467422	-	W	32401189	18684662	20388891	369476	1948364	0
29	6347326	2096197	6330702	-	23	8347561	294051	4493357	3539088	4262462	60
30	5807036	54885	5807014	+	29	8620770	80346	5823939	5069126	5781860	60
31	2658911	2408488	2658899	+	W	32401189	13968829	14219244	208224	250439	60
34	200730	52791	171978	+	W	32401189	19826167	19891980	39927	119318	9
36	194281	150707	171289	+	24	10408350	936162	956760	57	20598	0
37	208962	204197	205371	-	26	6286977	3858984	3860142	57	1205	0
39	1279306	920310	996260	-	21	24130279	3317141	3363245	21587	78360	60
Z	85478084	4899533	5953277	-	W	32401189	31487203	32401188	682853	1124121	60
