# Supplementary material for: Haplotype-resolved assembly of the mule duck genome using high-fidelity sequencing technology
Source: PLoS One. 2024 Jul 1;19(7):e0305914. doi: 10.1371/journal.pone.0305914 (PMC11216606; doi:10.1371/journal.pone.0305914)
Supplement: S1 File — (ZIP) [file pone.0305914.s001.zip › Supporting_Information/S4_Table.xlsx]

## Sheet: Sheet1
Table S4. The gene models statistics of H1 and H2.
Item	H1(29,787)		H2(31,661)
	Median	Mean	Median	Mean
Gene_length	9752	18627.8	9141	18211.2
cDNA_length	1770	2429.75	1697	2372.76
exon_number	7	9.49912	7	9.22084
CDS_length	1179	1636.39	1152	1617.71
CDS_num	7	9.24409	6	8.98056
Intron_length	7498	16198	6957	15838.4
Single_exon_length	131	255.787	131	257.326
Single_CDS_length	126	177.02	126	180.135
Single_intron_length	799	1905.84	795	1926.62
