# Supplementary material for: Haplotype-resolved assembly of the mule duck genome using high-fidelity sequencing technology
Source: PLoS One. 2024 Jul 1;19(7):e0305914. doi: 10.1371/journal.pone.0305914 (PMC11216606; doi:10.1371/journal.pone.0305914)
Supplement: S1 File — (ZIP) [file pone.0305914.s001.zip › Supporting_Information/S5_Table.xlsx]

## Sheet: Sheet1
Table S5. The gene functional annotation statistics of H1 and H2.
Database	H1		H2
	Count	Percentage(%)	Count	Percentage(%)
BLASTP	17097	94.97	18400	94.92
BLASTX	17044	94.68	18336	94.59
GO	16468	91.48	17744	91.53
KO	10411	57.83	10780	55.61
Map	5873	32.62	6033	31.12
NR	17522	97.33	18879	97.39
NT	734	4.08	754	3.89
eggNOG	15217	84.53	16371	84.45
Total_anno	17616	97.86	18920	97.6
Total_unigene	18002	100	19385	100
