# Supplementary material for: Haplotype-resolved assembly of the mule duck genome using high-fidelity sequencing technology
Source: PLoS One. 2024 Jul 1;19(7):e0305914. doi: 10.1371/journal.pone.0305914 (PMC11216606; doi:10.1371/journal.pone.0305914)
Supplement: S1 File — (ZIP) [file pone.0305914.s001.zip › Supporting_Information/S6_Table.xlsx]

## Sheet: Sheet1
Table S6. The ncRNA statistics of H1 and H2.
Class	Type	H1				H2
		Copy	Average length(bp)	Total length(bp)	%of genome	Copy	Average length(bp)	Total length(bp)	%of genome
miRNA	miRNA	248	79.33	19675	0.00154	249	79.53	19804	0.00141
tRNA	tRNA	509	75.45	38403	0.003	534	75.4	40266	0.00287
	18S	178	845.6	150516	0.01175	102	811.18	82740	0.0059
rRNA	28S	653	420.17	274374	0.02141	393	391.6	153900	0.01098
	5.8S	80	155.88	12470	0.00097	43	155.77	6698	0.00048
	5S	39	113.18	4414	0.00034	39	114.36	4460	0.00032
	CD-box	133	90.84	12082	0.00094	128	90.02	11522	0.00082
snRNA	HACA-box	73	140.51	10257	0.0008	76	139.78	10623	0.00076
	splicing	79	138.92	10975	0.00086	74	148.04	10955	0.00078
