# Supplementary material for: Haplotype-resolved assembly of the mule duck genome using high-fidelity sequencing technology
Source: PLoS One. 2024 Jul 1;19(7):e0305914. doi: 10.1371/journal.pone.0305914 (PMC11216606; doi:10.1371/journal.pone.0305914)
Supplement: S1 File — (ZIP) [file pone.0305914.s001.zip › Supporting_Information/S7_Table.xlsx]

## Sheet: Sheet1
Table S7. Summary of identified repeat elements in H1 and H2.
	H1				H2
Type	Superfamily	Copy Number	Length	Percent(%)	Copy Number	Length	Percent(%)
Class II			27665356	2.16		32557041	2.32
	Tc1–Mariner	5783	2553069	0.2	2356	646263	0.05
	Mutator	496	1229413	0.1	1	160	0
	MITE	3660	802393	0.06	8769	3723688	0.27
	CACTA	9721	2937762	0.23	9944	3623450	0.26
	Harbinger	12695	2883132	0.22	14817	2576756	0.18
	hAT	26336	14044834	1.1	37452	17931111	1.28
	Merlin	802	111138	0.01	1043	153246	0.01
	Transib	614	57180	0	641	57761	0
	PiggyBac	1621	360680	0.03	1743	391917	0.03
	Crypton	28561	3845486	0.3	35657	5194244	0.37
	Helitron	4165	622040	0.05	4587	684538	0.05
	Maverick	0	0	0	0	0	0
	Others	16159	1789454	0.14	17432	1886128	0.13
Class I			87547312	6.83		139567177	9.95
	LTR/Gypsy	14076	8123326	0.63	16881	15100833	1.08
	LTR/Copia	2358	631681	0.05	1667	262496	0.02
	LTR/DIRS	7278	3143697	0.25	2357	608617	0.04
	LTR/ERV	105701	47873842	3.74	105048	51028319	3.64
	LTR/Caulimovirus	35	2218	0	38	2708	0
	LTR/unknown	0	0	0	0	0	0
	LINE	25918	26473618	2.07	36664	71953148	5.13
	SINE	3006	435661	0.03	3122	451325	0.03
	Others	3695	1978791	0.15	4474	1499572	0.11
Simple_repeat		13377	1230156	0.1	15436	1409304	0.1
