# Supplementary material for: Haplotype-resolved assembly of the mule duck genome using high-fidelity sequencing technology
Source: PLoS One. 2024 Jul 1;19(7):e0305914. doi: 10.1371/journal.pone.0305914 (PMC11216606; doi:10.1371/journal.pone.0305914)
Supplement: S1 File — (ZIP) [file pone.0305914.s001.zip › Supporting_Information/S8_Table.xlsx]

## Sheet: DE_anno_fpkm01
Table S8. Summary of differentially expressed genes between H1 and H2.
Uniprot_gene	FoldChange	Log2FoldChange	pval	padj	Up/Down	Significant	GO_biological_process	GO_molecular_function	GO_cellular_component	KO	Map
NU5M.STRCA	2.93077e-05	-15.0584	6.52505e-272	9.57355e-268	down	yes	GO:0042773|ATP synthesis coupled electron transport	GO:0008137|NADH dehydrogenase (ubiquinone) activity	GO:0016021|integral component of membrane;GO:0005743|mitochondrial inner membrane;GO:0070469|respiratory chain	.	.
MYSS.CHICK	6.66856e-05	-13.8723	1.37339e-130	1.00752e-126	down	yes	.	GO:0003779|actin binding;GO:0005524|ATP binding;GO:0005516|calmodulin binding;GO:0003774|motor activity	GO:0030016|myofibril;GO:0032982|myosin filament	K10352|MYH; myosin heavy chain	map04530|Tight junction
EIF1.PONAB	39.9186	5.31899	3.38714e-109	1.65654e-105	up	yes	GO:0006446|regulation of translational initiation	GO:0003743|translation initiation factor activity	GO:0005737|cytoplasm;GO:0005634|nucleus	K03113|EIF1, SUI1; translation initiation factor 1	map03013|RNA transport
HERC2.HUMAN	0.0628061	-3.99295	3.55777e-104	1.30499e-100	down	yes	GO:0006974|cellular response to DNA damage stimulus;GO:0006303|double-strand break repair via nonhomologous end joining;GO:0006886|intracellular protein transport;GO:0043161|proteasome-mediated ubiquitin-dependent protein catabolic process;GO:0016567|protein ubiquitination;GO:0007283|spermatogenesis	GO:0005085|guanyl-nucleotide exchange factor activity;GO:0032183|SUMO binding;GO:0061630|ubiquitin protein ligase activity;GO:0031625|ubiquitin protein ligase binding;GO:0004842|ubiquitin-protein transferase activity;GO:0008270|zinc ion binding	GO:0005814|centriole;GO:0005737|cytoplasm;GO:0016020|membrane;GO:0005743|mitochondrial inner membrane;GO:0005654|nucleoplasm;GO:0005634|nucleus	K10595|HERC2; E3 ubiquitin-protein ligase HERC2 [EC:2.3.2.26]	map04120|Ubiquitin mediated proteolysis
NDUAD.BOVIN	0.00083675	-10.2229	6.73916e-103	1.97754e-99	down	yes	GO:0097190|apoptotic signaling pathway;GO:0035458|cellular response to interferon-beta;GO:0071300|cellular response to retinoic acid;GO:0097191|extrinsic apoptotic signaling pathway;GO:0030308|negative regulation of cell growth;GO:2001243|negative regulation of intrinsic apoptotic signaling pathway;GO:0045892|negative regulation of transcription, DNA-templated;GO:0043280|positive regulation of cy…	GO:0008137|NADH dehydrogenase (ubiquinone) activity	GO:0005737|cytoplasm;GO:0070062|extracellular exosome;GO:0016021|integral component of membrane;GO:0005746|mitochondrial respiratory chain;GO:0005747|mitochondrial respiratory chain complex I;GO:0005739|mitochondrion;GO:0005654|nucleoplasm	K11353|NDUFA13; NADH dehydrogenase (ubiquinone) 1 alpha subcomplex subunit 13	map05012|Parkinson's disease;map04932|Non-alcoholic fatty liver disease (NAFLD);map05016|Huntington's disease;map05010|Alzheimer's disease;map01100|Metabolic pathways;map00190|Oxidative phosphorylation
NSD1.HUMAN	0.0237659	-5.39496	2.47574e-97	6.054e-94	down	yes	GO:0016571|histone methylation;GO:0000122|negative regulation of transcription from RNA polymerase II promoter;GO:0045893|positive regulation of transcription, DNA-templated;GO:0000414|regulation of histone H3-K36 methylation;GO:0033135|regulation of peptidyl-serine phosphorylation;GO:1903025|regulation of RNA polymerase II regulatory region sequence-specific DNA binding;GO:0006351|transcription,…	GO:0050681|androgen receptor binding;GO:0003682|chromatin binding;GO:0030331|estrogen receptor binding;GO:0046975|histone methyltransferase activity (H3-K36 specific);GO:0042799|histone methyltransferase activity (H4-K20 specific);GO:0018024|histone-lysine N-methyltransferase activity;GO:0042974|retinoic acid receptor binding;GO:0046965|retinoid X receptor binding;GO:0000979|RNA polymerase II cor…	GO:0005694|chromosome;GO:0005654|nucleoplasm	K15588|NSD1; histone-lysine N-methyltransferase NSD1 [EC:2.1.1.43]	map00310|Lysine degradation
METK2.PONAB	0.010181	-6.61797	8.33533e-95	1.74709e-91	down	yes	GO:0006730|one-carbon metabolic process;GO:0051291|protein heterooligomerization;GO:0034214|protein hexamerization;GO:0006556|S-adenosylmethionine biosynthetic process	GO:0005524|ATP binding;GO:0046872|metal ion binding;GO:0004478|methionine adenosyltransferase activity	GO:0048269|methionine adenosyltransferase complex	K00789|metK; S-adenosylmethionine synthetase [EC:2.5.1.6]	map01230|Biosynthesis of amino acids;map01100|Metabolic pathways;map00270|Cysteine and methionine metabolism;map01110|Biosynthesis of secondary metabolites
ANKH1.HUMAN	0.0135045	-6.21042	3.58567e-94	6.57612e-91	down	yes	GO:0045087|innate immune response	GO:0003723|RNA binding	GO:0005737|cytoplasm	K16726|ANKRD17, MASK; ankyrin repeat domain-containing protein 17	.
HECD1.HUMAN	0.081129	-3.62364	1.21754e-93	1.98486e-90	down	yes	.	GO:0046872|metal ion binding;GO:0061630|ubiquitin protein ligase activity	GO:0005737|cytoplasm	K12231|HECTD1; E3 ubiquitin-protein ligase HECTD1 [EC:2.3.2.26]	.
CA2D1.RABIT	0.0202901	-5.62308	4.17619e-86	6.12731e-83	down	yes	GO:0098703|calcium ion import across plasma membrane	GO:0005262|calcium channel activity;GO:0046872|metal ion binding;GO:0005244|voltage-gated ion channel activity	GO:1990454|L-type voltage-gated calcium channel complex;GO:0030315|T-tubule	K04858|CACNA2D1; voltage-dependent calcium channel alpha-2/delta-1	map04260|Cardiac muscle contraction;map04261|Adrenergic signaling in cardiomyocytes;map04010|MAPK signaling pathway;map05410|Hypertrophic cardiomyopathy (HCM);map05412|Arrhythmogenic right ventricular cardiomyopathy (ARVC);map05414|Dilated cardiomyopathy;map04921|Oxytocin signaling pathway
MRCKA.HUMAN	0.0169306	-5.88422	6.96093e-83	9.28461e-80	down	yes	GO:0031532|actin cytoskeleton reorganization;GO:0031032|actomyosin structure organization;GO:0016477|cell migration;GO:0035556|intracellular signal transduction;GO:0006468|protein phosphorylation	GO:0005524|ATP binding;GO:0042802|identical protein binding;GO:0000287|magnesium ion binding;GO:0004674|protein serine/threonine kinase activity	GO:0042641|actomyosin;GO:0031252|cell leading edge;GO:0005911|cell-cell junction;GO:0005737|cytoplasm;GO:0070062|extracellular exosome	K16307|CDC42BP; serine/threonine-protein kinase MRCK [EC:2.7.11.1]	.
MYH1B.CHICK	0.0226965	-5.46138	7.83278e-83	9.57687e-80	down	yes	.	GO:0003779|actin binding;GO:0005524|ATP binding;GO:0005516|calmodulin binding;GO:0003774|motor activity	GO:0030016|myofibril;GO:0032982|myosin filament	.	.
PDE4D.MOUSE	0.00245789	-8.66837	1.49299e-73	1.56465e-70	down	yes	GO:0071875|adrenergic receptor signaling pathway;GO:0086024|adrenergic receptor signaling pathway involved in positive regulation of heart rate;GO:0007568|aging;GO:0006198|cAMP catabolic process;GO:0019933|cAMP-mediated signaling;GO:0071320|cellular response to cAMP;GO:0071872|cellular response to epinephrine stimulus;GO:0071222|cellular response to lipopolysaccharide;GO:0061028|establishment of …	GO:0004115|3',5'-cyclic-AMP phosphodiesterase activity;GO:0004114|3',5'-cyclic-nucleotide phosphodiesterase activity;GO:0051117|ATPase binding;GO:0031698|beta-2 adrenergic receptor binding;GO:0030552|cAMP binding;GO:0008144|drug binding;GO:0019899|enzyme binding;GO:0044325|ion channel binding;GO:0046872|metal ion binding;GO:0097110|scaffold protein binding;GO:0031625|ubiquitin protein ligase bind…	GO:0016324|apical plasma membrane;GO:0034704|calcium channel complex;GO:0005813|centrosome;GO:0005829|cytosol;GO:0016020|membrane;GO:0031965|nuclear membrane;GO:0005886|plasma membrane;GO:0005891|voltage-gated calcium channel complex	K13293|PDE4; cAMP-specific phosphodiesterase 4 [EC:3.1.4.53]	map05032|Morphine addiction;map04024|cAMP signaling pathway;map00230|Purine metabolism
VDAC2.MELGA	2576.14	11.331	2.07016e-73	2.02489e-70	up	yes	.	GO:0000166|nucleotide binding;GO:0015288|porin activity;GO:0008308|voltage-gated anion channel activity	GO:0005741|mitochondrial outer membrane;GO:0046930|pore complex	.	.
NNTM.BOVIN	0.0721124	-3.79361	1.72303e-70	1.58002e-67	down	yes	GO:0006740|NADPH regeneration;GO:0015992|proton transport;GO:0072593|reactive oxygen species metabolic process	GO:0051287|NAD binding;GO:0008750|NAD(P)+ transhydrogenase (AB-specific) activity;GO:0050661|NADP binding	GO:0016021|integral component of membrane;GO:0005743|mitochondrial inner membrane	K00323|NNT; NAD(P) transhydrogenase [EC:1.6.1.2]	map00760|Nicotinate and nicotinamide metabolism;map01100|Metabolic pathways
KDM6A.HUMAN	51.0645	5.67425	7.8566e-70	6.404e-67	up	yes	.	.	.	.	.
AGRA2.MOUSE	0.0346684	-4.85023	1.31971e-69	1.0191e-66	down	yes	GO:0001525|angiogenesis;GO:0007166|cell surface receptor signaling pathway;GO:0007417|central nervous system development;GO:0043542|endothelial cell migration;GO:1900747|negative regulation of vascular endothelial growth factor signaling pathway;GO:0010595|positive regulation of endothelial cell migration;GO:0045765|regulation of angiogenesis;GO:0050920|regulation of chemotaxis;GO:0090210|regulat…	GO:0004930|G-protein coupled receptor activity	GO:0009986|cell surface;GO:0030175|filopodium;GO:0016021|integral component of membrane;GO:0005886|plasma membrane	K08461|GPR124; G protein-coupled receptor 124	.
CX6B1.TARSY	0.00962304	-6.69929	2.93637e-68	2.15412e-65	down	yes	.	GO:0004129|cytochrome-c oxidase activity	GO:0005739|mitochondrion	.	.
CATL1.BOVIN	27.8614	4.80019	2.14544e-63	1.49895e-60	up	yes	GO:0051603|proteolysis involved in cellular protein catabolic process	GO:0004197|cysteine-type endopeptidase activity	GO:0070062|extracellular exosome;GO:0005615|extracellular space;GO:0005764|lysosome	K01365|CTSL; cathepsin L [EC:3.4.22.15]	map05205|Proteoglycans in cancer;map05323|Rheumatoid arthritis;map04142|Lysosome;map04145|Phagosome;map04612|Antigen processing and presentation
FUND2.BOVIN	51.958	5.69927	2.99023e-62	1.99421e-59	up	yes	GO:0000422|autophagy of mitochondrion	.	GO:0031307|integral component of mitochondrial outer membrane;GO:0005634|nucleus	.	.
RTJK.DROFU	0.0238554	-5.38954	5.1744e-61	3.30082e-58	down	yes	.	GO:0003964|RNA-directed DNA polymerase activity	.	.	.
ITF2.MOUSE	223.89	7.80664	6.02347e-60	3.68235e-57	up	yes	GO:0006352|DNA-templated transcription, initiation;GO:0045666|positive regulation of neuron differentiation;GO:0045944|positive regulation of transcription from RNA polymerase II promoter;GO:0045893|positive regulation of transcription, DNA-templated;GO:0065004|protein-DNA complex assembly;GO:0006367|transcription initiation from RNA polymerase II promoter	GO:0043425|bHLH transcription factor binding;GO:0003677|DNA binding;GO:0070888|E-box binding;GO:0042802|identical protein binding;GO:0008022|protein C-terminus binding;GO:0046982|protein heterodimerization activity;GO:0042803|protein homodimerization activity;GO:0000978|RNA polymerase II core promoter proximal region sequence-specific DNA binding;GO:0001093|TFIIB-class transcription factor bindin…	GO:0000790|nuclear chromatin;GO:0005634|nucleus;GO:0032993|protein-DNA complex;GO:0005667|transcription factor complex	K15603|TCF4_12; transcription factor 4/12	.
TB182.HUMAN	0.107339	-3.21975	2.9917e-59	1.75577e-56	down	yes	GO:0071479|cellular response to ionizing radiation;GO:0006977|DNA damage response, signal transduction by p53 class mediator resulting in cell cycle arrest;GO:0006302|double-strand break repair;GO:0000289|nuclear-transcribed mRNA poly(A) tail shortening;GO:0033138|positive regulation of peptidyl-serine phosphorylation;GO:0010800|positive regulation of peptidyl-threonine phosphorylation;GO:0031954…	GO:0071532|ankyrin repeat binding;GO:0045296|cadherin binding;GO:0019899|enzyme binding;GO:0044877|macromolecular complex binding	GO:0030014|CCR4-NOT complex;GO:0005913|cell-cell adherens junction;GO:0005737|cytoplasm;GO:0005856|cytoskeleton;GO:0005829|cytosol;GO:0005720|nuclear heterochromatin;GO:0005634|nucleus	.	.
EVL.PONAB	16.0532	4.00479	1.39858e-57	7.89232e-55	up	yes	GO:0045010|actin nucleation;GO:0008154|actin polymerization or depolymerization;GO:0010633|negative regulation of epithelial cell migration;GO:1900028|negative regulation of ruffle assembly;GO:0051496|positive regulation of stress fiber assembly;GO:0051289|protein homotetramerization	GO:0003779|actin binding;GO:0005522|profilin binding;GO:0017124|SH3 domain binding	GO:0005737|cytoplasm;GO:0005856|cytoskeleton;GO:0005925|focal adhesion;GO:0030027|lamellipodium;GO:0016020|membrane	.	.
PZRN3.HUMAN	0.00137122	-9.51033	5.82999e-57	3.16806e-54	down	yes	.	GO:0046872|metal ion binding	.	K15682|PDZRN3_4, LNX3_4; ligand of Numb protein X 3/4 [EC:2.3.2.27]	.
CO5A1.HUMAN	56.6294	5.82348	1.44281e-56	7.56034e-54	up	yes	.	GO:0005201|extracellular matrix structural constituent;GO:0008201|heparin binding	GO:0005581|collagen trimer;GO:0005578|proteinaceous extracellular matrix	.	.
MARE3.RAT	50.7274	5.66469	9.41473e-56	4.7632e-53	up	yes	GO:0007049|cell cycle;GO:0051301|cell division;GO:0045737|positive regulation of cyclin-dependent protein serine/threonine kinase activity;GO:1903033|positive regulation of microtubule plus-end binding;GO:0045893|positive regulation of transcription, DNA-templated	GO:0042802|identical protein binding;GO:0008017|microtubule binding	GO:0005737|cytoplasm;GO:0015630|microtubule cytoskeleton;GO:0035371|microtubule plus-end;GO:0030496|midbody;GO:0048471|perinuclear region of cytoplasm	K10436|MAPRE; microtubule-associated protein, RP/EB family	.
ABR.BOVIN	0.00858527	-6.86392	1.28019e-55	6.26096e-53	down	yes	GO:0030036|actin cytoskeleton organization;GO:0007420|brain development;GO:0042472|inner ear morphogenesis;GO:0035556|intracellular signal transduction;GO:0060313|negative regulation of blood vessel remodeling;GO:0002692|negative regulation of cellular extravasation;GO:0050728|negative regulation of inflammatory response;GO:0043314|negative regulation of neutrophil degranulation;GO:0050885|neurom…	GO:0005096|GTPase activator activity;GO:0005089|Rho guanyl-nucleotide exchange factor activity	GO:0005829|cytosol;GO:0016020|membrane;GO:0005886|plasma membrane	.	.
CSK22.CHICK	55.019	5.78186	1.16307e-53	5.33267e-51	up	yes	GO:0071174|mitotic spindle checkpoint;GO:1903955|positive regulation of protein targeting to mitochondrion;GO:1903146|regulation of autophagy of mitochondrion;GO:0016055|Wnt signaling pathway	GO:0005524|ATP binding;GO:0047485|protein N-terminus binding;GO:0004674|protein serine/threonine kinase activity	GO:0031519|PcG protein complex	K03097|CSNK2A; casein kinase II subunit alpha [EC:2.7.11.1]	map04064|NF-kappa B signaling pathway;map05168|Herpes simplex infection;map05169|Epstein-Barr virus infection;map04530|Tight junction;map03008|Ribosome biogenesis in eukaryotes;map04520|Adherens junction;map05162|Measles;map04712|Circadian rhythm - plant;map04310|Wnt signaling pathway
ARP3B.HUMAN	15.8355	3.98509	1.34832e-53	5.99472e-51	up	yes	GO:0034314|Arp2/3 complex-mediated actin nucleation	GO:0003779|actin binding;GO:0005524|ATP binding	GO:0005885|Arp2/3 protein complex;GO:0042995|cell projection;GO:0005737|cytoplasm;GO:0070062|extracellular exosome	K18584|ACTR3, ARP3; actin-related protein 3	.
NU4LM.CHICK	2.35301e-06	-18.6971	2.24173e-52	9.67371e-50	down	yes	GO:0042773|ATP synthesis coupled electron transport	GO:0008137|NADH dehydrogenase (ubiquinone) activity	GO:0016021|integral component of membrane;GO:0005747|mitochondrial respiratory chain complex I	K03882|ND4L; NADH-ubiquinone oxidoreductase chain 4L [EC:1.6.5.3]	map01100|Metabolic pathways;map00190|Oxidative phosphorylation;map05012|Parkinson's disease
TESK1.HUMAN	32.2013	5.00905	6.20111e-52	2.59951e-49	up	yes	GO:0035556|intracellular signal transduction;GO:0007283|spermatogenesis	GO:0005524|ATP binding;GO:0046872|metal ion binding;GO:0004674|protein serine/threonine kinase activity;GO:0004712|protein serine/threonine/tyrosine kinase activity;GO:0004713|protein tyrosine kinase activity;GO:0004871|signal transducer activity	GO:0005737|cytoplasm;GO:0005829|cytosol	K08841|TESK1; testis-specific kinase 1 [EC:2.7.12.1]	.
TLN1.CHICK	2840.07	11.4717	8.03681e-52	3.27545e-49	up	yes	GO:0007155|cell adhesion;GO:0007016|cytoskeletal anchoring at plasma membrane	GO:0051015|actin filament binding;GO:0005200|structural constituent of cytoskeleton	GO:0009986|cell surface;GO:0005856|cytoskeleton;GO:0005829|cytosol;GO:0005925|focal adhesion;GO:0001726|ruffle;GO:0032587|ruffle membrane	K06271|TLN; talin	map04015|Rap1 signaling pathway;map04611|Platelet activation;map05166|HTLV-I infection;map04510|Focal adhesion
ATPB.CHICK	3.43438e-06	-18.1515	9.22275e-52	3.6572e-49	down	yes	GO:0001525|angiogenesis;GO:0015986|ATP synthesis coupled proton transport;GO:0006629|lipid metabolic process;GO:0006933|negative regulation of cell adhesion involved in substrate-bound cell migration;GO:0001649|osteoblast differentiation;GO:0043536|positive regulation of blood vessel endothelial cell migration;GO:0051453|regulation of intracellular pH	GO:0043532|angiostatin binding;GO:0005524|ATP binding;GO:0016887|ATPase activity;GO:0042288|MHC class I protein binding;GO:0046933|proton-transporting ATP synthase activity, rotational mechanism;GO:0046961|proton-transporting ATPase activity, rotational mechanism	GO:0009986|cell surface;GO:0070062|extracellular exosome;GO:0031012|extracellular matrix;GO:0042645|mitochondrial nucleoid;GO:0005753|mitochondrial proton-transporting ATP synthase complex;GO:0043209|myelin sheath;GO:0005634|nucleus;GO:0005886|plasma membrane;GO:0045261|proton-transporting ATP synthase complex, catalytic core F(1)	K02133|ATPeF1B, ATP5B, ATP2; F-type H+-transporting ATPase subunit beta [EC:3.6.3.14]	map00190|Oxidative phosphorylation;map05016|Huntington's disease;map05010|Alzheimer's disease;map01100|Metabolic pathways;map05012|Parkinson's disease
KAT6B.HUMAN	0.0362301	-4.78667	1.39333e-51	5.37973e-49	down	yes	GO:0016573|histone acetylation;GO:0043966|histone H3 acetylation;GO:0045892|negative regulation of transcription, DNA-templated;GO:0006334|nucleosome assembly;GO:0045944|positive regulation of transcription from RNA polymerase II promoter;GO:0045893|positive regulation of transcription, DNA-templated;GO:0006355|regulation of transcription, DNA-templated;GO:0006351|transcription, DNA-templated	GO:0016407|acetyltransferase activity;GO:0003677|DNA binding;GO:0004402|histone acetyltransferase activity;GO:0046872|metal ion binding;GO:0032403|protein complex binding;GO:0008134|transcription factor binding	GO:0070776|MOZ/MORF histone acetyltransferase complex;GO:0005654|nucleoplasm;GO:0000786|nucleosome;GO:0005634|nucleus	K11306|MYST4, KAT6B; histone acetyltransferase MYST4 [EC:2.3.1.48]	.
CLC2E.MOUSE	0.000843396	-10.2115	5.48691e-51	2.0642e-48	down	yes	.	GO:0030246|carbohydrate binding	GO:0016021|integral component of membrane;GO:0005886|plasma membrane	.	.
KCRM.CHICK	10460	13.3526	7.7177e-51	2.83085e-48	up	yes	.	.	.	.	.
ACON.HUMAN	3.72508e-06	-18.0343	1.3633e-50	4.87861e-48	down	yes	GO:0006101|citrate metabolic process;GO:0006091|generation of precursor metabolites and energy;GO:0006102|isocitrate metabolic process;GO:0001889|liver development;GO:0035900|response to isolation stress;GO:0006099|tricarboxylic acid cycle	GO:0051538|3 iron, 4 sulfur cluster binding;GO:0051539|4 iron, 4 sulfur cluster binding;GO:0003994|aconitate hydratase activity;GO:0005506|iron ion binding	GO:0005759|mitochondrial matrix;GO:0005739|mitochondrion;GO:0043209|myelin sheath	K01681|ACO, acnA; aconitate hydratase [EC:4.2.1.3]	map01200|Carbon metabolism;map00630|Glyoxylate and dicarboxylate metabolism;map00020|Citrate cycle (TCA cycle);map01210|2-Oxocarboxylic acid metabolism;map01230|Biosynthesis of amino acids;map00720|Carbon fixation pathways in prokaryotes;map01110|Biosynthesis of secondary metabolites;map01100|Metabolic pathways;map01120|Microbial metabolism in diverse environments;map01130|Biosynthesis of antibio…
ABCA1.HUMAN	55.9946	5.80722	1.60501e-50	5.60684e-48	up	yes	GO:0071397|cellular response to cholesterol;GO:0071222|cellular response to lipopolysaccharide;GO:0071300|cellular response to retinoic acid;GO:0033344|cholesterol efflux;GO:0042632|cholesterol homeostasis;GO:0008203|cholesterol metabolic process;GO:0016197|endosomal transport;GO:0007186|G-protein coupled receptor signaling pathway;GO:0034380|high-density lipoprotein particle assembly;GO:0050702|…	GO:0008509|anion transmembrane transporter activity;GO:0034186|apolipoprotein A-I binding;GO:0034188|apolipoprotein A-I receptor activity;GO:0034185|apolipoprotein binding;GO:0005524|ATP binding;GO:0016887|ATPase activity;GO:0042626|ATPase activity, coupled to transmembrane movement of substances;GO:0051117|ATPase binding;GO:0015485|cholesterol binding;GO:0017127|cholesterol transporter activity;…	GO:0030139|endocytic vesicle;GO:0005789|endoplasmic reticulum membrane;GO:0009897|external side of plasma membrane;GO:0005794|Golgi apparatus;GO:0034364|high-density lipoprotein particle;GO:0005887|integral component of plasma membrane;GO:0043231|intracellular membrane-bounded organelle;GO:0045121|membrane raft;GO:0048471|perinuclear region of cytoplasm;GO:0045335|phagocytic vesicle;GO:0005886|pl…	K05641|ABCA1; ATP-binding cassette, subfamily A (ABC1), member 1	map02010|ABC transporters;map04975|Fat digestion and absorption
EMC4.XENTR	0.00136349	-9.51848	1.75003e-50	5.97128e-48	down	yes	GO:0006915|apoptotic process	.	GO:0072546|ER membrane protein complex;GO:0016021|integral component of membrane	.	.
NUB1.HUMAN	13.7917	3.78573	2.2587e-50	7.53173e-48	up	yes	GO:0032436|positive regulation of proteasomal ubiquitin-dependent protein catabolic process;GO:0043687|post-translational protein modification;GO:0016567|protein ubiquitination;GO:0034341|response to interferon-gamma;GO:0034612|response to tumor necrosis factor;GO:0006511|ubiquitin-dependent protein catabolic process	.	GO:0005829|cytosol;GO:0005634|nucleus	.	.
PRR33.HUMAN	297374	18.1819	6.80405e-50	2.21842e-47	up	yes	.	.	.	.	.
MLE3.CHICK	4.14716e-06	-17.8794	1.14307e-49	3.59388e-47	down	yes	.	GO:0005509|calcium ion binding	GO:0016459|myosin complex	K05738|MYL1; myosin light chain 1	.
SKT.HUMAN	0.0167371	-5.90081	1.15126e-49	3.59388e-47	down	yes	GO:0048706|embryonic skeletal system development	.	GO:0005737|cytoplasm	.	.
TOR1B.HUMAN	0.0329249	-4.92468	2.90537e-48	8.88075e-46	down	yes	GO:0051085|chaperone mediated protein folding requiring cofactor;GO:0007029|endoplasmic reticulum organization;GO:0071763|nuclear membrane organization;GO:0051260|protein homooligomerization	GO:0005524|ATP binding;GO:0016887|ATPase activity	GO:0005737|cytoplasm;GO:0005783|endoplasmic reticulum;GO:0005788|endoplasmic reticulum lumen;GO:0070062|extracellular exosome;GO:0005635|nuclear envelope;GO:0031965|nuclear membrane	.	.
IQGA1.HUMAN	0.075721	-3.72316	6.42374e-48	1.92345e-45	down	yes	GO:0071277|cellular response to calcium ion;GO:0071364|cellular response to epidermal growth factor stimulus;GO:0036120|cellular response to platelet-derived growth factor stimulus;GO:0007173|epidermal growth factor receptor signaling pathway;GO:0008543|fibroblast growth factor receptor signaling pathway;GO:0072015|glomerular visceral epithelial cell development;GO:0035305|negative regulation of …	GO:0045296|cadherin binding;GO:0005509|calcium ion binding;GO:0005516|calmodulin binding;GO:0005096|GTPase activator activity;GO:0005095|GTPase inhibitor activity;GO:0051019|mitogen-activated protein kinase binding;GO:0005547|phosphatidylinositol-3,4,5-trisphosphate binding;GO:0032403|protein complex binding;GO:0019904|protein domain specific binding;GO:0019901|protein kinase binding;GO:0019903|p…	GO:0005884|actin filament;GO:0030424|axon;GO:0005737|cytoplasm;GO:0036464|cytoplasmic ribonucleoprotein granule;GO:0005829|cytosol;GO:0070062|extracellular exosome;GO:0031234|extrinsic component of cytoplasmic side of plasma membrane;GO:0005925|focal adhesion;GO:0030426|growth cone;GO:0016328|lateral plasma membrane;GO:0045121|membrane raft;GO:0005874|microtubule;GO:0030496|midbody;GO:0043005|neu…	K16848|IQGAP1; Ras GTPase-activating-like protein IQGAP1	map05205|Proteoglycans in cancer;map04520|Adherens junction;map04810|Regulation of actin cytoskeleton
ATS12.HUMAN	0.0290083	-5.10739	1.78798e-47	5.24665e-45	down	yes	GO:0016477|cell migration;GO:0007160|cell-matrix adhesion;GO:0071773|cellular response to BMP stimulus;GO:0071347|cellular response to interleukin-1;GO:0071356|cellular response to tumor necrosis factor;GO:2001113|negative regulation of cellular response to hepatocyte growth factor stimulus;GO:1902548|negative regulation of cellular response to vascular endothelial growth factor stimulus;GO:00323…	GO:0004222|metalloendopeptidase activity;GO:0008270|zinc ion binding	GO:0031012|extracellular matrix;GO:0005578|proteinaceous extracellular matrix	K08626|ADAMTS12; a disintegrin and metalloproteinase with thrombospondin motifs 12 [EC:3.4.24.-]	.
GELS.CHICK	162710	17.3119	2.80123e-45	7.90377e-43	up	yes	GO:0051014|actin filament severing;GO:0045010|actin nucleation;GO:0051016|barbed-end actin filament capping;GO:0060271|cilium assembly	GO:0051015|actin filament binding;GO:0005509|calcium ion binding	GO:0005737|cytoplasm;GO:0005856|cytoskeleton;GO:0005576|extracellular region	K05768|GSN; gelsolin	map04666|Fc gamma R-mediated phagocytosis;map05203|Viral carcinogenesis;map04810|Regulation of actin cytoskeleton
MLE1.CHICK	127659	16.9619	3.97511e-45	1.10043e-42	up	yes	GO:0006936|muscle contraction;GO:0043520|regulation of myosin II filament assembly	GO:0005509|calcium ion binding	GO:0030016|myofibril;GO:0016459|myosin complex	.	.
ARRB1.HUMAN	0.0479787	-4.38146	3.1258e-44	8.33849e-42	down	yes	GO:0000187|activation of MAPK activity;GO:0042699|follicle-stimulating hormone signaling pathway;GO:0002031|G-protein coupled receptor internalization;GO:0061024|membrane organization;GO:0070373|negative regulation of ERK1 and ERK2 cascade;GO:0034260|negative regulation of GTPase activity;GO:0032715|negative regulation of interleukin-6 production;GO:0032717|negative regulation of interleukin-8 pr…	GO:0031691|alpha-1A adrenergic receptor binding;GO:0031692|alpha-1B adrenergic receptor binding;GO:0031701|angiotensin receptor binding;GO:0035612|AP-2 adaptor complex binding;GO:0035615|clathrin adaptor activity;GO:0043027|cysteine-type endopeptidase inhibitor activity involved in apoptotic process;GO:0004857|enzyme inhibitor activity;GO:0030331|estrogen receptor binding;GO:0031762|follicle-stim…	GO:0016323|basolateral plasma membrane;GO:0000785|chromatin;GO:0005905|clathrin-coated pit;GO:0005737|cytoplasm;GO:0031410|cytoplasmic vesicle;GO:0030659|cytoplasmic vesicle membrane;GO:0005829|cytosol;GO:0043197|dendritic spine;GO:0000139|Golgi membrane;GO:0005765|lysosomal membrane;GO:0016604|nuclear body;GO:0005654|nucleoplasm;GO:0005634|nucleus;GO:0005886|plasma membrane;GO:0014069|postsynapt…	K04439|ARRB; beta-arrestin	map05032|Morphine addiction;map04010|MAPK signaling pathway;map04062|Chemokine signaling pathway;map04144|Endocytosis;map04740|Olfactory transduction
HNMTL.CHICK	43.2674	5.43521	3.68065e-44	9.64331e-42	up	yes	GO:0007420|brain development;GO:0035498|carnosine metabolic process	GO:0030735|carnosine N-methyltransferase activity;GO:0046539|histamine N-methyltransferase activity	GO:0043005|neuron projection	.	.
ATG9A.PONAB	0.0604684	-4.04767	4.73923e-44	1.21989e-41	down	yes	GO:0006914|autophagy;GO:0015031|protein transport	.	GO:0000421|autophagosome membrane;GO:0005794|Golgi apparatus;GO:0016021|integral component of membrane;GO:0031902|late endosome membrane	K17907|ATG9; autophagy-related protein 9	.
HA1F.CHICK	108223	16.7236	5.1177e-44	1.2946e-41	up	yes	GO:0002474|antigen processing and presentation of peptide antigen via MHC class I	.	GO:0016021|integral component of membrane;GO:0042612|MHC class I protein complex	.	.
INPP.MOUSE	0.0007036	-10.473	7.69507e-44	1.8817e-41	down	yes	GO:0046854|phosphatidylinositol phosphorylation	GO:0004441|inositol-1,4-bisphosphate 1-phosphatase activity;GO:0046872|metal ion binding	.	K01107|INPP1; inositol polyphosphate 1-phosphatase [EC:3.1.3.57]	map00562|Inositol phosphate metabolism;map01100|Metabolic pathways;map04070|Phosphatidylinositol signaling system
KAP2.BOVIN	0.0355411	-4.81437	1.09097e-43	2.62404e-41	down	yes	GO:2000480|negative regulation of cAMP-dependent protein kinase activity	GO:0030552|cAMP binding;GO:0004862|cAMP-dependent protein kinase inhibitor activity;GO:0008603|cAMP-dependent protein kinase regulator activity;GO:0034236|protein kinase A catalytic subunit binding;GO:0031625|ubiquitin protein ligase binding	GO:0005952|cAMP-dependent protein kinase complex;GO:0005813|centrosome;GO:0005737|cytoplasm;GO:0070062|extracellular exosome;GO:0005925|focal adhesion;GO:0031588|nucleotide-activated protein kinase complex;GO:0044853|plasma membrane raft	K04739|PRKAR; cAMP-dependent protein kinase regulator	map04210|Apoptosis;map04910|Insulin signaling pathway
PHLP1.HUMAN	0.0662342	-3.91628	1.3274e-43	3.14123e-41	down	yes	GO:0006915|apoptotic process;GO:0009649|entrainment of circadian clock;GO:0051898|negative regulation of protein kinase B signaling;GO:0042981|regulation of apoptotic process;GO:0046328|regulation of JNK cascade;GO:0043408|regulation of MAPK cascade;GO:1900744|regulation of p38MAPK cascade;GO:0090036|regulation of protein kinase C signaling;GO:0002667|regulation of T cell anergy	GO:0046872|metal ion binding;GO:0004722|protein serine/threonine phosphatase activity	GO:0005737|cytoplasm;GO:0005829|cytosol;GO:0031965|nuclear membrane;GO:0005886|plasma membrane	K16340|PHLPP; PH domain and leucine-rich repeat-containing protein phosphatase [EC:3.1.3.16]	map04151|PI3K-Akt signaling pathway
GABR1.MOUSE	37.7863	5.23979	4.97068e-43	1.15762e-40	up	yes	.	.	.	.	.
SC61G.MOUSE	0.02678	-5.2227	6.11022e-43	1.40077e-40	down	yes	GO:0006605|protein targeting	GO:0015450|P-P-bond-hydrolysis-driven protein transmembrane transporter activity	GO:0005789|endoplasmic reticulum membrane;GO:0016021|integral component of membrane;GO:0016020|membrane	K07342|SEC61G, SSS1, secE; protein transport protein SEC61 subunit gamma and related proteins	map04141|Protein processing in endoplasmic reticulum;map05110|Vibrio cholerae infection;map04145|Phagosome;map03060|Protein export
RYR1.HUMAN	0.0180153	-5.79463	9.35906e-43	2.08055e-40	down	yes	GO:0070588|calcium ion transmembrane transport;GO:0071313|cellular response to caffeine;GO:0071277|cellular response to calcium ion;GO:0006936|muscle contraction;GO:0043931|ossification involved in bone maturation;GO:0003151|outflow tract morphogenesis;GO:0051289|protein homotetramerization;GO:0051209|release of sequestered calcium ion into cytosol;GO:0014808|release of sequestered calcium ion in…	GO:0005524|ATP binding;GO:0035381|ATP-gated ion channel activity;GO:0005262|calcium channel activity;GO:0005509|calcium ion binding;GO:0015278|calcium-release channel activity;GO:0005516|calmodulin binding;GO:0097718|disordered domain specific binding;GO:0008144|drug binding;GO:0042802|identical protein binding;GO:0044325|ion channel binding;GO:0005219|ryanodine-sensitive calcium-release channel …	GO:0016021|integral component of membrane;GO:0031301|integral component of organelle membrane;GO:0016020|membrane;GO:1990425|ryanodine receptor complex;GO:0016529|sarcoplasmic reticulum;GO:0033017|sarcoplasmic reticulum membrane;GO:0014802|terminal cisterna	K04961|RYR1; ryanodine receptor 1	map04020|Calcium signaling pathway;map04713|Circadian entrainment;map04921|Oxytocin signaling pathway;map04730|Long-term depression
ACTS.RAT	15.4693	3.95133	1.2863e-42	2.8168e-40	up	yes	.	.	.	.	.
KAD1.CHICK	1.06504e-05	-16.5187	1.50378e-42	3.24463e-40	down	yes	GO:0046034|ATP metabolic process;GO:0007050|cell cycle arrest;GO:0006165|nucleoside diphosphate phosphorylation;GO:0009142|nucleoside triphosphate biosynthetic process	GO:0004017|adenylate kinase activity;GO:0005524|ATP binding;GO:0004550|nucleoside diphosphate kinase activity	GO:0005829|cytosol;GO:0005886|plasma membrane;GO:0036126|sperm flagellum	K00939|adk, AK; adenylate kinase [EC:2.7.4.3]	map01100|Metabolic pathways;map01130|Biosynthesis of antibiotics;map01110|Biosynthesis of secondary metabolites;map00230|Purine metabolism
YBOX3.HUMAN	84456.2	16.3659	2.35755e-42	5.01303e-40	up	yes	GO:0031100|animal organ regeneration;GO:0000122|negative regulation of transcription from RNA polymerase II promoter;GO:0007283|spermatogenesis;GO:0006351|transcription, DNA-templated	GO:0003697|single-stranded DNA binding	GO:0005737|cytoplasm;GO:0005921|gap junction;GO:0005634|nucleus	K06099|CSDA, ZONAB; cold shock domain protein A	map04530|Tight junction
SC6A8.HUMAN	1.16784e-05	-16.3858	7.11922e-42	1.49219e-39	down	yes	GO:0015881|creatine transport	GO:0005309|creatine:sodium symporter activity;GO:0005328|neurotransmitter:sodium symporter activity	GO:0005887|integral component of plasma membrane	K05039|SLC6A6S; solute carrier family 6 (neurotransmitter transporter, GABA) member 6/8/11/12/13	.
TMLH.CHICK	6.36576	2.67033	4.30792e-41	8.90222e-39	up	yes	GO:0045329|carnitine biosynthetic process	GO:0005506|iron ion binding;GO:0016702|oxidoreductase activity, acting on single donors with incorporation of molecular oxygen, incorporation of two atoms of oxygen;GO:0050353|trimethyllysine dioxygenase activity	GO:0005759|mitochondrial matrix	K00474|TMLHE; trimethyllysine dioxygenase [EC:1.14.11.8]	map00310|Lysine degradation
MTSS1.HUMAN	0.00726394	-7.10503	4.92789e-41	1.00419e-38	down	yes	GO:0030036|actin cytoskeleton organization;GO:0007155|cell adhesion;GO:0071498|cellular response to fluid shear stress;GO:2001013|epithelial cell proliferation involved in renal tubule morphogenesis;GO:0072102|glomerulus morphogenesis;GO:0030035|microspike assembly;GO:0006928|movement of cell or subcellular component;GO:0050680|negative regulation of epithelial cell proliferation;GO:0072160|nephr…	GO:0003785|actin monomer binding;GO:0042802|identical protein binding;GO:0005102|receptor binding	GO:0015629|actin cytoskeleton;GO:0005737|cytoplasm;GO:0030139|endocytic vesicle;GO:0001726|ruffle	.	.
RUSC2.HUMAN	595.57	9.21813	8.69824e-41	1.74823e-38	up	yes	.	GO:0017137|Rab GTPase binding	GO:0031410|cytoplasmic vesicle;GO:0005829|cytosol;GO:0070062|extracellular exosome	.	.
TBA5.CHICK	64812.9	15.984	1.62689e-40	3.22563e-38	up	yes	GO:0007017|microtubule-based process	GO:0005525|GTP binding;GO:0003924|GTPase activity;GO:0005200|structural constituent of cytoskeleton	GO:0005737|cytoplasm;GO:0005874|microtubule	.	.
LRP1.CHICK	1.62628e-05	-15.9081	1.74952e-40	3.42253e-38	down	yes	.	GO:0016964|alpha-2 macroglobulin receptor activity;GO:0005509|calcium ion binding	GO:0005905|clathrin-coated pit;GO:0016021|integral component of membrane	K04550|LRP1, CD91; low-density lipoprotein receptor-related protein 1 (alpha-2-macroglobulin receptor)	map04151|PI3K-Akt signaling pathway;map05205|Proteoglycans in cancer;map05206|MicroRNAs in cancer;map05200|Pathways in cancer;map05323|Rheumatoid arthritis;map05166|HTLV-I infection;map04014|Ras signaling pathway;map05146|Amoebiasis;map04540|Gap junction;map05144|Malaria;map04010|MAPK signaling pathway;map04390|Hippo signaling pathway;map05010|Alzheimer's disease;map05169|Epstein-Barr virus infec…
VLDLR.CHICK	19.058	4.25232	4.08105e-40	7.87857e-38	up	yes	GO:0008203|cholesterol metabolic process;GO:0048813|dendrite morphogenesis;GO:0006869|lipid transport;GO:0000122|negative regulation of transcription from RNA polymerase II promoter;GO:1900006|positive regulation of dendrite development;GO:0045860|positive regulation of protein kinase activity;GO:0021517|ventral spinal cord development;GO:0034447|very-low-density lipoprotein particle clearance	GO:0034185|apolipoprotein binding;GO:0005509|calcium ion binding;GO:0048306|calcium-dependent protein binding;GO:0034437|glycoprotein transporter activity;GO:0030228|lipoprotein particle receptor activity;GO:0038025|reelin receptor activity;GO:0034189|very-low-density lipoprotein particle binding;GO:0030229|very-low-density lipoprotein particle receptor activity	GO:0005905|clathrin-coated pit;GO:0016021|integral component of membrane;GO:0043235|receptor complex;GO:0034361|very-low-density lipoprotein particle	.	.
ENOA.ANAPL	1.50034e-05	-16.0244	4.14656e-40	7.90108e-38	down	yes	GO:0006096|glycolytic process	GO:0000287|magnesium ion binding;GO:0004634|phosphopyruvate hydratase activity;GO:0005212|structural constituent of eye lens	GO:0000015|phosphopyruvate hydratase complex	K01689|ENO, eno; enolase [EC:4.2.1.11]	map04066|HIF-1 signaling pathway;map01200|Carbon metabolism;map00680|Methane metabolism;map01230|Biosynthesis of amino acids;map00010|Glycolysis / Gluconeogenesis;map01110|Biosynthesis of secondary metabolites;map03018|RNA degradation;map01100|Metabolic pathways;map01120|Microbial metabolism in diverse environments;map01130|Biosynthesis of antibiotics
MTG16.CHICK	0.0129586	-6.26994	4.95039e-40	9.31181e-38	down	yes	GO:0030154|cell differentiation;GO:0045892|negative regulation of transcription, DNA-templated;GO:0006351|transcription, DNA-templated	GO:0046872|metal ion binding;GO:0003714|transcription corepressor activity;GO:0003700|transcription factor activity, sequence-specific DNA binding	GO:0005794|Golgi apparatus;GO:0005730|nucleolus;GO:0005654|nucleoplasm;GO:0005634|nucleus	.	.
CORO6.RAT	60803.7	15.8919	6.02878e-40	1.11967e-37	up	yes	GO:0030036|actin cytoskeleton organization	GO:0051015|actin filament binding	GO:0015629|actin cytoskeleton	K13886|CORO1B_1C_6; coronin-1B/1C/6	.
VIGLN.CHICK	1.77716e-05	-15.7801	7.89342e-40	1.44765e-37	down	yes	.	GO:0003723|RNA binding	GO:0005737|cytoplasm	.	.
ANXA6.CHICK	1.80516e-05	-15.7575	1.87893e-39	3.40341e-37	down	yes	GO:0055074|calcium ion homeostasis;GO:0001755|neural crest cell migration	GO:0005262|calcium channel activity;GO:0005509|calcium ion binding;GO:0005544|calcium-dependent phospholipid binding	GO:0034704|calcium channel complex;GO:0042470|melanosome;GO:0031982|vesicle	K17094|ANXA6; annexin A6	.
EHBP1.HUMAN	153.593	7.26297	6.50225e-39	1.14941e-36	up	yes	GO:0006897|endocytosis;GO:0015031|protein transport	.	GO:0005829|cytosol;GO:0005768|endosome;GO:0005886|plasma membrane	.	.
PTPRG.CHICK	0.0164069	-5.92955	7.20564e-39	1.25859e-36	down	yes	.	GO:0004725|protein tyrosine phosphatase activity	GO:0016021|integral component of membrane	K16667|PTPRG; receptor-type tyrosine-protein phosphatase gamma [EC:3.1.3.48]	.
KANK1.HUMAN	0.104537	-3.25791	1.75354e-37	2.95723e-35	down	yes	GO:0051497|negative regulation of stress fiber assembly	.	GO:0005737|cytoplasm	.	.
IVD.CAEEL	0.0678813	-3.88084	1.87286e-37	3.12257e-35	down	yes	GO:0006552|leucine catabolic process	GO:0003995|acyl-CoA dehydrogenase activity;GO:0050660|flavin adenine dinucleotide binding	.	K11731|atuD; citronellyl-CoA dehydrogenase [EC:1.3.99.-]	map00281|Geraniol degradation
MYOME.HUMAN	43573.9	15.4112	2.05866e-37	3.39378e-35	up	yes	GO:0043623|cellular protein complex assembly	GO:0019899|enzyme binding	GO:0005813|centrosome;GO:0005737|cytoplasm;GO:0005794|Golgi apparatus;GO:0030016|myofibril;GO:0005634|nucleus	K16549|PDE4DIP; myomegalin	.
MRP1.CHICK	0.0905041	-3.46587	2.26471e-37	3.69198e-35	down	yes	GO:0055085|transmembrane transport	GO:0005524|ATP binding;GO:0042626|ATPase activity, coupled to transmembrane movement of substances	GO:0016323|basolateral plasma membrane;GO:0005887|integral component of plasma membrane	K05665|ABCC1; ATP-binding cassette, subfamily C (CFTR/MRP), member 1	map04071|Sphingolipid signaling pathway;map02010|ABC transporters;map05206|MicroRNAs in cancer;map04977|Vitamin digestion and absorption
B3AT.CHICK	85.2458	6.41356	2.35221e-37	3.79249e-35	up	yes	GO:0015701|bicarbonate transport;GO:0051453|regulation of intracellular pH	GO:0015301|anion:anion antiporter activity;GO:0015106|bicarbonate transmembrane transporter activity;GO:0005452|inorganic anion exchanger activity;GO:0008510|sodium:bicarbonate symporter activity	GO:0016323|basolateral plasma membrane;GO:0005887|integral component of plasma membrane	K06573|SLC4A1, AE1; solute carrier family 4 (anion exchanger), member 1	map04966|Collecting duct acid secretion
GRP75.CHICK	2.46973e-05	-15.3053	2.83973e-37	4.52876e-35	down	yes	GO:0030218|erythrocyte differentiation;GO:0045647|negative regulation of erythrocyte differentiation;GO:1902037|negative regulation of hematopoietic stem cell differentiation;GO:1903707|negative regulation of hemopoiesis;GO:0006457|protein folding	GO:0005524|ATP binding;GO:0051082|unfolded protein binding	GO:0005739|mitochondrion	K04043|dnaK; molecular chaperone DnaK	map03018|RNA degradation;map05152|Tuberculosis
MPCP.HUMAN	2.5889e-05	-15.2373	4.57822e-37	7.22276e-35	down	yes	GO:0006839|mitochondrial transport	GO:0015114|phosphate ion transmembrane transporter activity;GO:0032403|protein complex binding;GO:0015293|symporter activity	GO:0070062|extracellular exosome;GO:0016021|integral component of membrane;GO:0016020|membrane;GO:0005743|mitochondrial inner membrane;GO:0005739|mitochondrion;GO:0043209|myelin sheath	K15102|SLC25A3, PHC, PIC; solute carrier family 25 (mitochondrial phosphate transporter), member 3	.
EXOS5.MOUSE	0.00645846	-7.27459	7.51913e-37	1.16127e-34	down	yes	GO:0051607|defense response to virus;GO:0045006|DNA deamination;GO:0043928|exonucleolytic nuclear-transcribed mRNA catabolic process involved in deadenylation-dependent decay;GO:0071028|nuclear mRNA surveillance;GO:0034427|nuclear-transcribed mRNA catabolic process, exonucleolytic, 3'-5';GO:0071051|polyadenylation-dependent snoRNA 3'-end processing;GO:0006401|RNA catabolic process;GO:0031125|rRNA…	GO:0003723|RNA binding	GO:0000177|cytoplasmic exosome (RNase complex);GO:0000178|exosome (RNase complex);GO:0000176|nuclear exosome (RNase complex);GO:0005730|nucleolus;GO:0005634|nucleus;GO:0035327|transcriptionally active chromatin	K12590|RRP46, EXOSC5; exosome complex component RRP46	map03018|RNA degradation
ZFAN5.HUMAN	20.1726	4.33432	2.89827e-36	4.42953e-34	up	yes	GO:0060324|face development;GO:0010761|fibroblast migration;GO:0001701|in utero embryonic development;GO:0048008|platelet-derived growth factor receptor signaling pathway;GO:0003016|respiratory system process;GO:0048705|skeletal system morphogenesis;GO:0048745|smooth muscle tissue development;GO:0001944|vasculature development	GO:0003677|DNA binding;GO:0008270|zinc ion binding	GO:0005737|cytoplasm	.	.
NEXN.HUMAN	35814.9	15.1283	6.70945e-36	1.01486e-33	up	yes	GO:0048739|cardiac muscle fiber development;GO:0030334|regulation of cell migration;GO:0051493|regulation of cytoskeleton organization	GO:0051015|actin filament binding;GO:0008307|structural constituent of muscle	GO:0005856|cytoskeleton;GO:0005925|focal adhesion;GO:0030018|Z disc	.	.
UBAP1.HUMAN	20.8878	4.38459	1.30162e-35	1.94872e-33	up	yes	GO:0015031|protein transport;GO:0043162|ubiquitin-dependent protein catabolic process via the multivesicular body sorting pathway	GO:0043130|ubiquitin binding	GO:0005829|cytosol;GO:0000813|ESCRT I complex;GO:0005794|Golgi apparatus;GO:0005886|plasma membrane	.	.
RL15.RAT	32209	14.9752	2.02366e-35	2.96911e-33	up	yes	GO:0002181|cytoplasmic translation;GO:0045471|response to ethanol	GO:0045296|cadherin binding;GO:0003723|RNA binding;GO:0003735|structural constituent of ribosome	GO:0031672|A band;GO:0022625|cytosolic large ribosomal subunit;GO:0070062|extracellular exosome;GO:0016020|membrane;GO:0005634|nucleus	K02877|RP-L15e, RPL15; large subunit ribosomal protein L15e	map03010|Ribosome
ATPG.MACFA	3.54915e-05	-14.7822	3.5873e-35	5.21117e-33	down	yes	GO:0015986|ATP synthesis coupled proton transport	GO:0046933|proton-transporting ATP synthase activity, rotational mechanism	GO:0005753|mitochondrial proton-transporting ATP synthase complex;GO:0045261|proton-transporting ATP synthase complex, catalytic core F(1)	K02136|ATPeF1G, ATP5C1, ATP3; F-type H+-transporting ATPase subunit gamma	map00190|Oxidative phosphorylation;map05016|Huntington's disease;map05010|Alzheimer's disease;map01100|Metabolic pathways;map05012|Parkinson's disease
HBA.ANAPP	2.52823e-05	-15.2715	3.82414e-35	5.50076e-33	down	yes	.	GO:0020037|heme binding;GO:0005506|iron ion binding;GO:0019825|oxygen binding;GO:0005344|oxygen transporter activity	GO:0005833|hemoglobin complex	.	.
EH1L1.HUMAN	0.0377704	-4.7266	3.89759e-35	5.55198e-33	down	yes	.	.	GO:0005768|endosome;GO:0016020|membrane	.	.
FOXO3.HUMAN	0.0793626	-3.6554	9.17885e-35	1.29492e-32	down	yes	GO:0006915|apoptotic process;GO:0034599|cellular response to oxidative stress;GO:0043525|positive regulation of neuron apoptotic process;GO:0045944|positive regulation of transcription from RNA polymerase II promoter;GO:0045893|positive regulation of transcription, DNA-templated;GO:0006357|regulation of transcription from RNA polymerase II promoter;GO:0006351|transcription, DNA-templated;GO:00332…	GO:0031490|chromatin DNA binding;GO:0001047|core promoter binding;GO:0019901|protein kinase binding;GO:0043565|sequence-specific DNA binding;GO:0003700|transcription factor activity, sequence-specific DNA binding	GO:0005737|cytoplasm;GO:0005829|cytosol;GO:0005634|nucleus	K09408|FOXO3; forkhead box protein O3	map04062|Chemokine signaling pathway;map04151|PI3K-Akt signaling pathway;map04068|FoxO signaling pathway;map05213|Endometrial cancer;map04722|Neurotrophin signaling pathway;map05223|Non-small cell lung cancer;map04152|AMPK signaling pathway;map04917|Prolactin signaling pathway
HBB.ANSSE	2.70651e-05	-15.1732	1.23198e-34	1.72149e-32	down	yes	.	GO:0020037|heme binding;GO:0005506|iron ion binding;GO:0019825|oxygen binding;GO:0005344|oxygen transporter activity	GO:0005833|hemoglobin complex	.	.
HNRH1.HUMAN	3.71175e-05	-14.7175	1.24749e-34	1.72671e-32	down	yes	GO:0008543|fibroblast growth factor receptor signaling pathway;GO:0000398|mRNA splicing, via spliceosome;GO:0043484|regulation of RNA splicing;GO:0016070|RNA metabolic process;GO:0006396|RNA processing	GO:0008266|poly(U) RNA binding;GO:0003723|RNA binding	GO:0071013|catalytic step 2 spliceosome;GO:0005829|cytosol;GO:0016020|membrane;GO:0005654|nucleoplasm;GO:0005634|nucleus	K12898|HNRNPF_H; heterogeneous nuclear ribonucleoprotein F/H	.
TIMP2.CHICK	3.70049e-05	-14.7219	1.2773e-34	1.75145e-32	down	yes	GO:0043086|negative regulation of catalytic activity;GO:0051045|negative regulation of membrane protein ectodomain proteolysis;GO:0034097|response to cytokine;GO:0009725|response to hormone	GO:0046872|metal ion binding;GO:0008191|metalloendopeptidase inhibitor activity;GO:0002020|protease binding	GO:0005615|extracellular space;GO:0005578|proteinaceous extracellular matrix	.	.
TBRG4.XENLA	3.87922e-05	-14.6539	2.18948e-34	2.97445e-32	down	yes	GO:0045333|cellular respiration	GO:0004672|protein kinase activity	GO:0005739|mitochondrion	.	.
CHCH2.HUMAN	3.07494e-05	-14.9891	4.26697e-34	5.74358e-32	down	yes	GO:0007005|mitochondrion organization;GO:0045944|positive regulation of transcription from RNA polymerase II promoter;GO:1900037|regulation of cellular response to hypoxia;GO:0006351|transcription, DNA-templated	GO:0043565|sequence-specific DNA binding;GO:0008134|transcription factor binding	GO:0005758|mitochondrial intermembrane space;GO:0005739|mitochondrion;GO:0005634|nucleus	.	.
MFGM.MOUSE	2.88541e-05	-15.0809	5.87736e-34	7.83932e-32	down	yes	GO:0001525|angiogenesis;GO:0007155|cell adhesion;GO:0006911|phagocytosis, engulfment;GO:0006910|phagocytosis, recognition;GO:2000427|positive regulation of apoptotic cell clearance;GO:0050766|positive regulation of phagocytosis;GO:0007338|single fertilization	GO:0005178|integrin binding;GO:0008429|phosphatidylethanolamine binding;GO:0001786|phosphatidylserine binding	GO:0009897|external side of plasma membrane;GO:0070062|extracellular exosome;GO:0031012|extracellular matrix;GO:0005615|extracellular space;GO:1903561|extracellular vesicle;GO:0019897|extrinsic component of plasma membrane;GO:0016020|membrane	K17253|MFGE8; lactadherin	.
SYNPO.MOUSE	28878.1	14.8177	7.68566e-34	1.00682e-31	up	yes	GO:0030865|cortical cytoskeleton organization;GO:0098886|modification of dendritic spine;GO:0032233|positive regulation of actin filament bundle assembly;GO:0048169|regulation of long-term neuronal synaptic plasticity;GO:0051492|regulation of stress fiber assembly;GO:1905355|spine apparatus assembly;GO:0008542|visual learning	GO:0003779|actin binding	GO:0015629|actin cytoskeleton;GO:0005923|bicellular tight junction;GO:0030425|dendrite;GO:0043197|dendritic spine;GO:0005634|nucleus;GO:0043204|perikaryon;GO:0014069|postsynaptic density of dendrite;GO:0045211|postsynaptic membrane;GO:0097444|spine apparatus;GO:0001725|stress fiber;GO:0030018|Z disc	.	.
RL35.CHICK	4.14088e-05	-14.5597	1.00215e-33	1.28979e-31	down	yes	GO:0000463|maturation of LSU-rRNA from tricistronic rRNA transcript (SSU-rRNA, 5.8S rRNA, LSU-rRNA);GO:0006412|translation	GO:0003729|mRNA binding;GO:0003735|structural constituent of ribosome	GO:0022625|cytosolic large ribosomal subunit	K02918|RP-L35e, RPL35; large subunit ribosomal protein L35e	map03010|Ribosome
CPT1B.PIG	4.30852e-05	-14.5024	1.41598e-33	1.80655e-31	down	yes	GO:0006635|fatty acid beta-oxidation;GO:0006810|transport	GO:0004095|carnitine O-palmitoyltransferase activity	GO:0016021|integral component of membrane;GO:0005741|mitochondrial outer membrane	.	.
MOT1.RAT	32311.4	14.9798	2.2507e-33	2.84675e-31	up	yes	GO:0051780|behavioral response to nutrient;GO:0007098|centrosome cycle;GO:0042593|glucose homeostasis;GO:0006629|lipid metabolic process;GO:0035879|plasma membrane lactate transport;GO:0050796|regulation of insulin secretion;GO:0032094|response to food	GO:0015129|lactate transmembrane transporter activity;GO:0008028|monocarboxylic acid transmembrane transporter activity;GO:0015293|symporter activity	GO:0030054|cell junction;GO:0005813|centrosome;GO:0070062|extracellular exosome;GO:0016021|integral component of membrane;GO:0005887|integral component of plasma membrane;GO:0005739|mitochondrion;GO:0005886|plasma membrane	K08179|SLC16A1; MFS transporter, MCP family, solute carrier family 16 (monocarboxylic acid transporters), member 1	.
FOS.CHICK	51895.8	15.6633	3.11812e-33	3.91017e-31	up	yes	GO:0071276|cellular response to cadmium ion;GO:0071277|cellular response to calcium ion;GO:0031668|cellular response to extracellular stimulus;GO:0034614|cellular response to reactive oxygen species;GO:0007399|nervous system development;GO:0045672|positive regulation of osteoclast differentiation;GO:0042493|response to drug;GO:0035994|response to muscle stretch;GO:0035914|skeletal muscle cell dif…	GO:0003682|chromatin binding;GO:0046982|protein heterodimerization activity;GO:0070412|R-SMAD binding;GO:0001102|RNA polymerase II activating transcription factor binding;GO:0000978|RNA polymerase II core promoter proximal region sequence-specific DNA binding;GO:0000979|RNA polymerase II core promoter sequence-specific DNA binding;GO:0001077|transcriptional activator activity, RNA polymerase II c…	GO:0005829|cytosol;GO:0005783|endoplasmic reticulum;GO:0005654|nucleoplasm;GO:0032993|protein-DNA complex;GO:0035976|transcription factor AP-1 complex	K04379|FOS; proto-oncogene protein c-fos	map04915|Estrogen signaling pathway;map04620|Toll-like receptor signaling pathway;map04380|Osteoclast differentiation;map05200|Pathways in cancer;map05142|Chagas disease (American trypanosomiasis);map05323|Rheumatoid arthritis;map05140|Leishmaniasis;map05161|Hepatitis B;map04010|MAPK signaling pathway;map05031|Amphetamine addiction;map05168|Herpes simplex infection;map04713|Circadian entrainment;…
FKBP5.HUMAN	30056.3	14.8754	7.71907e-33	9.59781e-31	up	yes	GO:0061077|chaperone-mediated protein folding;GO:0006457|protein folding	GO:0005528|FK506 binding;GO:0031072|heat shock protein binding;GO:0003755|peptidyl-prolyl cis-trans isomerase activity	GO:0005737|cytoplasm;GO:0005829|cytosol;GO:0070062|extracellular exosome;GO:0016020|membrane;GO:0005654|nucleoplasm	K09571|FKBP4_5; FK506-binding protein 4/5 [EC:5.2.1.8]	map04915|Estrogen signaling pathway
TYK2.HUMAN	4.64146e-05	-14.3951	7.97052e-33	9.82719e-31	down	yes	GO:0030154|cell differentiation;GO:0016477|cell migration;GO:0045087|innate immune response;GO:0035556|intracellular signal transduction;GO:0038083|peptidyl-tyrosine autophosphorylation;GO:0006468|protein phosphorylation;GO:0042127|regulation of cell proliferation;GO:0060338|regulation of type I interferon-mediated signaling pathway;GO:0007169|transmembrane receptor protein tyrosine kinase signal…	GO:0005524|ATP binding;GO:0005131|growth hormone receptor binding;GO:0004715|non-membrane spanning protein tyrosine kinase activity;GO:0004713|protein tyrosine kinase activity;GO:0031702|type 1 angiotensin receptor binding	GO:0005737|cytoplasm;GO:0005856|cytoskeleton;GO:0005829|cytosol;GO:0070062|extracellular exosome;GO:0031234|extrinsic component of cytoplasmic side of plasma membrane;GO:0005634|nucleus	K11219|TYK2; non-receptor tyrosine-protein kinase TYK2 [EC:2.7.10.2]	map04630|Jak-STAT signaling pathway;map04380|Osteoclast differentiation;map05164|Influenza A;map05160|Hepatitis C;map05162|Measles;map05145|Toxoplasmosis;map05168|Herpes simplex infection;map05169|Epstein-Barr virus infection
DHSD.CHICK	4.93972e-05	-14.3052	9.24122e-33	1.12989e-30	down	yes	GO:0006121|mitochondrial electron transport, succinate to ubiquinone;GO:0006099|tricarboxylic acid cycle	GO:0020037|heme binding;GO:0046872|metal ion binding;GO:0048039|ubiquinone binding	GO:0016021|integral component of membrane;GO:0005743|mitochondrial inner membrane;GO:0005749|mitochondrial respiratory chain complex II, succinate dehydrogenase complex (ubiquinone)	K00237|SDHD, SDH4; succinate dehydrogenase (ubiquinone) membrane anchor subunit	map01200|Carbon metabolism;map00020|Citrate cycle (TCA cycle);map00190|Oxidative phosphorylation;map01120|Microbial metabolism in diverse environments;map04932|Non-alcoholic fatty liver disease (NAFLD);map01110|Biosynthesis of secondary metabolites;map01100|Metabolic pathways;map05010|Alzheimer's disease;map05016|Huntington's disease;map05012|Parkinson's disease;map01130|Biosynthesis of antibioti…
RHOA.RAT	19706.2	14.2664	9.63286e-33	1.16804e-30	up	yes	GO:0030036|actin cytoskeleton organization;GO:0031532|actin cytoskeleton reorganization;GO:0002363|alpha-beta T cell lineage commitment;GO:0030521|androgen receptor signaling pathway;GO:0001998|angiotensin-mediated vasoconstriction involved in regulation of systemic arterial blood pressure;GO:0043297|apical junction assembly;GO:0038027|apolipoprotein A-I-mediated signaling pathway;GO:0043366|beta…	GO:0019003|GDP binding;GO:0005525|GTP binding;GO:0003924|GTPase activity;GO:0017022|myosin binding;GO:0019904|protein domain specific binding;GO:0051022|Rho GDP-dissociation inhibitor binding	GO:0043296|apical junction complex;GO:0030424|axon;GO:0005938|cell cortex;GO:0032154|cleavage furrow;GO:0005737|cytoplasm;GO:0005856|cytoskeleton;GO:0005829|cytosol;GO:0043197|dendritic spine;GO:0005768|endosome;GO:0070062|extracellular exosome;GO:0031234|extrinsic component of cytoplasmic side of plasma membrane;GO:0005925|focal adhesion;GO:0030027|lamellipodium;GO:0016020|membrane;GO:0030496|mi…	K04513|RHOA; Ras homolog gene family, member A	map04071|Sphingolipid signaling pathway;map05100|Bacterial invasion of epithelial cells;map05205|Proteoglycans in cancer;map04360|Axon guidance;map05206|MicroRNAs in cancer;map05200|Pathways in cancer;map05203|Viral carcinogenesis;map04015|Rap1 signaling pathway;map04520|Adherens junction;map04011|MAPK signaling pathway - yeast;map04270|Vascular smooth muscle contraction;map04670|Leukocyte transe…
PAAF1.CHICK	0.0292483	-5.09551	1.08772e-32	1.30811e-30	down	yes	.	.	GO:0000502|proteasome complex	K11887|PAAF1, RPN14; proteasomal ATPase-associated factor 1	.
HEM1.CHICK	19616.5	14.2598	1.10592e-32	1.31919e-30	up	yes	GO:0006783|heme biosynthetic process;GO:0006782|protoporphyrinogen IX biosynthetic process	GO:0003870|5-aminolevulinate synthase activity;GO:0030170|pyridoxal phosphate binding	GO:0005829|cytosol;GO:0005759|mitochondrial matrix	K00643|E2.3.1.37, ALAS; 5-aminolevulinate synthase [EC:2.3.1.37]	map00260|Glycine, serine and threonine metabolism;map00860|Porphyrin and chlorophyll metabolism;map01100|Metabolic pathways
PINK1.HUMAN	20886.8	14.3503	1.30446e-32	1.54347e-30	up	yes	GO:0032148|activation of protein kinase B activity;GO:0071456|cellular response to hypoxia;GO:0034599|cellular response to oxidative stress;GO:0097237|cellular response to toxic substance;GO:0072655|establishment of protein localization to mitochondrion;GO:0035556|intracellular signal transduction;GO:0016236|macroautophagy;GO:0072656|maintenance of protein location in mitochondrion;GO:0007005|mit…	GO:0005524|ATP binding;GO:0055131|C3HC4-type RING finger domain binding;GO:0010857|calcium-dependent protein kinase activity;GO:0016301|kinase activity;GO:0000287|magnesium ion binding;GO:0016504|peptidase activator activity;GO:0002020|protease binding;GO:0004672|protein kinase activity;GO:0043422|protein kinase B binding;GO:0004674|protein serine/threonine kinase activity;GO:0031625|ubiquitin pr…	GO:0097449|astrocyte projection;GO:0030424|axon;GO:0044297|cell body;GO:0000785|chromatin;GO:0005737|cytoplasm;GO:0005856|cytoskeleton;GO:0005829|cytosol;GO:0031307|integral component of mitochondrial outer membrane;GO:0097413|Lewy body;GO:0016020|membrane;GO:0005743|mitochondrial inner membrane;GO:0005758|mitochondrial intermembrane space;GO:0005741|mitochondrial outer membrane;GO:0005739|mitoch…	K05688|PINK1; PTEN induced putative kinase 1 [EC:2.7.11.1]	map05012|Parkinson's disease
ABCA3.HUMAN	5.13954e-05	-14.248	1.40638e-32	1.65075e-30	down	yes	GO:0044267|cellular protein metabolic process;GO:0006869|lipid transport;GO:0042493|response to drug;GO:0051384|response to glucocorticoid;GO:0055085|transmembrane transport;GO:0006810|transport	GO:0005524|ATP binding;GO:0042626|ATPase activity, coupled to transmembrane movement of substances;GO:0005319|lipid transporter activity;GO:0005215|transporter activity	GO:0097208|alveolar lamellar body;GO:0097233|alveolar lamellar body membrane;GO:0005615|extracellular space;GO:0016021|integral component of membrane;GO:0043231|intracellular membrane-bounded organelle;GO:0097232|lamellar body membrane;GO:0016020|membrane;GO:0005886|plasma membrane	K05643|ABCA3; ATP-binding cassette, subfamily A (ABC1), member 3	map02010|ABC transporters
LTMD1.XENTR	0.0920597	-3.44129	1.49382e-32	1.73947e-30	down	yes	GO:0006875|cellular metal ion homeostasis	GO:0043022|ribosome binding	GO:0016021|integral component of membrane;GO:0005743|mitochondrial inner membrane;GO:0005741|mitochondrial outer membrane	.	.
FSIP2.HUMAN	114.009	6.833	1.86851e-32	2.15864e-30	up	yes	.	.	GO:0005739|mitochondrion;GO:0031514|motile cilium	.	.
RAP2C.MOUSE	0.00723648	-7.1105	2.20596e-32	2.52858e-30	down	yes	GO:0090557|establishment of endothelial intestinal barrier;GO:0030336|negative regulation of cell migration;GO:0031954|positive regulation of protein autophosphorylation;GO:0032486|Rap protein signal transduction;GO:0061097|regulation of protein tyrosine kinase activity	GO:0019003|GDP binding;GO:0005525|GTP binding;GO:0003924|GTPase activity;GO:0003713|transcription coactivator activity	GO:0005923|bicellular tight junction;GO:0044291|cell-cell contact zone;GO:0005737|cytoplasm;GO:0005829|cytosol;GO:0070062|extracellular exosome;GO:0016020|membrane;GO:0005886|plasma membrane;GO:0055037|recycling endosome;GO:0055038|recycling endosome membrane	K07839|RAP2C; Ras-related protein Rap-2C	.
NR4A1.XENLA	3.31941e-05	-14.8787	2.24123e-32	2.54909e-30	down	yes	GO:0006351|transcription, DNA-templated	GO:0004879|RNA polymerase II transcription factor activity, ligand-activated sequence-specific DNA binding;GO:0043565|sequence-specific DNA binding;GO:0003707|steroid hormone receptor activity;GO:0008270|zinc ion binding	GO:0005634|nucleus	.	.
BI1.BOVIN	4.9341e-05	-14.3069	2.85383e-32	3.22087e-30	down	yes	GO:0006914|autophagy;GO:0032469|endoplasmic reticulum calcium ion homeostasis;GO:0070059|intrinsic apoptotic signaling pathway in response to endoplasmic reticulum stress;GO:0010523|negative regulation of calcium ion transport into cytosol;GO:1902236|negative regulation of endoplasmic reticulum stress-induced intrinsic apoptotic signaling pathway;GO:1903298|negative regulation of hypoxia-induced …	GO:0060698|endoribonuclease inhibitor activity;GO:0031625|ubiquitin protein ligase binding	GO:0005789|endoplasmic reticulum membrane;GO:0016021|integral component of membrane;GO:0031966|mitochondrial membrane	.	.
RARA.CHICK	11.0651	3.46794	3.53352e-32	3.95754e-30	up	yes	GO:0021575|hindbrain morphogenesis;GO:0032526|response to retinoic acid;GO:0006351|transcription, DNA-templated	GO:0003708|retinoic acid receptor activity;GO:0043565|sequence-specific DNA binding;GO:0003707|steroid hormone receptor activity;GO:0008270|zinc ion binding	GO:0005623|cell;GO:0005634|nucleus	K08527|NR1B1, RARA; retinoic acid receptor alpha	map05200|Pathways in cancer;map05221|Acute myeloid leukemia;map05202|Transcriptional misregulation in cancer
RHOG.MOUSE	0.0118866	-6.39452	5.76353e-32	6.35808e-30	down	yes	GO:0030036|actin cytoskeleton organization;GO:0090630|activation of GTPase activity;GO:0060326|cell chemotaxis;GO:0045893|positive regulation of transcription, DNA-templated;GO:0016601|Rac protein signal transduction;GO:1900027|regulation of ruffle assembly;GO:0007266|Rho protein signal transduction	GO:0005525|GTP binding;GO:0003924|GTPase activity	GO:0070062|extracellular exosome;GO:0005925|focal adhesion;GO:0005622|intracellular;GO:0005886|plasma membrane	K07863|RHOG; Ras homolog gene family, member G	map05132|Salmonella infection;map05131|Shigellosis;map05100|Bacterial invasion of epithelial cells
ATP5H.HUMAN	16705.3	14.028	1.16404e-31	1.25579e-29	up	yes	GO:0006754|ATP biosynthetic process;GO:0099132|ATP hydrolysis coupled cation transmembrane transport;GO:0015986|ATP synthesis coupled proton transport;GO:0042407|cristae formation;GO:0042776|mitochondrial ATP synthesis coupled proton transport	GO:0015078|hydrogen ion transmembrane transporter activity;GO:0022857|transmembrane transporter activity	GO:0005829|cytosol;GO:0070062|extracellular exosome;GO:0005743|mitochondrial inner membrane;GO:0005753|mitochondrial proton-transporting ATP synthase complex;GO:0000274|mitochondrial proton-transporting ATP synthase, stator stalk;GO:0005739|mitochondrion;GO:0005654|nucleoplasm	K02138|ATPeF0D, ATP5H, ATP7; F-type H+-transporting ATPase subunit d	map00190|Oxidative phosphorylation;map05016|Huntington's disease;map05010|Alzheimer's disease;map01100|Metabolic pathways;map05012|Parkinson's disease
EIF3H.CHICK	6.44631	2.68847	1.35592e-31	1.4416e-29	up	yes	GO:0006413|translational initiation	GO:0003743|translation initiation factor activity	GO:0005852|eukaryotic translation initiation factor 3 complex;GO:0071541|eukaryotic translation initiation factor 3 complex, eIF3m;GO:0070062|extracellular exosome;GO:0016020|membrane	K03247|EIF3H; translation initiation factor 3 subunit H	map03013|RNA transport;map05162|Measles
PERI.BOVIN	0.0280228	-5.15725	1.46768e-31	1.54919e-29	down	yes	.	GO:0005198|structural molecule activity	GO:0045098|type III intermediate filament	.	.
SPT5H.CHICK	6.00867e-05	-14.0226	1.62211e-31	1.69998e-29	down	yes	GO:0006397|mRNA processing;GO:0032785|negative regulation of DNA-templated transcription, elongation;GO:1900364|negative regulation of mRNA polyadenylation;GO:0000122|negative regulation of transcription from RNA polymerase II promoter;GO:0032786|positive regulation of DNA-templated transcription, elongation;GO:0016239|positive regulation of macroautophagy;GO:0045944|positive regulation of transc…	GO:0003682|chromatin binding;GO:0003677|DNA binding;GO:0019899|enzyme binding;GO:0003729|mRNA binding;GO:0046982|protein heterodimerization activity	GO:0032044|DSIF complex	K15172|SUPT5H, SPT5; transcription elongation factor SPT5	.
MMSA.RAT	8.90143	3.15404	1.65619e-31	1.72338e-29	up	yes	GO:0019484|beta-alanine catabolic process;GO:0006210|thymine catabolic process;GO:0019859|thymine metabolic process;GO:0006574|valine catabolic process;GO:0006573|valine metabolic process	GO:0000062|fatty-acyl-CoA binding;GO:0018478|malonate-semialdehyde dehydrogenase (acetylating) activity;GO:0004491|methylmalonate-semialdehyde dehydrogenase (acylating) activity;GO:0016790|thiolester hydrolase activity	GO:0005739|mitochondrion	K00140|mmsA, iolA, ALDH6A1; malonate-semialdehyde dehydrogenase (acetylating) / methylmalonate-semialdehyde dehydrogenase [EC:1.2.1.18 1.2.1.27]	map00562|Inositol phosphate metabolism;map00280|Valine, leucine and isoleucine degradation;map01200|Carbon metabolism;map00640|Propanoate metabolism;map00410|beta-Alanine metabolism;map01100|Metabolic pathways
CHD8.HUMAN	16071.9	13.9723	2.66324e-31	2.71355e-29	up	yes	GO:0043044|ATP-dependent chromatin remodeling;GO:0007420|brain development;GO:0060070|canonical Wnt signaling pathway;GO:0016569|covalent chromatin modification;GO:0048565|digestive tract development;GO:0001701|in utero embryonic development;GO:0043066|negative regulation of apoptotic process;GO:0090090|negative regulation of canonical Wnt signaling pathway;GO:2000270|negative regulation of fibro…	GO:0070016|armadillo repeat domain binding;GO:0005524|ATP binding;GO:0008013|beta-catenin binding;GO:0003682|chromatin binding;GO:0003677|DNA binding;GO:0003678|DNA helicase activity;GO:0008094|DNA-dependent ATPase activity;GO:0042393|histone binding;GO:0035064|methylated histone binding;GO:0002039|p53 binding	GO:0071339|MLL1 complex;GO:0005634|nucleus;GO:0043234|protein complex	.	.
ATG4D.MOUSE	0.0989607	-3.337	2.97252e-31	3.00778e-29	down	yes	GO:0006915|apoptotic process;GO:0000045|autophagosome assembly;GO:0006914|autophagy;GO:0006501|C-terminal protein lipidation;GO:0000422|autophagy of mitochondrion;GO:0044804|autophagy of nucleus;GO:0051697|protein delipidation;GO:0006612|protein targeting to membrane	GO:0004197|cysteine-type endopeptidase activity	GO:0005737|cytoplasm;GO:0005829|cytosol;GO:0005759|mitochondrial matrix	K08342|ATG4; cysteine protease ATG4 [EC:3.4.22.-]	map04140|Regulation of autophagy
RETR1.HUMAN	0.00433073	-7.85117	3.21335e-31	3.2292e-29	down	yes	GO:0043524|negative regulation of neuron apoptotic process;GO:0061709|reticulophagy;GO:0019233|sensory perception of pain	.	GO:0005801|cis-Golgi network;GO:0005783|endoplasmic reticulum;GO:0005794|Golgi apparatus;GO:0030176|integral component of endoplasmic reticulum membrane;GO:0016604|nuclear body	.	.
LAT2.MOUSE	6.01817e-05	-14.0203	5.4002e-31	5.35349e-29	down	yes	GO:0015804|neutral amino acid transport	GO:0015171|amino acid transmembrane transporter activity;GO:0015297|antiporter activity;GO:0015179|L-amino acid transmembrane transporter activity;GO:0015175|neutral amino acid transmembrane transporter activity;GO:0015101|organic cation transmembrane transporter activity;GO:0042605|peptide antigen binding;GO:0019534|toxin transporter activity	GO:0016323|basolateral plasma membrane;GO:0005737|cytoplasm;GO:0070062|extracellular exosome;GO:0005887|integral component of plasma membrane	K13781|SLC7A8, LAT2; solute carrier family 7 (L-type amino acid transporter), member 8	map04974|Protein digestion and absorption
CYTSB.HUMAN	0.00300425	-8.37878	1.11825e-30	1.0938e-28	down	yes	.	.	GO:0016020|membrane;GO:0005634|nucleus	.	.
NDUC2.HUMAN	6.83273e-05	-13.8372	1.26084e-30	1.2251e-28	down	yes	GO:0006120|mitochondrial electron transport, NADH to ubiquinone;GO:0032981|mitochondrial respiratory chain complex I assembly;GO:0043312|neutrophil degranulation	GO:0008137|NADH dehydrogenase (ubiquinone) activity	GO:0035577|azurophil granule membrane;GO:0005737|cytoplasm;GO:0016021|integral component of membrane;GO:0005743|mitochondrial inner membrane;GO:0005747|mitochondrial respiratory chain complex I;GO:0005739|mitochondrion;GO:0005886|plasma membrane	K03968|NDUFC2; NADH dehydrogenase (ubiquinone) 1 subunit C2	map05012|Parkinson's disease;map04932|Non-alcoholic fatty liver disease (NAFLD);map05016|Huntington's disease;map05010|Alzheimer's disease;map01100|Metabolic pathways;map00190|Oxidative phosphorylation
DDX17.MOUSE	14045.1	13.7778	1.86676e-30	1.80192e-28	up	yes	GO:0000380|alternative mRNA splicing, via spliceosome;GO:0030521|androgen receptor signaling pathway;GO:0051607|defense response to virus;GO:0001837|epithelial to mesenchymal transition;GO:0031047|gene silencing by RNA;GO:0030520|intracellular estrogen receptor signaling pathway;GO:0010586|miRNA metabolic process;GO:0045445|myoblast differentiation;GO:0033148|positive regulation of intracellular …	GO:0005524|ATP binding;GO:0004004|ATP-dependent RNA helicase activity;GO:0030331|estrogen receptor binding;GO:0003723|RNA binding;GO:0003713|transcription coactivator activity	GO:0005737|cytoplasm;GO:0005829|cytosol;GO:0016020|membrane;GO:0016607|nuclear speck;GO:0005730|nucleolus;GO:0005634|nucleus	K13178|DDX17; ATP-dependent RNA helicase DDX17 [EC:3.6.4.13]	.
TOB2.HUMAN	6.58741e-05	-13.8899	2.59533e-30	2.4888e-28	down	yes	GO:0007292|female gamete generation;GO:0008285|negative regulation of cell proliferation;GO:0045671|negative regulation of osteoclast differentiation;GO:0045778|positive regulation of ossification;GO:0010468|regulation of gene expression;GO:0023052|signaling	GO:0003714|transcription corepressor activity;GO:0042809|vitamin D receptor binding	GO:0005737|cytoplasm;GO:0005829|cytosol;GO:0005634|nucleus	K14443|TOB; protein Tob/BTG	map03018|RNA degradation
RL35A.PONAB	12984.3	13.6645	4.32077e-30	4.08996e-28	up	yes	GO:0042273|ribosomal large subunit biogenesis;GO:0006364|rRNA processing;GO:0006412|translation	GO:0003735|structural constituent of ribosome;GO:0000049|tRNA binding	GO:0022625|cytosolic large ribosomal subunit;GO:0070062|extracellular exosome;GO:0031012|extracellular matrix;GO:0016020|membrane;GO:0005739|mitochondrion	K02917|RP-L35Ae, RPL35A; large subunit ribosomal protein L35Ae	map03010|Ribosome
NCOR2.HUMAN	15314.2	13.9026	5.37156e-30	5.05202e-28	up	yes	GO:1903799|negative regulation of production of miRNAs involved in gene silencing by miRNA;GO:0000122|negative regulation of transcription from RNA polymerase II promoter;GO:0072365|regulation of cellular ketone metabolic process by negative regulation of transcription from RNA polymerase II promoter;GO:0019216|regulation of lipid metabolic process;GO:0006351|transcription, DNA-templated	GO:0003677|DNA binding;GO:0042826|histone deacetylase binding;GO:0016922|ligand-dependent nuclear receptor binding;GO:0005112|Notch binding;GO:0047485|protein N-terminus binding;GO:0003714|transcription corepressor activity;GO:0008134|transcription factor binding	GO:0000118|histone deacetylase complex;GO:0016020|membrane;GO:0016604|nuclear body;GO:0000790|nuclear chromatin;GO:0016363|nuclear matrix;GO:0005654|nucleoplasm;GO:0005634|nucleus;GO:0017053|transcriptional repressor complex	K06065|NCOR2, SMRT; nuclear receptor co-repressor 2	map04330|Notch signaling pathway;map05169|Epstein-Barr virus infection
SAP.CHICK	143.448	7.16438	5.8185e-30	5.43752e-28	up	yes	GO:0007193|adenylate cyclase-inhibiting G-protein coupled receptor signaling pathway;GO:0019216|regulation of lipid metabolic process;GO:0006665|sphingolipid metabolic process	GO:0008047|enzyme activator activity;GO:0001664|G-protein coupled receptor binding	GO:0005737|cytoplasm;GO:0005615|extracellular space;GO:0005764|lysosome	K12382|PSAP, SGP1; saposin	map04142|Lysosome
TBA8.MOUSE	6.41832e-05	-13.9274	6.08166e-30	5.64748e-28	down	yes	GO:0000226|microtubule cytoskeleton organization	GO:0005525|GTP binding;GO:0003924|GTPase activity;GO:0005200|structural constituent of cytoskeleton	GO:0005737|cytoplasm;GO:0005874|microtubule;GO:0015630|microtubule cytoskeleton	K07374|TUBA; tubulin alpha	map05130|Pathogenic Escherichia coli infection;map04145|Phagosome;map04540|Gap junction
NDUB2.HUMAN	6.74321e-05	-13.8562	6.4738e-30	5.97381e-28	down	yes	GO:0055114|oxidation-reduction process	.	GO:0005747|mitochondrial respiratory chain complex I	.	.
RL22.PIG	13183.6	13.6865	6.56006e-30	6.01558e-28	up	yes	GO:0046632|alpha-beta T cell differentiation;GO:0002181|cytoplasmic translation	GO:0008201|heparin binding;GO:0003723|RNA binding;GO:0003735|structural constituent of ribosome	GO:0022625|cytosolic large ribosomal subunit;GO:0070062|extracellular exosome;GO:0031012|extracellular matrix;GO:0005925|focal adhesion;GO:0005634|nucleus	K02891|RP-L22e, RPL22; large subunit ribosomal protein L22e	map03010|Ribosome
DLDH.HUMAN	14533.9	13.8271	8.21998e-30	7.4909e-28	up	yes	GO:0045454|cell redox homeostasis	GO:0004148|dihydrolipoyl dehydrogenase activity;GO:0050660|flavin adenine dinucleotide binding	GO:0001669|acrosomal vesicle;GO:0005759|mitochondrial matrix;GO:0031514|motile cilium	K00382|DLD, lpd, pdhD; dihydrolipoamide dehydrogenase [EC:1.8.1.4]	map00620|Pyruvate metabolism;map01200|Carbon metabolism;map00280|Valine, leucine and isoleucine degradation;map00630|Glyoxylate and dicarboxylate metabolism;map00020|Citrate cycle (TCA cycle);map00640|Propanoate metabolism;map00010|Glycolysis / Gluconeogenesis;map00260|Glycine, serine and threonine metabolism;map01110|Biosynthesis of secondary metabolites;map01100|Metabolic pathways;map01120|Micr…
NACA.MOUSE	8.20855e-05	-13.5725	8.69061e-30	7.8709e-28	down	yes	GO:0015031|protein transport	.	GO:0005854|nascent polypeptide-associated complex	K03626|EGD2, NACA; nascent polypeptide-associated complex subunit alpha	.
FGRL1.CHICK	0.0290871	-5.10348	1.05629e-29	9.50789e-28	down	yes	GO:0008285|negative regulation of cell proliferation	GO:0008201|heparin binding	GO:0016021|integral component of membrane;GO:0005886|plasma membrane	.	.
ECHB.PANTR	11916	13.5406	1.27634e-29	1.14185e-27	up	yes	GO:0006635|fatty acid beta-oxidation	GO:0003988|acetyl-CoA C-acyltransferase activity;GO:0016509|long-chain-3-hydroxyacyl-CoA dehydrogenase activity;GO:0003723|RNA binding	GO:0005783|endoplasmic reticulum;GO:0070062|extracellular exosome;GO:0005743|mitochondrial inner membrane;GO:0042645|mitochondrial nucleoid;GO:0005741|mitochondrial outer membrane;GO:0005739|mitochondrion	K07509|HADHB; acetyl-CoA acyltransferase [EC:2.3.1.16]	map00280|Valine, leucine and isoleucine degradation;map01212|Fatty acid metabolism;map00071|Fatty acid degradation;map00062|Fatty acid elongation;map01110|Biosynthesis of secondary metabolites;map01100|Metabolic pathways;map01130|Biosynthesis of antibiotics
ARAP3.MOUSE	14251.2	13.7988	1.81879e-29	1.60755e-27	up	yes	GO:0030336|negative regulation of cell migration;GO:0035021|negative regulation of Rac protein signal transduction;GO:0035024|negative regulation of Rho protein signal transduction;GO:0008360|regulation of cell shape;GO:0007165|signal transduction	GO:0005096|GTPase activator activity;GO:0005547|phosphatidylinositol-3,4,5-trisphosphate binding;GO:0043325|phosphatidylinositol-3,4-bisphosphate binding	GO:0005737|cytoplasm;GO:0005856|cytoskeleton;GO:0030027|lamellipodium;GO:0005886|plasma membrane;GO:0001726|ruffle	K12490|ARAP3; Arf-GAP with Rho-GAP domain, ANK repeat and PH domain-containing protein 3	map04015|Rap1 signaling pathway;map04144|Endocytosis;map04024|cAMP signaling pathway
MAPK2.MOUSE	12502.8	13.61	2.22323e-29	1.95325e-27	up	yes	GO:0070935|3'-UTR-mediated mRNA stabilization;GO:0006974|cellular response to DNA damage stimulus;GO:0035924|cellular response to vascular endothelial growth factor stimulus;GO:0031572|G2 DNA damage checkpoint;GO:0006954|inflammatory response;GO:0048839|inner ear development;GO:0044351|macropinocytosis;GO:0048255|mRNA stabilization;GO:0038066|p38MAPK cascade;GO:0018105|peptidyl-serine phosphoryla…	GO:0005524|ATP binding;GO:0009931|calcium-dependent protein serine/threonine kinase activity;GO:0005516|calmodulin binding;GO:0004683|calmodulin-dependent protein kinase activity;GO:0051019|mitogen-activated protein kinase binding;GO:0004674|protein serine/threonine kinase activity;GO:0004871|signal transducer activity	GO:0005813|centrosome;GO:0005737|cytoplasm;GO:0070062|extracellular exosome;GO:0005654|nucleoplasm;GO:0005634|nucleus	K04443|MAPKAPK2; mitogen-activated protein kinase-activated protein kinase 2 [EC:2.7.11.1]	map04722|Neurotrophin signaling pathway;map04370|VEGF signaling pathway;map05203|Viral carcinogenesis;map04010|MAPK signaling pathway
SREK1.RAT	6.70364	2.74495	2.29614e-29	2.0053e-27	up	yes	GO:0006397|mRNA processing;GO:0000381|regulation of alternative mRNA splicing, via spliceosome;GO:0008380|RNA splicing	GO:0003723|RNA binding	GO:0016607|nuclear speck;GO:0005654|nucleoplasm;GO:0005681|spliceosomal complex	K13165|SFRS12; splicing factor, arginine/serine-rich 12	.
PSMD2.BOVIN	7.95214e-05	-13.6183	2.38742e-29	2.06048e-27	down	yes	GO:0043161|proteasome-mediated ubiquitin-dependent protein catabolic process;GO:0042176|regulation of protein catabolic process	GO:0030234|enzyme regulator activity	GO:0070062|extracellular exosome;GO:0016020|membrane;GO:0005634|nucleus;GO:0022624|proteasome accessory complex;GO:0008540|proteasome regulatory particle, base subcomplex;GO:0034515|proteasome storage granule	K03028|PSMD2, RPN1; 26S proteasome regulatory subunit N1	map03050|Proteasome;map05169|Epstein-Barr virus infection
WWC2.HUMAN	69.9042	6.12731	3.06049e-29	2.62593e-27	up	yes	.	.	.	.	.
R3HD2.MOUSE	8.90198e-05	-13.4555	3.10217e-29	2.64622e-27	down	yes	.	GO:0003723|RNA binding	GO:0005634|nucleus	.	.
PRS6B.MACFA	0.215342	-2.2153	3.24881e-29	2.73945e-27	down	yes	GO:0030163|protein catabolic process	GO:0005524|ATP binding;GO:0016787|hydrolase activity	GO:0005737|cytoplasm;GO:0005634|nucleus;GO:0022624|proteasome accessory complex	K03063|PSMC4, RPT3; 26S proteasome regulatory subunit T3	map03050|Proteasome;map05169|Epstein-Barr virus infection
CAH3.RAT	7.16033e-05	-13.7696	3.61952e-29	3.03461e-27	down	yes	GO:0006730|one-carbon metabolic process;GO:0045471|response to ethanol;GO:0006979|response to oxidative stress	GO:0004089|carbonate dehydratase activity;GO:0016151|nickel cation binding;GO:0016791|phosphatase activity;GO:0008270|zinc ion binding	GO:0005829|cytosol	K01672|E4.2.1.1; carbonic anhydrase [EC:4.2.1.1]	map00910|Nitrogen metabolism
EDF1.CHICK	9.27867e-05	-13.3957	4.49827e-29	3.70779e-27	down	yes	GO:0043388|positive regulation of DNA binding;GO:0006355|regulation of transcription, DNA-templated;GO:0006351|transcription, DNA-templated	GO:0003723|RNA binding;GO:0043565|sequence-specific DNA binding;GO:0003713|transcription coactivator activity	GO:0005829|cytosol;GO:0070062|extracellular exosome;GO:0005730|nucleolus;GO:0005669|transcription factor TFIID complex	K03627|MBF1; putative transcription factor	.
FKB1A.BOVIN	11349.2	13.4703	4.97948e-29	4.0815e-27	up	yes	GO:1990000|amyloid fibril formation;GO:0061077|chaperone-mediated protein folding;GO:0019221|cytokine-mediated signaling pathway;GO:0003007|heart morphogenesis;GO:0060347|heart trabecula formation;GO:0006936|muscle contraction;GO:0032515|negative regulation of phosphoprotein phosphatase activity;GO:0001933|negative regulation of protein phosphorylation;GO:0051280|negative regulation of release of…	GO:0048185|activin binding;GO:0019855|calcium channel inhibitor activity;GO:0008144|drug binding;GO:0005528|FK506 binding;GO:0044325|ion channel binding;GO:0003755|peptidyl-prolyl cis-trans isomerase activity;GO:0042803|protein homodimerization activity;GO:0004871|signal transducer activity;GO:0046332|SMAD binding	GO:0005737|cytoplasm;GO:0098562|cytoplasmic side of membrane;GO:0005829|cytosol;GO:0070062|extracellular exosome;GO:0031312|extrinsic component of organelle membrane;GO:0016020|membrane;GO:1990425|ryanodine receptor complex;GO:0016529|sarcoplasmic reticulum;GO:0033017|sarcoplasmic reticulum membrane;GO:0030018|Z disc	K09568|FKBP1; FK506-binding protein 1 [EC:5.2.1.8]	.
STAT6.MOUSE	9.64152e-05	-13.3404	7.31606e-29	5.9634e-27	down	yes	GO:0070301|cellular response to hydrogen peroxide;GO:1902170|cellular response to reactive nitrogen species;GO:0035771|interleukin-4-mediated signaling pathway;GO:0033598|mammary gland epithelial cell proliferation;GO:0060443|mammary gland morphogenesis;GO:0000122|negative regulation of transcription from RNA polymerase II promoter;GO:0002829|negative regulation of type 2 immune response;GO:00482…	GO:0003677|DNA binding;GO:0042802|identical protein binding;GO:0019903|protein phosphatase binding;GO:0000979|RNA polymerase II core promoter sequence-specific DNA binding;GO:0000977|RNA polymerase II regulatory region sequence-specific DNA binding;GO:0043565|sequence-specific DNA binding;GO:0004871|signal transducer activity;GO:0001077|transcriptional activator activity, RNA polymerase II core p…	GO:0005737|cytoplasm;GO:0005829|cytosol;GO:0045121|membrane raft;GO:0000790|nuclear chromatin;GO:0031965|nuclear membrane;GO:0005654|nucleoplasm;GO:0005634|nucleus	K11225|STAT6; signal transducer and activator of transcription 6	map05321|Inflammatory bowel disease (IBD);map05161|Hepatitis B;map04630|Jak-STAT signaling pathway
MID49.HUMAN	10318.8	13.333	7.77982e-29	6.27173e-27	up	yes	GO:0007005|mitochondrion organization;GO:0090141|positive regulation of mitochondrial fission;GO:0032464|positive regulation of protein homooligomerization;GO:0090314|positive regulation of protein targeting to membrane	.	GO:0016021|integral component of membrane;GO:0005741|mitochondrial outer membrane;GO:0005739|mitochondrion	.	.
TRI55.RAT	7.21786e-05	-13.7581	7.75323e-29	6.27173e-27	down	yes	.	GO:0042802|identical protein binding;GO:0008270|zinc ion binding	GO:0005737|cytoplasm;GO:0005634|nucleus	K10654|TRIM55, MURF2; tripartite motif-containing protein 55	.
EF1D.MACFA	15.7135	3.97393	7.89005e-29	6.32584e-27	up	yes	GO:0006355|regulation of transcription, DNA-templated;GO:0006351|transcription, DNA-templated	GO:0003677|DNA binding;GO:0003746|translation elongation factor activity	GO:0005853|eukaryotic translation elongation factor 1 complex;GO:0005634|nucleus	K15410|EEF1D; elongation factor 1-delta	map05168|Herpes simplex infection
AT2B4.BOVIN	9.37611e-05	-13.3807	9.0261e-29	7.19734e-27	down	yes	GO:0006874|cellular calcium ion homeostasis;GO:0030317|flagellated sperm motility	GO:0005524|ATP binding;GO:0005388|calcium-transporting ATPase activity;GO:0005516|calmodulin binding;GO:0046872|metal ion binding	GO:0016021|integral component of membrane;GO:0005886|plasma membrane;GO:0036126|sperm flagellum	K05850|ATP2B; Ca2+ transporting ATPase, plasma membrane [EC:3.6.3.8]	map04022|cGMP-PKG signaling pathway;map04020|Calcium signaling pathway;map04970|Salivary secretion;map04972|Pancreatic secretion;map04261|Adrenergic signaling in cardiomyocytes;map04024|cAMP signaling pathway
AP1B1.HUMAN	9.34529e-05	-13.3854	9.25675e-29	7.34136e-27	down	yes	GO:0019886|antigen processing and presentation of exogenous peptide antigen via MHC class II;GO:0007368|determination of left/right symmetry;GO:0007507|heart development;GO:0006886|intracellular protein transport;GO:0050690|regulation of defense response to virus by virus;GO:0016192|vesicle-mediated transport	GO:0019901|protein kinase binding;GO:0008565|protein transporter activity;GO:0005215|transporter activity	GO:0030131|clathrin adaptor complex;GO:0030669|clathrin-coated endocytic vesicle membrane;GO:0030659|cytoplasmic vesicle membrane;GO:0005829|cytosol;GO:0005794|Golgi apparatus;GO:0000139|Golgi membrane;GO:0043231|intracellular membrane-bounded organelle;GO:0005765|lysosomal membrane;GO:0032588|trans-Golgi network membrane	K12392|AP1B1; AP-1 complex subunit beta-1	map04142|Lysosome
DSA2B.TORMA	3788.26	11.8873	9.72808e-29	7.67367e-27	up	yes	GO:0051607|defense response to virus;GO:0006955|immune response;GO:0046597|negative regulation of viral entry into host cell;GO:0045071|negative regulation of viral genome replication;GO:0032897|negative regulation of viral transcription;GO:0035455|response to interferon-alpha;GO:0035456|response to interferon-beta;GO:0034341|response to interferon-gamma;GO:0009615|response to virus;GO:0060337|ty…	.	GO:0070062|extracellular exosome;GO:0016021|integral component of membrane;GO:0031902|late endosome membrane;GO:0005765|lysosomal membrane;GO:0005886|plasma membrane	K06566|IFITM; interferon induced transmembrane protein	.
GSTM3.MACFU	10221.6	13.3193	1.02606e-28	8.05046e-27	up	yes	GO:0006749|glutathione metabolic process	GO:0004364|glutathione transferase activity	GO:0005737|cytoplasm	.	.
NDUV2.BOVIN	10273.1	13.3266	1.1168e-28	8.71578e-27	up	yes	GO:0048738|cardiac muscle tissue development;GO:0006120|mitochondrial electron transport, NADH to ubiquinone;GO:0007399|nervous system development	GO:0051537|2 iron, 2 sulfur cluster binding;GO:0046872|metal ion binding;GO:0008137|NADH dehydrogenase (ubiquinone) activity	GO:0005747|mitochondrial respiratory chain complex I;GO:0005739|mitochondrion;GO:0043209|myelin sheath	K03943|NDUFV2; NADH dehydrogenase (ubiquinone) flavoprotein 2 [EC:1.6.5.3 1.6.99.3]	map05012|Parkinson's disease;map04932|Non-alcoholic fatty liver disease (NAFLD);map05016|Huntington's disease;map05010|Alzheimer's disease;map01100|Metabolic pathways;map00190|Oxidative phosphorylation
VP13B.HUMAN	0.114133	-3.13121	1.22214e-28	9.48741e-27	down	yes	GO:0015031|protein transport	.	.	K19526|VPS13B; vacuolar protein sorting-associated protein 13B	.
MTMR5.MOUSE	9.9366e-05	-13.2969	1.35748e-28	1.04826e-26	down	yes	GO:0001558|regulation of cell growth;GO:0007283|spermatogenesis	GO:0001691|pseudophosphatase activity;GO:0017112|Rab guanyl-nucleotide exchange factor activity	GO:0005634|nucleus	K18061|SBF1_2, MTMR5_13; myotubularin-related protein 5/13	.
F136A.MOUSE	0.0304803	-5.03598	1.51475e-28	1.16358e-26	down	yes	.	.	GO:0005737|cytoplasm;GO:0005739|mitochondrion	.	.
PRS8.RAT	0.000100945	-13.2741	1.54489e-28	1.18055e-26	down	yes	GO:0050804|modulation of chemical synaptic transmission;GO:0045892|negative regulation of transcription, DNA-templated;GO:0090261|positive regulation of inclusion body assembly;GO:0045899|positive regulation of RNA polymerase II transcriptional preinitiation complex assembly;GO:0043161|proteasome-mediated ubiquitin-dependent protein catabolic process;GO:0099576|regulation of protein catabolic pro…	GO:0005524|ATP binding;GO:0016887|ATPase activity;GO:0036402|proteasome-activating ATPase activity;GO:0017025|TBP-class protein binding;GO:0031531|thyrotropin-releasing hormone receptor binding;GO:0008134|transcription factor binding	GO:0072562|blood microparticle;GO:0005737|cytoplasm;GO:0031410|cytoplasmic vesicle;GO:0031597|cytosolic proteasome complex;GO:0070062|extracellular exosome;GO:0016234|inclusion body;GO:0016020|membrane;GO:0031595|nuclear proteasome complex;GO:0005634|nucleus;GO:0098794|postsynapse;GO:0022624|proteasome accessory complex;GO:0000502|proteasome complex;GO:0008540|proteasome regulatory particle, base…	K03066|PSMC5, RPT6; 26S proteasome regulatory subunit T6	map03050|Proteasome;map05169|Epstein-Barr virus infection
GPBP1.MOUSE	4.56742	2.19138	1.65159e-28	1.24908e-26	up	yes	GO:0045893|positive regulation of transcription, DNA-templated;GO:0006351|transcription, DNA-templated	GO:0003677|DNA binding;GO:0003700|transcription factor activity, sequence-specific DNA binding	GO:0005829|cytosol;GO:0043231|intracellular membrane-bounded organelle;GO:0005634|nucleus;GO:0005886|plasma membrane	.	.
ZSWM5.HUMAN	10899.2	13.4119	1.72368e-28	1.29691e-26	up	yes	.	GO:0008270|zinc ion binding	GO:0005615|extracellular space	.	.
KSR1.HUMAN	13975.1	13.7706	1.73633e-28	1.29977e-26	up	yes	GO:0019933|cAMP-mediated signaling;GO:0000165|MAPK cascade;GO:0043410|positive regulation of MAPK cascade;GO:0006468|protein phosphorylation;GO:0007265|Ras protein signal transduction	GO:0005524|ATP binding;GO:0005078|MAP-kinase scaffold activity;GO:0046872|metal ion binding;GO:0008022|protein C-terminus binding;GO:0004672|protein kinase activity;GO:0004871|signal transducer activity	GO:0005829|cytosol;GO:0005783|endoplasmic reticulum;GO:0005789|endoplasmic reticulum membrane;GO:0016020|membrane;GO:0043234|protein complex;GO:0032587|ruffle membrane	K14958|KSR1; kinase suppressor of Ras 1	map04014|Ras signaling pathway;map05152|Tuberculosis
DHSDA.XENLA	10512.3	13.3598	1.83776e-28	1.36871e-26	up	yes	.	.	.	.	.
AKIR2.HUMAN	7.1475	2.83744	2.10654e-28	1.56097e-26	up	yes	GO:0009790|embryo development;GO:0045087|innate immune response;GO:0000122|negative regulation of transcription from RNA polymerase II promoter;GO:0008284|positive regulation of cell proliferation;GO:0010950|positive regulation of endopeptidase activity;GO:0032755|positive regulation of interleukin-6 production;GO:0045944|positive regulation of transcription from RNA polymerase II promoter;GO:003…	GO:0019899|enzyme binding	GO:0005654|nucleoplasm;GO:0005634|nucleus;GO:0017053|transcriptional repressor complex	.	.
NFIC.HUMAN	10705.7	13.3861	2.95805e-28	2.18093e-26	up	yes	GO:0006260|DNA replication;GO:0000122|negative regulation of transcription from RNA polymerase II promoter;GO:0042475|odontogenesis of dentin-containing tooth;GO:0045944|positive regulation of transcription from RNA polymerase II promoter;GO:0006366|transcription from RNA polymerase II promoter	GO:0000978|RNA polymerase II core promoter proximal region sequence-specific DNA binding;GO:0003700|transcription factor activity, sequence-specific DNA binding;GO:0001077|transcriptional activator activity, RNA polymerase II core promoter proximal region sequence-specific binding	GO:0001650|fibrillar center;GO:0005634|nucleus	K09170|NFIC; nuclear factor I/C	.
RAB4B.DANRE	16.2797	4.025	3.42303e-28	2.49864e-26	up	yes	GO:0015031|protein transport;GO:0030100|regulation of endocytosis	GO:0005525|GTP binding;GO:0003924|GTPase activity	GO:0005768|endosome;GO:0032593|insulin-responsive compartment;GO:0005886|plasma membrane	K07880|RAB4B; Ras-related protein Rab-4B	.
ALAT2.XENTR	10029.5	13.292	3.68038e-28	2.6732e-26	up	yes	GO:0006103|2-oxoglutarate metabolic process;GO:0009058|biosynthetic process;GO:0042853|L-alanine catabolic process;GO:0042851|L-alanine metabolic process	GO:0004021|L-alanine:2-oxoglutarate aminotransferase activity;GO:0030170|pyridoxal phosphate binding	.	K00814|GPT, ALT; alanine transaminase [EC:2.6.1.2]	map01200|Carbon metabolism;map00220|Arginine biosynthesis;map01210|2-Oxocarboxylic acid metabolism;map01230|Biosynthesis of amino acids;map00250|Alanine, aspartate and glutamate metabolism;map00710|Carbon fixation in photosynthetic organisms;map01100|Metabolic pathways;map01120|Microbial metabolism in diverse environments
NXF1.COTJA	9071.99	13.1472	4.20699e-28	3.04064e-26	up	yes	GO:0006406|mRNA export from nucleus	GO:0003723|RNA binding	GO:0005737|cytoplasm;GO:0016607|nuclear speck	.	.
SIR2.MACFA	9336.15	13.1886	4.26194e-28	3.06525e-26	up	yes	GO:0007049|cell cycle;GO:0051301|cell division;GO:0044242|cellular lipid catabolic process;GO:0061433|cellular response to caloric restriction;GO:0071872|cellular response to epinephrine stimulus;GO:0035729|cellular response to hepatocyte growth factor stimulus;GO:0071456|cellular response to hypoxia;GO:0071219|cellular response to molecule of bacterial origin;GO:0034599|cellular response to oxid…	GO:0003682|chromatin binding;GO:0004407|histone deacetylase activity;GO:0070403|NAD+ binding;GO:0046970|NAD-dependent histone deacetylase activity (H4-K16 specific);GO:0034979|NAD-dependent protein deacetylase activity;GO:0033558|protein deacetylase activity;GO:0042903|tubulin deacetylase activity;GO:0008270|zinc ion binding	GO:0005814|centriole;GO:0005813|centrosome;GO:0005694|chromosome;GO:0005737|cytoplasm;GO:0005829|cytosol;GO:0097386|glial cell projection;GO:0044224|juxtaparanode region of axon;GO:0043219|lateral loop;GO:0072687|meiotic spindle;GO:0005874|microtubule;GO:0030496|midbody;GO:0072686|mitotic spindle;GO:0043209|myelin sheath;GO:0005720|nuclear heterochromatin;GO:0005634|nucleus;GO:0033010|paranodal j…	.	.
FZD4.CHICK	0.000103617	-13.2365	4.66285e-28	3.33724e-26	down	yes	GO:0001568|blood vessel development;GO:0060070|canonical Wnt signaling pathway;GO:0061301|cerebellum vasculature morphogenesis;GO:0035426|extracellular matrix-cell signaling;GO:0031987|locomotion involved in locomotory behavior;GO:0001553|luteinization;GO:0010812|negative regulation of cell-substrate adhesion;GO:0035567|non-canonical Wnt signaling pathway;GO:0043507|positive regulation of JUN kin…	GO:0001540|amyloid-beta binding;GO:0019955|cytokine binding;GO:0004930|G-protein coupled receptor activity;GO:0030165|PDZ domain binding;GO:0046982|protein heterodimerization activity;GO:0042803|protein homodimerization activity;GO:0031625|ubiquitin protein ligase binding;GO:0042813|Wnt-activated receptor activity;GO:0017147|Wnt-protein binding	GO:0106003|amyloid-beta complex;GO:0009986|cell surface;GO:0005911|cell-cell junction;GO:0070062|extracellular exosome;GO:0016021|integral component of membrane;GO:0005886|plasma membrane	K02354|FZD4, fz4; frizzled 4	map04390|Hippo signaling pathway;map05205|Proteoglycans in cancer;map04310|Wnt signaling pathway;map05200|Pathways in cancer;map05166|HTLV-I infection;map05217|Basal cell carcinoma;map04550|Signaling pathways regulating pluripotency of stem cells;map04916|Melanogenesis
LMOD3.HUMAN	8.40986e-05	-13.5376	5.23259e-28	3.72683e-26	down	yes	GO:0007015|actin filament organization;GO:0006936|muscle contraction;GO:0030239|myofibril assembly;GO:0051694|pointed-end actin filament capping;GO:0048741|skeletal muscle fiber development	GO:0003785|actin monomer binding;GO:0005523|tropomyosin binding	GO:0031672|A band;GO:0031430|M band;GO:0005865|striated muscle thin filament	.	.
IMB1.HUMAN	9120.81	13.1549	5.72473e-28	4.05764e-26	up	yes	GO:0030953|astral microtubule organization;GO:0040001|establishment of mitotic spindle localization;GO:0045184|establishment of protein localization;GO:0007079|mitotic chromosome movement towards spindle pole;GO:0007080|mitotic metaphase plate congression;GO:0090307|mitotic spindle assembly;GO:0006607|NLS-bearing protein import into nucleus;GO:0006606|protein import into nucleus;GO:0000060|protei…	GO:0019899|enzyme binding;GO:0051879|Hsp90 protein binding;GO:0008139|nuclear localization sequence binding;GO:0019904|protein domain specific binding;GO:0008565|protein transporter activity;GO:0008536|Ran GTPase binding;GO:0003723|RNA binding	GO:0005737|cytoplasm;GO:0005829|cytosol;GO:0071782|endoplasmic reticulum tubular network;GO:0070062|extracellular exosome;GO:0016020|membrane;GO:0005635|nuclear envelope;GO:0031965|nuclear membrane;GO:0034399|nuclear periphery;GO:0005654|nucleoplasm;GO:0043234|protein complex	K14293|KPNB1; importin subunit beta-1	map03013|RNA transport
OLA1.CHICK	0.208461	-2.26215	6.33653e-28	4.46969e-26	down	yes	.	GO:0005524|ATP binding;GO:0016887|ATPase activity;GO:0005525|GTP binding;GO:0046872|metal ion binding	GO:0005737|cytoplasm;GO:0005730|nucleolus	.	.
RL36.CHICK	9179.87	13.1643	7.3e-28	5.10027e-26	up	yes	GO:0002181|cytoplasmic translation	GO:0003723|RNA binding;GO:0003735|structural constituent of ribosome	GO:0022625|cytosolic large ribosomal subunit;GO:0016020|membrane;GO:0005730|nucleolus	K02920|RP-L36e, RPL36; large subunit ribosomal protein L36e	map03010|Ribosome
MYH10.HUMAN	0.000105253	-13.2138	7.33711e-28	5.1019e-26	down	yes	GO:0030048|actin filament-based movement;GO:0031032|actomyosin structure organization;GO:0007512|adult heart development;GO:0035904|aorta development;GO:0007411|axon guidance;GO:0055003|cardiac myofibril assembly;GO:0003279|cardiac septum development;GO:0007155|cell adhesion;GO:0008283|cell proliferation;GO:0021680|cerebellar Purkinje cell layer development;GO:0060976|coronary vasculature develop…	GO:0003779|actin binding;GO:0051015|actin filament binding;GO:0030898|actin-dependent ATPase activity;GO:0043531|ADP binding;GO:0005524|ATP binding;GO:0016887|ATPase activity;GO:0005516|calmodulin binding;GO:0000146|microfilament motor activity	GO:0042641|actomyosin;GO:0030424|axon;GO:0005903|brush border;GO:0005938|cell cortex;GO:0032154|cleavage furrow;GO:0005737|cytoplasm;GO:0005829|cytosol;GO:0043197|dendritic spine;GO:0070062|extracellular exosome;GO:0030426|growth cone;GO:0030027|lamellipodium;GO:0030496|midbody;GO:0016459|myosin complex;GO:0016460|myosin II complex;GO:0097513|myosin II filament;GO:0031594|neuromuscular junction;G…	K10352|MYH; myosin heavy chain	map04530|Tight junction
M1IP1.HUMAN	9502.72	13.2141	7.57081e-28	5.23957e-26	up	yes	GO:0006629|lipid metabolic process;GO:0007026|negative regulation of microtubule depolymerization;GO:0045723|positive regulation of fatty acid biosynthetic process;GO:0051351|positive regulation of ligase activity;GO:0051258|protein polymerization;GO:0046890|regulation of lipid biosynthetic process	GO:0008022|protein C-terminus binding	GO:0005829|cytosol;GO:0005874|microtubule;GO:0015630|microtubule cytoskeleton;GO:0005634|nucleus	.	.
PK3C3.MOUSE	6.4714	2.69408	9.56468e-28	6.52711e-26	up	yes	GO:0000045|autophagosome assembly;GO:0006914|autophagy;GO:0042149|cellular response to glucose starvation;GO:0009267|cellular response to starvation;GO:0000910|cytokinesis;GO:0045022|early endosome to late endosome transport;GO:0006897|endocytosis;GO:0016197|endosomal transport;GO:0007032|endosome organization;GO:0016236|macroautophagy;GO:0030242|autophagy of peroxisome;GO:0036092|phosphatidylino…	GO:0016303|1-phosphatidylinositol-3-kinase activity;GO:0005524|ATP binding;GO:0016301|kinase activity;GO:0004672|protein kinase activity	GO:0044754|autolysosome;GO:0005829|cytosol;GO:0005768|endosome;GO:0005770|late endosome;GO:0016020|membrane;GO:0030496|midbody;GO:0005777|peroxisome;GO:0045335|phagocytic vesicle;GO:0035032|phosphatidylinositol 3-kinase complex, class III;GO:0034271|phosphatidylinositol 3-kinase complex, class III, type I;GO:0034272|phosphatidylinositol 3-kinase complex, class III, type II;GO:0000407|pre-autophag…	K00914|PIK3C3, VPS34; phosphatidylinositol 3-kinase [EC:2.7.1.137]	map00562|Inositol phosphate metabolism;map04145|Phagosome;map04070|Phosphatidylinositol signaling system;map04140|Regulation of autophagy;map05152|Tuberculosis;map01100|Metabolic pathways
RBM4B.HUMAN	0.000115866	-13.0753	9.52746e-28	6.52711e-26	down	yes	GO:0002190|cap-independent translational initiation;GO:0030154|cell differentiation;GO:0097167|circadian regulation of translation;GO:0043153|entrainment of circadian clock by photoperiod;GO:0002192|IRES-dependent translational initiation of linear mRNA;GO:0035278|miRNA mediated inhibition of translation;GO:0006397|mRNA processing;GO:0017148|negative regulation of translation;GO:0032055|negative …	GO:0035198|miRNA binding;GO:0003730|mRNA 3'-UTR binding;GO:0003729|mRNA binding;GO:0036002|pre-mRNA binding;GO:0097157|pre-mRNA intronic binding;GO:0097158|pre-mRNA intronic pyrimidine-rich binding;GO:0003723|RNA binding;GO:0008270|zinc ion binding	GO:0005737|cytoplasm;GO:0010494|cytoplasmic stress granule;GO:0016607|nuclear speck;GO:0005730|nucleolus;GO:0005654|nucleoplasm;GO:0005634|nucleus	K13187|RBM4; RNA-binding protein 4	.
EPHB1.CHICK	9582.75	13.2262	9.81056e-28	6.66391e-26	up	yes	GO:0007411|axon guidance;GO:0060326|cell chemotaxis;GO:0031589|cell-substrate adhesion;GO:0060996|dendritic spine development;GO:0060997|dendritic spine morphogenesis;GO:0048013|ephrin receptor signaling pathway;GO:0030010|establishment of cell polarity;GO:0051965|positive regulation of synapse assembly;GO:0046777|protein autophosphorylation;GO:0070372|regulation of ERK1 and ERK2 cascade;GO:00463…	GO:0005524|ATP binding;GO:0005005|transmembrane-ephrin receptor activity	GO:0030425|dendrite;GO:0031901|early endosome membrane;GO:0005887|integral component of plasma membrane	.	.
CHD3.HUMAN	0.128355	-2.96179	2.03854e-27	1.35952e-25	down	yes	GO:0007098|centrosome cycle;GO:0006333|chromatin assembly or disassembly;GO:1901796|regulation of signal transduction by p53 class mediator;GO:0006357|regulation of transcription from RNA polymerase II promoter;GO:0006355|regulation of transcription, DNA-templated;GO:0007051|spindle organization;GO:0006351|transcription, DNA-templated	GO:0005524|ATP binding;GO:0004003|ATP-dependent DNA helicase activity;GO:0003677|DNA binding;GO:0004386|helicase activity;GO:0004407|histone deacetylase activity;GO:0003723|RNA binding;GO:0008270|zinc ion binding	GO:0005813|centrosome;GO:0005737|cytoplasm;GO:0005815|microtubule organizing center;GO:0005730|nucleolus;GO:0005654|nucleoplasm;GO:0005634|nucleus;GO:0016581|NuRD complex	K11642|CHD3, MI2A; chromodomain-helicase-DNA-binding protein 3 [EC:3.6.4.12]	.
SYEP.HUMAN	0.000119037	-13.0363	2.11086e-27	1.40138e-25	down	yes	GO:0006424|glutamyl-tRNA aminoacylation;GO:0006433|prolyl-tRNA aminoacylation	GO:0005524|ATP binding;GO:0004818|glutamate-tRNA ligase activity;GO:0004827|proline-tRNA ligase activity;GO:0003723|RNA binding	GO:0017101|aminoacyl-tRNA synthetase multienzyme complex;GO:0005737|cytoplasm	K14163|EPRS; bifunctional glutamyl/prolyl-tRNA synthetase [EC:6.1.1.17 6.1.1.15]	map00860|Porphyrin and chlorophyll metabolism;map00970|Aminoacyl-tRNA biosynthesis;map01100|Metabolic pathways;map01110|Biosynthesis of secondary metabolites
CFAH.HUMAN	38.0087	5.24826	2.20361e-27	1.45637e-25	up	yes	GO:0006956|complement activation;GO:0006957|complement activation, alternative pathway;GO:0030449|regulation of complement activation	GO:0043395|heparan sulfate proteoglycan binding;GO:0008201|heparin binding	GO:0072562|blood microparticle;GO:0070062|extracellular exosome;GO:0005576|extracellular region;GO:0005615|extracellular space	K04004|HF1; complement factor H	map05150|Staphylococcus aureus infection;map04610|Complement and coagulation cascades
PKHM2.HUMAN	0.000101858	-13.2612	2.35466e-27	1.54922e-25	down	yes	GO:0007030|Golgi organization;GO:0032418|lysosome localization;GO:1903527|positive regulation of membrane tubulation;GO:0032880|regulation of protein localization	GO:0019894|kinesin binding	GO:0010008|endosome membrane	K15348|PLEKHM2, SKIP; pleckstrin homology domain-containing family M member 2	map05132|Salmonella infection
GA45B.HUMAN	10437.2	13.3494	2.41329e-27	1.58071e-25	up	yes	GO:0000186|activation of MAPKK activity;GO:0000185|activation of MAPKKK activity;GO:0006915|apoptotic process;GO:0030154|cell differentiation;GO:0007275|multicellular organism development;GO:0006469|negative regulation of protein kinase activity;GO:0043065|positive regulation of apoptotic process;GO:0046330|positive regulation of JNK cascade;GO:1900745|positive regulation of p38MAPK cascade;GO:00…	.	GO:0005737|cytoplasm;GO:0005634|nucleus	K04402|GADD45; growth arrest and DNA-damage-inducible protein	map04110|Cell cycle;map04115|p53 signaling pathway;map04068|FoxO signaling pathway;map04010|MAPK signaling pathway
PCDGK.PANTR	0.0001296	-12.9136	3.71563e-27	2.42292e-25	down	yes	GO:0007156|homophilic cell adhesion via plasma membrane adhesion molecules	GO:0005509|calcium ion binding	GO:0016021|integral component of membrane;GO:0005886|plasma membrane	K16497|PCDHGC; protocadherin gamma subfamily C	.
ANKH.HUMAN	0.00152982	-9.35242	3.79956e-27	2.46669e-25	down	yes	GO:0007626|locomotory behavior;GO:0030500|regulation of bone mineralization;GO:0001501|skeletal system development;GO:0055085|transmembrane transport	GO:0030504|inorganic diphosphate transmembrane transporter activity;GO:0005315|inorganic phosphate transmembrane transporter activity;GO:0015114|phosphate ion transmembrane transporter activity	GO:0016021|integral component of membrane;GO:0005887|integral component of plasma membrane;GO:0019867|outer membrane;GO:0005886|plasma membrane	.	.
PIEZ1.HUMAN	8625.39	13.0744	3.87641e-27	2.5055e-25	up	yes	GO:0006812|cation transport;GO:0071260|cellular response to mechanical stimulus;GO:0050982|detection of mechanical stimulus;GO:0033634|positive regulation of cell-cell adhesion mediated by integrin;GO:0033625|positive regulation of integrin activation;GO:0042391|regulation of membrane potential	GO:0005261|cation channel activity;GO:0008381|mechanically-gated ion channel activity	GO:0005783|endoplasmic reticulum;GO:0005789|endoplasmic reticulum membrane;GO:0033116|endoplasmic reticulum-Golgi intermediate compartment membrane;GO:0016021|integral component of membrane;GO:0031258|lamellipodium membrane;GO:0005886|plasma membrane	.	.
PSB4.MOUSE	0.000127785	-12.934	4.01368e-27	2.58284e-25	down	yes	GO:0002862|negative regulation of inflammatory response to antigenic stimulus;GO:0051603|proteolysis involved in cellular protein catabolic process	GO:0001530|lipopolysaccharide binding;GO:0004298|threonine-type endopeptidase activity	GO:0005737|cytoplasm;GO:0070062|extracellular exosome;GO:0005634|nucleus;GO:0005839|proteasome core complex	K02736|PSMB4; 20S proteasome subunit beta 7 [EC:3.4.25.1]	map03050|Proteasome
CSTF3.HUMAN	21.8354	4.4486	5.24666e-27	3.33243e-25	up	yes	GO:0031124|mRNA 3'-end processing;GO:0006379|mRNA cleavage;GO:0006378|mRNA polyadenylation;GO:0000398|mRNA splicing, via spliceosome;GO:0006369|termination of RNA polymerase II transcription	GO:0003729|mRNA binding;GO:0003723|RNA binding	GO:0005654|nucleoplasm;GO:0005634|nucleus	K14408|CSTF3, RNA14; cleavage stimulation factor subunit 3	map03015|mRNA surveillance pathway
OSER1.HUMAN	8314.25	13.0214	5.35184e-27	3.38457e-25	up	yes	.	.	.	.	.
XPO7.CHICK	0.000132096	-12.8861	5.46659e-27	3.44231e-25	down	yes	GO:0006611|protein export from nucleus	GO:0005049|nuclear export signal receptor activity;GO:0008536|Ran GTPase binding	GO:0005737|cytoplasm;GO:0005643|nuclear pore	K18460|XPO7, EXP7; exportin-7	.
CTBP1.MOUSE	7375.82	12.8486	6.79735e-27	4.24386e-25	up	yes	GO:0035067|negative regulation of histone acetylation;GO:0090241|negative regulation of histone H4 acetylation;GO:0000122|negative regulation of transcription from RNA polymerase II promoter;GO:1903758|negative regulation of transcription from RNA polymerase II promoter by histone modification;GO:0045892|negative regulation of transcription, DNA-templated;GO:0031065|positive regulation of histone…	GO:0030267|glyoxylate reductase (NADP) activity;GO:0016618|hydroxypyruvate reductase activity;GO:0042802|identical protein binding;GO:0051287|NAD binding;GO:0019904|protein domain specific binding;GO:0042803|protein homodimerization activity;GO:0070491|repressing transcription factor binding;GO:0001106|RNA polymerase II transcription corepressor activity;GO:0003714|transcription corepressor activ…	GO:0005829|cytosol;GO:0005654|nucleoplasm;GO:0005634|nucleus;GO:0005667|transcription factor complex;GO:0017053|transcriptional repressor complex	K04496|CTBP; C-terminal binding protein	map04330|Notch signaling pathway;map04310|Wnt signaling pathway;map05200|Pathways in cancer;map05220|Chronic myeloid leukemia
HTRA1.HUMAN	8957.06	13.1288	6.87033e-27	4.27125e-25	up	yes	GO:0060718|chorionic trophoblast cell differentiation;GO:0030514|negative regulation of BMP signaling pathway;GO:0030512|negative regulation of transforming growth factor beta receptor signaling pathway;GO:0001890|placenta development;GO:0001558|regulation of cell growth	GO:0005520|insulin-like growth factor binding;GO:0004252|serine-type endopeptidase activity	GO:0005829|cytosol;GO:0070062|extracellular exosome;GO:0031012|extracellular matrix;GO:0005615|extracellular space;GO:0005886|plasma membrane	K08784|HTRA1, PRSS11; HtrA serine peptidase 1 [EC:3.4.21.-]	.
PSB3.HUMAN	7278.73	12.8295	9.32467e-27	5.77264e-25	up	yes	GO:0031145|anaphase-promoting complex-dependent catabolic process;GO:0002479|antigen processing and presentation of exogenous peptide antigen via MHC class I, TAP-dependent;GO:0038095|Fc-epsilon receptor signaling pathway;GO:0000165|MAPK cascade;GO:0090090|negative regulation of canonical Wnt signaling pathway;GO:0010972|negative regulation of G2/M transition of mitotic cell cycle;GO:0051436|nega…	GO:0004298|threonine-type endopeptidase activity	GO:0005829|cytosol;GO:0070062|extracellular exosome;GO:0005654|nucleoplasm;GO:0005634|nucleus;GO:0000502|proteasome complex;GO:0005839|proteasome core complex;GO:0019774|proteasome core complex, beta-subunit complex	K02735|PSMB3; 20S proteasome subunit beta 3 [EC:3.4.25.1]	map03050|Proteasome
ATPK.HUMAN	8276.23	13.0148	9.66932e-27	5.96085e-25	up	yes	GO:0006754|ATP biosynthetic process;GO:0015992|proton transport	GO:0016887|ATPase activity	GO:0070062|extracellular exosome;GO:0016021|integral component of membrane;GO:0005743|mitochondrial inner membrane;GO:0005753|mitochondrial proton-transporting ATP synthase complex;GO:0000276|mitochondrial proton-transporting ATP synthase complex, coupling factor F(o);GO:0005739|mitochondrion;GO:0005654|nucleoplasm;GO:0005634|nucleus	K02130|ATPeF0F, ATP5J2; F-type H+-transporting ATPase subunit f	map01100|Metabolic pathways;map00190|Oxidative phosphorylation
ABLM1.HUMAN	28.9513	4.85556	1.11369e-26	6.83684e-25	up	yes	GO:0009887|animal organ morphogenesis;GO:0060271|cilium assembly;GO:0007010|cytoskeleton organization;GO:0030032|lamellipodium assembly;GO:0007601|visual perception	GO:0003779|actin binding;GO:0046872|metal ion binding	GO:0015629|actin cytoskeleton;GO:0005737|cytoplasm;GO:0030027|lamellipodium;GO:0001725|stress fiber	K07520|ABLIM; actin-binding LIM protein	map04360|Axon guidance
MEOX2.HUMAN	0.0106745	-6.54969	1.17435e-26	7.17921e-25	down	yes	GO:0001525|angiogenesis;GO:0008015|blood circulation;GO:0060173|limb development;GO:0007275|multicellular organism development;GO:0090051|negative regulation of cell migration involved in sprouting angiogenesis;GO:0070997|neuron death;GO:0060021|palate development;GO:0045944|positive regulation of transcription from RNA polymerase II promoter;GO:0007519|skeletal muscle tissue development;GO:00610…	GO:0000978|RNA polymerase II core promoter proximal region sequence-specific DNA binding;GO:0000980|RNA polymerase II distal enhancer sequence-specific DNA binding;GO:0043565|sequence-specific DNA binding;GO:0003700|transcription factor activity, sequence-specific DNA binding;GO:0001077|transcriptional activator activity, RNA polymerase II core promoter proximal region sequence-specific binding;G…	GO:0005737|cytoplasm;GO:0016607|nuclear speck;GO:0005634|nucleus	K09322|MEOX, MOX; homeobox protein MOX	.
TSP1L.DANRE	307.729	8.26552	1.21503e-26	7.39704e-25	up	yes	GO:0006412|translation	GO:0003723|RNA binding	GO:0005737|cytoplasm;GO:0005634|nucleus	.	.
PCDB4.PANTR	12.5085	3.64483	1.33132e-26	8.07152e-25	up	yes	GO:0007155|cell adhesion;GO:0007268|chemical synaptic transmission;GO:0007156|homophilic cell adhesion via plasma membrane adhesion molecules;GO:0007416|synapse assembly	GO:0005509|calcium ion binding	GO:0005887|integral component of plasma membrane	K16494|PCDHB; protocadherin beta	.
RBM5.HUMAN	8018.13	12.9691	1.44817e-26	8.74386e-25	up	yes	GO:0006915|apoptotic process;GO:0043065|positive regulation of apoptotic process;GO:0000381|regulation of alternative mRNA splicing, via spliceosome;GO:0000245|spliceosomal complex assembly	GO:0046872|metal ion binding;GO:0003729|mRNA binding	GO:0005654|nucleoplasm;GO:0005634|nucleus;GO:0005681|spliceosomal complex	K13094|RBM5_10; RNA-binding protein 5/10	.
SUCB2.COLLI	0.0628494	-3.99196	1.49062e-26	8.96327e-25	down	yes	GO:0006104|succinyl-CoA metabolic process;GO:0006099|tricarboxylic acid cycle	GO:0005524|ATP binding;GO:0005525|GTP binding;GO:0046872|metal ion binding;GO:0004776|succinate-CoA ligase (GDP-forming) activity	GO:0005739|mitochondrion	.	.
SSRP1.CHICK	0.000135311	-12.8514	1.69719e-26	1.01637e-24	down	yes	GO:0006281|DNA repair;GO:0006260|DNA replication;GO:0006355|regulation of transcription, DNA-templated;GO:0006351|transcription, DNA-templated	GO:0003677|DNA binding	GO:0005694|chromosome;GO:0005730|nucleolus	K09272|SSRP1; structure-specific recognition protein 1	.
USTA.ASPFN	0.000122629	-12.9934	1.70452e-26	1.01661e-24	down	yes	.	.	.	.	.
STAC3.HUMAN	0.000136497	-12.8388	1.80341e-26	1.07124e-24	down	yes	GO:0035556|intracellular signal transduction;GO:0007274|neuromuscular synaptic transmission;GO:0003009|skeletal muscle contraction;GO:0048741|skeletal muscle fiber development	GO:0042802|identical protein binding;GO:0046872|metal ion binding	GO:0005829|cytosol;GO:0005654|nucleoplasm	.	.
PLXA1.HUMAN	0.000144286	-12.7588	1.91307e-26	1.1318e-24	down	yes	GO:0021785|branchiomotor neuron axon guidance;GO:0060666|dichotomous subdivision of terminal units involved in salivary gland branching;GO:0007275|multicellular organism development;GO:1990138|neuron projection extension;GO:0048841|regulation of axon extension involved in axon guidance;GO:0014910|regulation of smooth muscle cell migration	GO:0004872|receptor activity;GO:0017154|semaphorin receptor activity	GO:0070062|extracellular exosome;GO:0016021|integral component of membrane;GO:0005886|plasma membrane;GO:0002116|semaphorin receptor complex	K06820|PLXNA; plexin A	map04360|Axon guidance;map04514|Cell adhesion molecules (CAMs);map05166|HTLV-I infection;map05100|Bacterial invasion of epithelial cells;map04151|PI3K-Akt signaling pathway;map05205|Proteoglycans in cancer;map05200|Pathways in cancer;map05140|Leishmaniasis;map05222|Small cell lung cancer;map05145|Toxoplasmosis;map05120|Epithelial cell signaling in Helicobacter pylori infection;map04670|Leukocyte …
GCN1.HUMAN	0.000135762	-12.8466	2.16072e-26	1.27318e-24	down	yes	GO:0034198|cellular response to amino acid starvation;GO:1990253|cellular response to leucine starvation;GO:0033674|positive regulation of kinase activity;GO:0036003|positive regulation of transcription from RNA polymerase II promoter in response to stress;GO:0006417|regulation of translation	GO:0045296|cadherin binding;GO:0019901|protein kinase binding;GO:0019887|protein kinase regulator activity;GO:0043022|ribosome binding;GO:0003723|RNA binding;GO:0008135|translation factor activity, RNA binding	GO:0005737|cytoplasm;GO:0005829|cytosol;GO:0016020|membrane;GO:0005844|polysome;GO:0005840|ribosome	.	.
RS21.XENLA	0.125554	-2.99363	3.169e-26	1.85241e-24	down	yes	GO:0006412|translation	GO:0003735|structural constituent of ribosome	GO:0005840|ribosome	K02971|RP-S21e, RPS21; small subunit ribosomal protein S21e	map03010|Ribosome
PDK2.RAT	0.000135056	-12.8542	3.4122e-26	1.98666e-24	down	yes	GO:0031670|cellular response to nutrient;GO:0042593|glucose homeostasis;GO:0006006|glucose metabolic process;GO:0008286|insulin receptor signaling pathway;GO:0018105|peptidyl-serine phosphorylation;GO:0006468|protein phosphorylation;GO:0010510|regulation of acetyl-CoA biosynthetic process from pyruvate;GO:0010565|regulation of cellular ketone metabolic process;GO:0006111|regulation of gluconeogen…	GO:0005524|ATP binding;GO:0032403|protein complex binding;GO:0046982|protein heterodimerization activity;GO:0042803|protein homodimerization activity;GO:0004674|protein serine/threonine kinase activity;GO:0004740|pyruvate dehydrogenase (acetyl-transferring) kinase activity	GO:0005967|mitochondrial pyruvate dehydrogenase complex;GO:0005739|mitochondrion;GO:0045254|pyruvate dehydrogenase complex	K00898|PDK2_3_4; pyruvate dehydrogenase kinase 2/3/4 [EC:2.7.11.2]	.
TCO2.RAT	7357.63	12.845	3.72475e-26	2.16006e-24	up	yes	GO:0015889|cobalamin transport;GO:0006824|cobalt ion transport	GO:0031419|cobalamin binding;GO:0046872|metal ion binding	GO:0005615|extracellular space	.	.
MK07.MOUSE	0.000148982	-12.7126	4.51145e-26	2.59577e-24	down	yes	GO:0007049|cell cycle;GO:0030154|cell differentiation;GO:0071363|cellular response to growth factor stimulus;GO:0070301|cellular response to hydrogen peroxide;GO:0071499|cellular response to laminar fluid shear stress;GO:0071310|cellular response to organic substance;GO:0071560|cellular response to transforming growth factor beta stimulus;GO:0043066|negative regulation of apoptotic process;GO:200…	GO:0005524|ATP binding;GO:0051019|mitogen-activated protein kinase binding;GO:0004672|protein kinase activity;GO:0004674|protein serine/threonine kinase activity	GO:0005737|cytoplasm;GO:0005829|cytosol;GO:0005654|nucleoplasm;GO:0005634|nucleus;GO:0016605|PML body	K04464|MAPK7; mitogen-activated protein kinase 7 [EC:2.7.11.24]	map05206|MicroRNAs in cancer;map04722|Neurotrophin signaling pathway;map04540|Gap junction;map04011|MAPK signaling pathway - yeast;map04010|MAPK signaling pathway;map04912|GnRH signaling pathway;map04921|Oxytocin signaling pathway
BAZ2A.HUMAN	0.000153173	-12.6726	4.95627e-26	2.84056e-24	down	yes	GO:0006338|chromatin remodeling;GO:0000183|chromatin silencing at rDNA;GO:0006306|DNA methylation;GO:0016575|histone deacetylation;GO:0006355|regulation of transcription, DNA-templated;GO:0006351|transcription, DNA-templated	GO:0042393|histone binding;GO:0016922|ligand-dependent nuclear receptor binding;GO:0070577|lysine-acetylated histone binding;GO:0046872|metal ion binding;GO:0003723|RNA binding;GO:0001164|RNA polymerase I CORE element sequence-specific DNA binding	GO:0005677|chromatin silencing complex;GO:0005829|cytosol;GO:0016607|nuclear speck;GO:0005730|nucleolus;GO:0033553|rDNA heterochromatin	K15224|BAZ2A, TIP5; bromodomain adjacent to zinc finger domain protein 2A	.
KFW70908.1	6745.27	12.7197	5.38326e-26	3.06137e-24	up	yes	.	.	.	.	.
ARHG2.PIG	0.173054	-2.53071	5.7232e-26	3.24211e-24	down	yes	GO:0007015|actin filament organization;GO:0007049|cell cycle;GO:0051301|cell division;GO:0000902|cell morphogenesis;GO:0071474|cellular hyperosmotic response;GO:0071225|cellular response to muramyl dipeptide;GO:0071356|cellular response to tumor necrosis factor;GO:0045087|innate immune response;GO:0035556|intracellular signal transduction;GO:1902042|negative regulation of extrinsic apoptotic sign…	GO:0046872|metal ion binding;GO:0008017|microtubule binding;GO:0048365|Rac GTPase binding;GO:0030676|Rac guanyl-nucleotide exchange factor activity;GO:0017048|Rho GTPase binding;GO:0005089|Rho guanyl-nucleotide exchange factor activity;GO:0008134|transcription factor binding	GO:0005923|bicellular tight junction;GO:0005737|cytoplasm;GO:0031410|cytoplasmic vesicle;GO:0005856|cytoskeleton;GO:0005794|Golgi apparatus;GO:0005874|microtubule;GO:0043234|protein complex;GO:0032587|ruffle membrane;GO:0005819|spindle;GO:0031982|vesicle	K12791|ARHGEF2, GEF-H1; Rho guanine nucleotide exchange factor 2	map05130|Pathogenic Escherichia coli infection
KC1G2.MOUSE	6347.23	12.6319	6.12253e-26	3.45499e-24	up	yes	GO:0006897|endocytosis;GO:0018105|peptidyl-serine phosphorylation;GO:0008360|regulation of cell shape;GO:0016055|Wnt signaling pathway	GO:0005524|ATP binding;GO:0004674|protein serine/threonine kinase activity	GO:0005737|cytoplasm;GO:0016020|membrane;GO:0005634|nucleus	K08958|CSNK1G; casein kinase 1, gamma [EC:2.7.11.1]	map04340|Hedgehog signaling pathway
SLMAP.HUMAN	0.000140659	-12.7955	6.30209e-26	3.52917e-24	down	yes	GO:0006936|muscle contraction;GO:0072659|protein localization to plasma membrane;GO:1900825|regulation of membrane depolarization during cardiac muscle cell action potential;GO:1902305|regulation of sodium ion transmembrane transport;GO:1905150|regulation of voltage-gated sodium channel activity	.	GO:0005887|integral component of plasma membrane;GO:0005815|microtubule organizing center;GO:0042383|sarcolemma;GO:0005790|smooth endoplasmic reticulum	.	.
NDUB3.PANTR	0.000151708	-12.6864	6.38426e-26	3.56159e-24	down	yes	GO:0022900|electron transport chain	.	GO:0016021|integral component of membrane;GO:0005747|mitochondrial respiratory chain complex I	.	.
RN207.DANRE	0.000148859	-12.7138	7.07811e-26	3.90413e-24	down	yes	GO:0086019|cell-cell signaling involved in cardiac conduction;GO:1903954|positive regulation of voltage-gated potassium channel activity involved in atrial cardiac muscle cell action potential repolarization;GO:1903762|positive regulation of voltage-gated potassium channel activity involved in ventricular cardiac muscle cell action potential repolarization;GO:0055117|regulation of cardiac muscle …	GO:0008270|zinc ion binding	GO:0005737|cytoplasm	.	.
TNNC2.CHICK	0.000145507	-12.7466	7.20614e-26	3.95987e-24	down	yes	GO:0006937|regulation of muscle contraction;GO:0003009|skeletal muscle contraction	GO:0051015|actin filament binding;GO:0005509|calcium ion binding;GO:0048306|calcium-dependent protein binding	GO:0005861|troponin complex	K12042|TNNC2; troponin C, skeletal muscle	map04020|Calcium signaling pathway
CC71L.HUMAN	0.000132207	-12.8849	7.64516e-26	4.18544e-24	down	yes	.	.	.	.	.
MLF1.HUMAN	7684.12	12.9077	8.65564e-26	4.72103e-24	up	yes	GO:0007050|cell cycle arrest;GO:0002318|myeloid progenitor cell differentiation;GO:0006351|transcription, DNA-templated	GO:0003677|DNA binding;GO:0019904|protein domain specific binding	GO:0005737|cytoplasm;GO:0005634|nucleus	K15622|MLF1; myeloid leukemia factor 1	map05202|Transcriptional misregulation in cancer
SRP54.RAT	6110.06	12.577	9.13693e-26	4.96507e-24	up	yes	GO:0042493|response to drug;GO:0006614|SRP-dependent cotranslational protein targeting to membrane	GO:0008312|7S RNA binding;GO:0008144|drug binding;GO:0030942|endoplasmic reticulum signal peptide binding;GO:0019003|GDP binding;GO:0005525|GTP binding;GO:0003924|GTPase activity;GO:0043021|ribonucleoprotein complex binding	GO:0005829|cytosol;GO:0016607|nuclear speck;GO:0005786|signal recognition particle, endoplasmic reticulum targeting	K03106|SRP54, ffh; signal recognition particle subunit SRP54	map03070|Bacterial secretion system;map03060|Protein export
LAT4.BOVIN	0.000140927	-12.7928	1.13307e-25	6.13448e-24	down	yes	.	GO:0015179|L-amino acid transmembrane transporter activity;GO:0015175|neutral amino acid transmembrane transporter activity	GO:0005887|integral component of plasma membrane	K08229|SLC43A2; MFS transporter, LAT3 family, solute carrier family 43, member 2	.
SYCC.CHICK	0.00015636	-12.6428	1.48779e-25	8.0253e-24	down	yes	GO:0006423|cysteinyl-tRNA aminoacylation	GO:0005524|ATP binding;GO:0004817|cysteine-tRNA ligase activity;GO:0046872|metal ion binding;GO:0042803|protein homodimerization activity;GO:0000049|tRNA binding	GO:0005737|cytoplasm;GO:0005829|cytosol	K01883|CARS, cysS; cysteinyl-tRNA synthetase [EC:6.1.1.16]	map00970|Aminoacyl-tRNA biosynthesis
NDUA2.MACFA	0.000159715	-12.6122	1.55785e-25	8.37245e-24	down	yes	GO:0055114|oxidation-reduction process	.	GO:0005743|mitochondrial inner membrane;GO:0070469|respiratory chain	K03946|NDUFA2; NADH dehydrogenase (ubiquinone) 1 alpha subcomplex subunit 2	map05012|Parkinson's disease;map04932|Non-alcoholic fatty liver disease (NAFLD);map05016|Huntington's disease;map05010|Alzheimer's disease;map01100|Metabolic pathways;map00190|Oxidative phosphorylation
DDX54.HUMAN	0.000165494	-12.5609	1.69377e-25	9.0697e-24	down	yes	GO:0030520|intracellular estrogen receptor signaling pathway;GO:0006355|regulation of transcription, DNA-templated;GO:0016070|RNA metabolic process;GO:0006396|RNA processing;GO:0010501|RNA secondary structure unwinding;GO:0006351|transcription, DNA-templated	GO:0005524|ATP binding;GO:0004004|ATP-dependent RNA helicase activity;GO:0030331|estrogen receptor binding;GO:0005102|receptor binding;GO:0003723|RNA binding;GO:0003714|transcription corepressor activity	GO:0005737|cytoplasm;GO:0005794|Golgi apparatus;GO:0016020|membrane;GO:0005730|nucleolus;GO:0005634|nucleus	K14808|DDX54, DBP10; ATP-dependent RNA helicase DDX54/DBP10 [EC:3.6.4.13]	.
WNK2.MOUSE	0.0216871	-5.52702	2.09023e-25	1.11519e-23	down	yes	GO:0035556|intracellular signal transduction;GO:0008285|negative regulation of cell proliferation;GO:0070373|negative regulation of ERK1 and ERK2 cascade;GO:2000651|positive regulation of sodium ion transmembrane transporter activity;GO:0046777|protein autophosphorylation;GO:0006468|protein phosphorylation;GO:2000021|regulation of ion homeostasis	GO:0005524|ATP binding;GO:0004674|protein serine/threonine kinase activity	GO:0005737|cytoplasm;GO:0005829|cytosol;GO:0005886|plasma membrane	K08867|WNK, PRKWNK; WNK lysine deficient protein kinase [EC:2.7.11.1]	.
TCRG1.MOUSE	5740.04	12.4868	2.27022e-25	1.20684e-23	up	yes	GO:0000122|negative regulation of transcription from RNA polymerase II promoter;GO:0006351|transcription, DNA-templated	GO:0070064|proline-rich region binding;GO:0003723|RNA binding;GO:0001103|RNA polymerase II repressing transcription factor binding;GO:0001106|RNA polymerase II transcription corepressor activity;GO:0003700|transcription factor activity, sequence-specific DNA binding	GO:0005654|nucleoplasm	K12824|TCERG1, CA150; transcription elongation regulator 1	map03040|Spliceosome
F173A.HUMAN	0.000169353	-12.5277	2.31557e-25	1.2265e-23	down	yes	.	.	GO:0016021|integral component of membrane	.	.
LRIG1.MOUSE	5736.2	12.4859	2.40263e-25	1.26804e-23	up	yes	GO:0022405|hair cycle process;GO:0060384|innervation;GO:0032474|otolith morphogenesis;GO:0007605|sensory perception of sound	.	GO:0016021|integral component of membrane;GO:0005886|plasma membrane	.	.
SEPP1.RAT	5821.17	12.5071	2.60759e-25	1.37128e-23	up	yes	GO:0010269|response to selenium ion	.	GO:0005576|extracellular region	.	.
FOXK2.HUMAN	0.000169276	-12.5283	2.74502e-25	1.43839e-23	down	yes	GO:0009653|anatomical structure morphogenesis;GO:0030154|cell differentiation;GO:0045944|positive regulation of transcription from RNA polymerase II promoter;GO:0016579|protein deubiquitination;GO:0006357|regulation of transcription from RNA polymerase II promoter;GO:0006355|regulation of transcription, DNA-templated	GO:0000287|magnesium ion binding;GO:0000978|RNA polymerase II core promoter proximal region sequence-specific DNA binding;GO:0043565|sequence-specific DNA binding;GO:0003700|transcription factor activity, sequence-specific DNA binding;GO:0001077|transcriptional activator activity, RNA polymerase II core promoter proximal region sequence-specific binding	GO:0005654|nucleoplasm;GO:0005634|nucleus	K09404|FOXK; forkhead box protein K	.
OPJ84116.1	5888.4	12.5237	2.77422e-25	1.44852e-23	up	yes	.	.	.	.	.
ABCC8.HUMAN	0.000121336	-13.0087	3.0764e-25	1.6006e-23	down	yes	GO:0001678|cellular glucose homeostasis;GO:0071310|cellular response to organic substance;GO:0007565|female pregnancy;GO:0060253|negative regulation of glial cell proliferation;GO:0046676|negative regulation of insulin secretion;GO:0010989|negative regulation of low-density lipoprotein particle clearance;GO:0061855|negative regulation of neuroblast migration;GO:1905605|positive regulation of main…	GO:0005524|ATP binding;GO:0015272|ATP-activated inward rectifier potassium channel activity;GO:0042626|ATPase activity, coupled to transmembrane movement of substances;GO:0043225|ATPase-coupled anion transmembrane transporter activity;GO:0044325|ion channel binding;GO:0005267|potassium channel activity;GO:0008281|sulfonylurea receptor activity;GO:0019905|syntaxin binding	GO:0008282|ATP-sensitive potassium channel complex;GO:0005739|mitochondrion;GO:0005886|plasma membrane;GO:0042383|sarcolemma;GO:0030672|synaptic vesicle membrane;GO:0008076|voltage-gated potassium channel complex	K05032|ABCC8, SUR1; ATP-binding cassette subfamily C (CFTR/MRP) member 8	map02010|ABC transporters;map04911|Insulin secretion;map04930|Type II diabetes mellitus
PFD5.PONAB	0.000176482	-12.4682	3.40708e-25	1.76638e-23	down	yes	GO:0090090|negative regulation of canonical Wnt signaling pathway;GO:0045892|negative regulation of transcription, DNA-templated;GO:0006457|protein folding;GO:0006355|regulation of transcription, DNA-templated;GO:0060041|retina development in camera-type eye	GO:0003714|transcription corepressor activity;GO:0051082|unfolded protein binding	GO:0005737|cytoplasm;GO:0005634|nucleus;GO:0016272|prefoldin complex	K04797|pfdA, PFDN5; prefoldin alpha subunit	.
ERP44.HUMAN	0.000165873	-12.5576	3.57083e-25	1.84476e-23	down	yes	GO:0045454|cell redox homeostasis;GO:0009100|glycoprotein metabolic process;GO:0043312|neutrophil degranulation;GO:0006457|protein folding;GO:0034976|response to endoplasmic reticulum stress;GO:0006986|response to unfolded protein	GO:0003756|protein disulfide isomerase activity	GO:0009986|cell surface;GO:0005788|endoplasmic reticulum lumen;GO:0005789|endoplasmic reticulum membrane;GO:0005793|endoplasmic reticulum-Golgi intermediate compartment;GO:0070062|extracellular exosome;GO:0005576|extracellular region;GO:0035580|specific granule lumen	K17264|ERP44, TXNDC4; endoplasmic reticulum resident protein 44	.
COQ5.CHICK	0.000184512	-12.404	3.92409e-25	2.02015e-23	down	yes	GO:0006744|ubiquinone biosynthetic process	GO:0102005|2-octaprenyl-6-methoxy-1,4-benzoquinone methylase activity	GO:0005743|mitochondrial inner membrane	K06127|COQ5; 2-methoxy-6-polyprenyl-1,4-benzoquinol methylase [EC:2.1.1.201]	map00130|Ubiquinone and other terpenoid-quinone biosynthesis;map01100|Metabolic pathways;map01110|Biosynthesis of secondary metabolites
TINAL.MOUSE	8403.17	13.0367	4.4632e-25	2.28965e-23	up	yes	GO:0007155|cell adhesion;GO:0006955|immune response	GO:0008234|cysteine-type peptidase activity;GO:0043236|laminin binding;GO:0030247|polysaccharide binding;GO:0005044|scavenger receptor activity	GO:0005737|cytoplasm;GO:0070062|extracellular exosome;GO:0031012|extracellular matrix;GO:0005615|extracellular space	.	.
SSBP3.MOUSE	0.000178223	-12.454	6.03745e-25	3.07575e-23	down	yes	GO:0060322|head development;GO:0060323|head morphogenesis;GO:0002244|hematopoietic progenitor cell differentiation;GO:0021547|midbrain-hindbrain boundary initiation;GO:2000744|positive regulation of anterior head development;GO:0008284|positive regulation of cell proliferation;GO:0045944|positive regulation of transcription from RNA polymerase II promoter;GO:0045893|positive regulation of transcr…	GO:0000978|RNA polymerase II core promoter proximal region sequence-specific DNA binding;GO:0003697|single-stranded DNA binding;GO:0001077|transcriptional activator activity, RNA polymerase II core promoter proximal region sequence-specific binding	GO:0005634|nucleus;GO:0043234|protein complex	.	.
FBXL5.BOVIN	5285.44	12.3678	6.0677e-25	3.08046e-23	up	yes	GO:0055072|iron ion homeostasis;GO:0016567|protein ubiquitination;GO:0031146|SCF-dependent proteasomal ubiquitin-dependent protein catabolic process	GO:0005506|iron ion binding	GO:0048471|perinuclear region of cytoplasm;GO:0019005|SCF ubiquitin ligase complex	K10271|FBXL5; F-box and leucine-rich repeat protein 5	.
HERC3.HUMAN	0.000157582	-12.6316	6.64353e-25	3.36117e-23	down	yes	.	GO:0061630|ubiquitin protein ligase activity	GO:0005737|cytoplasm;GO:0031410|cytoplasmic vesicle;GO:0005829|cytosol	K10614|HERC3; E3 ubiquitin-protein ligase HERC3 [EC:2.3.2.26]	map04120|Ubiquitin mediated proteolysis
SMCA4.HUMAN	0.000189313	-12.3669	6.86451e-25	3.46104e-23	down	yes	GO:0043044|ATP-dependent chromatin remodeling;GO:0016569|covalent chromatin modification;GO:0007399|nervous system development;GO:0006355|regulation of transcription, DNA-templated;GO:0006351|transcription, DNA-templated	GO:0005524|ATP binding;GO:0016887|ATPase activity;GO:0003682|chromatin binding;GO:0004386|helicase activity;GO:0042393|histone binding	GO:0071565|nBAF complex;GO:0071564|npBAF complex;GO:0016514|SWI/SNF complex	K11647|SMARCA2_4; SWI/SNF-related matrix-associated actin-dependent regulator of chromatin subfamily A member 2/4 [EC:3.6.4.-]	.
CIRBP.PONAB	5.1782	2.37245	6.97456e-25	3.50448e-23	up	yes	GO:0048255|mRNA stabilization;GO:0045727|positive regulation of translation;GO:0009411|response to UV;GO:0034063|stress granule assembly	GO:0003730|mRNA 3'-UTR binding;GO:0070181|small ribosomal subunit rRNA binding;GO:0030371|translation repressor activity	GO:0005737|cytoplasm;GO:0010494|cytoplasmic stress granule;GO:0005654|nucleoplasm;GO:0005634|nucleus	K13195|CIRBP; cold-inducible RNA-binding protein	.
ROA3.HUMAN	0.0001919	-12.3474	9.52012e-25	4.76721e-23	down	yes	.	GO:0003723|RNA binding	GO:0030529|intracellular ribonucleoprotein complex;GO:0005634|nucleus	K12741|HNRNPA1_3; heterogeneous nuclear ribonucleoprotein A1/A3	map03040|Spliceosome
SDHF2.HUMAN	0.000174542	-12.4841	1.32972e-24	6.5689e-23	down	yes	GO:0006121|mitochondrial electron transport, succinate to ubiquinone;GO:0034553|mitochondrial respiratory chain complex II assembly;GO:0090090|negative regulation of canonical Wnt signaling pathway;GO:0010719|negative regulation of epithelial to mesenchymal transition;GO:0006470|protein dephosphorylation;GO:0018293|protein-FAD linkage;GO:0006099|tricarboxylic acid cycle	.	GO:0005829|cytosol;GO:0005759|mitochondrial matrix;GO:0005739|mitochondrion;GO:0005730|nucleolus	K18168|SDHAF2, SDH5; succinate dehydrogenase assembly factor 2	.
PP2AA.RABIT	0.000184808	-12.4017	1.42669e-24	7.02429e-23	down	yes	GO:0051321|meiotic cell cycle	GO:0046872|metal ion binding;GO:0004721|phosphoprotein phosphatase activity;GO:0046982|protein heterodimerization activity	GO:0000775|chromosome, centromeric region;GO:0005737|cytoplasm;GO:0005634|nucleus;GO:0000922|spindle pole	K04382|PPP2C; serine/threonine-protein phosphatase 2A catalytic subunit [EC:3.1.3.16]	map04071|Sphingolipid signaling pathway;map04530|Tight junction;map04152|AMPK signaling pathway;map04391|Hippo signaling pathway - fly;map04114|Oocyte meiosis;map04151|PI3K-Akt signaling pathway;map05142|Chagas disease (American trypanosomiasis);map04350|TGF-beta signaling pathway;map04113|Meiosis - yeast;map04111|Cell cycle - yeast;map05160|Hepatitis C;map04261|Adrenergic signaling in cardiomyoc…
MOT4.CHICK	4921.94	12.265	1.44894e-24	7.10999e-23	up	yes	.	GO:0015129|lactate transmembrane transporter activity;GO:0015293|symporter activity	GO:0005887|integral component of plasma membrane	K08180|SLC16A3; MFS transporter, MCP family, solute carrier family 16 (monocarboxylic acid transporters), member 3	map05230|Central carbon metabolism in cancer
PAHX.HUMAN	6131.8	12.5821	1.51219e-24	7.37105e-23	up	yes	GO:0006103|2-oxoglutarate metabolic process;GO:0001561|fatty acid alpha-oxidation;GO:0006720|isoprenoid metabolic process;GO:0097089|methyl-branched fatty acid metabolic process	GO:0031406|carboxylic acid binding;GO:0048037|cofactor binding;GO:0008198|ferrous iron binding;GO:0031418|L-ascorbic acid binding;GO:0048244|phytanoyl-CoA dioxygenase activity	GO:0005739|mitochondrion;GO:0005782|peroxisomal matrix;GO:0005777|peroxisome	K00477|PHYH; phytanoyl-CoA hydroxylase [EC:1.14.11.18]	map04146|Peroxisome
NHSL2.MOUSE	5490.85	12.4228	1.53149e-24	7.44041e-23	up	yes	GO:0030154|cell differentiation	.	.	.	.
NP1L4.RAT	5165.81	12.3348	1.54696e-24	7.49075e-23	up	yes	GO:0006334|nucleosome assembly	GO:0031491|nucleosome binding	GO:0005737|cytoplasm;GO:0030425|dendrite;GO:0043025|neuronal cell body;GO:0005634|nucleus	K11282|NAP1L4, NAP2; nucleosome assembly protein 1-like 4	.
PRELP.BOVIN	0.000193586	-12.3347	1.63247e-24	7.85297e-23	down	yes	GO:0007569|cell aging	GO:0005201|extracellular matrix structural constituent;GO:0008201|heparin binding	GO:0070062|extracellular exosome;GO:0005615|extracellular space;GO:0005578|proteinaceous extracellular matrix	K08125|PRELP; proline arginine-rich end leucine-rich repeat protein	.
MAP4.HUMAN	6.88026	2.78246	1.62783e-24	7.85297e-23	up	yes	GO:0051301|cell division;GO:0051294|establishment of spindle orientation;GO:0051012|microtubule sliding;GO:0007052|mitotic spindle organization;GO:1902856|negative regulation of non-motile cilium assembly;GO:0031175|neuron projection development	GO:0008017|microtubule binding;GO:0003723|RNA binding;GO:0005198|structural molecule activity	GO:0005930|axoneme;GO:0005737|cytoplasm;GO:0070062|extracellular exosome;GO:0005874|microtubule;GO:0005875|microtubule associated complex;GO:0072686|mitotic spindle;GO:0043005|neuron projection;GO:0014069|postsynaptic density of dendrite	K10431|MAP4; microtubule-associated protein 4	.
SMRC2.HUMAN	0.300365	-1.73521	1.71902e-24	8.24229e-23	down	yes	GO:0043044|ATP-dependent chromatin remodeling;GO:0006338|chromatin remodeling;GO:0016569|covalent chromatin modification;GO:0045892|negative regulation of transcription, DNA-templated;GO:0007399|nervous system development;GO:0006337|nucleosome disassembly;GO:0045893|positive regulation of transcription, DNA-templated;GO:0006357|regulation of transcription from RNA polymerase II promoter;GO:000635…	GO:0003677|DNA binding;GO:0003713|transcription coactivator activity	GO:0071565|nBAF complex;GO:0071564|npBAF complex;GO:0000790|nuclear chromatin;GO:0005654|nucleoplasm;GO:0043234|protein complex;GO:0016514|SWI/SNF complex	K11649|SMARCC; SWI/SNF related-matrix-associated actin-dependent regulator of chromatin subfamily C	.
HPRT.CHICK	5186.03	12.3404	1.81541e-24	8.6761e-23	up	yes	GO:0006168|adenine salvage;GO:0021954|central nervous system neuron development;GO:0021895|cerebral cortex neuron differentiation;GO:0019835|cytolysis;GO:0048813|dendrite morphogenesis;GO:0042417|dopamine metabolic process;GO:0046038|GMP catabolic process;GO:0007625|grooming behavior;GO:0006178|guanine salvage;GO:0046100|hypoxanthine metabolic process;GO:0043103|hypoxanthine salvage;GO:0046040|IM…	GO:0002057|guanine binding;GO:0052657|guanine phosphoribosyltransferase activity;GO:0004422|hypoxanthine phosphoribosyltransferase activity;GO:0000287|magnesium ion binding;GO:0000166|nucleotide binding;GO:0042803|protein homodimerization activity;GO:0002060|purine nucleobase binding	GO:0005694|chromosome;GO:0005737|cytoplasm;GO:0005829|cytosol;GO:0070062|extracellular exosome	K00760|hprT, hpt, HPRT1; hypoxanthine phosphoribosyltransferase [EC:2.4.2.8]	map01110|Biosynthesis of secondary metabolites;map01100|Metabolic pathways;map00983|Drug metabolism - other enzymes;map00230|Purine metabolism
SMTN.MOUSE	5691.59	12.4746	1.83957e-24	8.76304e-23	up	yes	GO:0007517|muscle organ development;GO:0006939|smooth muscle contraction	GO:0003779|actin binding;GO:0008307|structural constituent of muscle	GO:0015629|actin cytoskeleton;GO:0005737|cytoplasm;GO:0005856|cytoskeleton	.	.
RS19.PONAB	18.9156	4.24151	1.84747e-24	8.7722e-23	up	yes	GO:0061844|antimicrobial humoral immune response mediated by antimicrobial peptide;GO:0050829|defense response to Gram-negative bacterium;GO:0030218|erythrocyte differentiation;GO:0031640|killing of cells of other organism;GO:0000462|maturation of SSU-rRNA from tricistronic rRNA transcript (SSU-rRNA, 5.8S rRNA, LSU-rRNA);GO:0002548|monocyte chemotaxis;GO:0060266|negative regulation of respiratory…	GO:0017134|fibroblast growth factor binding;GO:0042803|protein homodimerization activity;GO:0019901|protein kinase binding;GO:0003723|RNA binding;GO:0003735|structural constituent of ribosome	GO:0022627|cytosolic small ribosomal subunit;GO:0070062|extracellular exosome;GO:0031012|extracellular matrix;GO:0005925|focal adhesion;GO:0016020|membrane;GO:0005730|nucleolus	K02966|RP-S19e, RPS19; small subunit ribosomal protein S19e	map03010|Ribosome
NDUF3.BOVIN	4914.96	12.263	1.90407e-24	9.01179e-23	up	yes	GO:0032981|mitochondrial respiratory chain complex I assembly	.	GO:0005743|mitochondrial inner membrane;GO:0005634|nucleus	K09008|NDUFAF3; NADH dehydrogenase [ubiquinone] 1 alpha subcomplex assembly factor 3	.
UNKL.MOUSE	0.0940993	-3.40967	1.97352e-24	9.31046e-23	down	yes	.	GO:0046872|metal ion binding;GO:0004842|ubiquitin-protein transferase activity	GO:0005829|cytosol;GO:0005634|nucleus	.	.
STAG2.MOUSE	0.000197537	-12.3056	2.00145e-24	9.41196e-23	down	yes	GO:0007130|synaptonemal complex assembly	.	GO:0000775|chromosome, centromeric region;GO:0005615|extracellular space;GO:0030893|meiotic cohesin complex;GO:0005634|nucleus;GO:0000795|synaptonemal complex	K13055|STAG3; cohesin complex subunit SA-3	map04114|Oocyte meiosis
KMT2E.HUMAN	0.000210934	-12.2109	2.09668e-24	9.82287e-23	down	yes	GO:0007050|cell cycle arrest;GO:0006306|DNA methylation;GO:0030218|erythrocyte differentiation;GO:0042119|neutrophil activation;GO:0002446|neutrophil mediated immunity;GO:0006355|regulation of transcription, DNA-templated;GO:0006351|transcription, DNA-templated	GO:0018024|histone-lysine N-methyltransferase activity;GO:0046872|metal ion binding	GO:0005737|cytoplasm;GO:0016607|nuclear speck;GO:0005654|nucleoplasm;GO:0005886|plasma membrane	K09189|MLL5; histone-lysine N-methyltransferase MLL5 [EC:2.1.1.43]	map00310|Lysine degradation
RIOK3.MOUSE	0.000206028	-12.2449	2.10222e-24	9.82287e-23	down	yes	GO:1990786|cellular response to dsDNA;GO:0071359|cellular response to dsRNA;GO:0098586|cellular response to virus;GO:0051607|defense response to virus;GO:0045087|innate immune response;GO:0030490|maturation of SSU-rRNA;GO:0043124|negative regulation of I-kappaB kinase/NF-kappaB signaling;GO:0039534|negative regulation of MDA-5 signaling pathway;GO:0032463|negative regulation of protein homooligom…	GO:0005524|ATP binding;GO:0089720|caspase binding;GO:0046872|metal ion binding;GO:0004674|protein serine/threonine kinase activity	GO:0005737|cytoplasm;GO:0030688|preribosome, small subunit precursor	K08872|RIOK3, SUDD; RIO kinase 3 [EC:2.7.11.1]	.
VA0D1.MOUSE	0.000210284	-12.2154	2.23887e-24	1.04282e-22	down	yes	GO:0015991|ATP hydrolysis coupled proton transport;GO:0007420|brain development;GO:0060271|cilium assembly;GO:0007035|vacuolar acidification;GO:0007034|vacuolar transport	GO:0008553|hydrogen-exporting ATPase activity, phosphorylative mechanism;GO:0032403|protein complex binding;GO:0046961|proton-transporting ATPase activity, rotational mechanism	GO:0016324|apical plasma membrane;GO:0043679|axon terminus;GO:0005813|centrosome;GO:0005769|early endosome;GO:0070062|extracellular exosome;GO:0005765|lysosomal membrane;GO:0016020|membrane;GO:0033179|proton-transporting V-type ATPase, V0 domain;GO:0008021|synaptic vesicle;GO:0016471|vacuolar proton-transporting V-type ATPase complex	K02146|ATPeV0D, ATP6D; V-type H+-transporting ATPase subunit d	map05110|Vibrio cholerae infection;map04142|Lysosome;map04145|Phagosome;map05120|Epithelial cell signaling in Helicobacter pylori infection;map05203|Viral carcinogenesis;map05152|Tuberculosis;map04721|Synaptic vesicle cycle;map05323|Rheumatoid arthritis;map04966|Collecting duct acid secretion;map01100|Metabolic pathways;map00190|Oxidative phosphorylation
CTNA1.MOUSE	4839.81	12.2407	2.268e-24	1.05304e-22	up	yes	GO:0007015|actin filament organization;GO:0007568|aging;GO:0043297|apical junction assembly;GO:0031103|axon regeneration;GO:0034613|cellular protein localization;GO:0071681|cellular response to indole-3-methanol;GO:0090136|epithelial cell-cell adhesion;GO:0007163|establishment or maintenance of cell polarity;GO:0016264|gap junction assembly;GO:0008584|male gonad development;GO:0043066|negative re…	GO:0051015|actin filament binding;GO:0008013|beta-catenin binding;GO:0045296|cadherin binding;GO:0045295|gamma-catenin binding;GO:0046982|protein heterodimerization activity;GO:0003723|RNA binding;GO:0005198|structural molecule activity;GO:0017166|vinculin binding	GO:0001669|acrosomal vesicle;GO:0015629|actin cytoskeleton;GO:0005912|adherens junction;GO:0016342|catenin complex;GO:0030054|cell junction;GO:0005913|cell-cell adherens junction;GO:0005911|cell-cell junction;GO:0005829|cytosol;GO:0016600|flotillin complex;GO:0005925|focal adhesion;GO:0005794|Golgi apparatus;GO:0014704|intercalated disc;GO:0043231|intracellular membrane-bounded organelle;GO:00300…	K05691|CTNNA; catenin alpha	map04390|Hippo signaling pathway;map05100|Bacterial invasion of epithelial cells;map05200|Pathways in cancer;map04530|Tight junction;map05213|Endometrial cancer;map04520|Adherens junction;map05412|Arrhythmogenic right ventricular cardiomyopathy (ARVC);map04670|Leukocyte transendothelial migration
REN3B.HUMAN	0.000205912	-12.2457	2.50454e-24	1.15193e-22	down	yes	GO:0031124|mRNA 3'-end processing;GO:0006406|mRNA export from nucleus;GO:0000398|mRNA splicing, via spliceosome;GO:0000184|nuclear-transcribed mRNA catabolic process, nonsense-mediated decay;GO:0045727|positive regulation of translation;GO:0006405|RNA export from nucleus;GO:0006369|termination of RNA polymerase II transcription	GO:0003729|mRNA binding;GO:0005487|nucleocytoplasmic transporter activity;GO:0003723|RNA binding	GO:0005737|cytoplasm;GO:0005829|cytosol;GO:0035145|exon-exon junction complex;GO:0005815|microtubule organizing center;GO:0005730|nucleolus;GO:0005654|nucleoplasm;GO:0005634|nucleus	K14328|UPF3, RENT3; regulator of nonsense transcripts 3	map03015|mRNA surveillance pathway;map03013|RNA transport
PIGX.MOUSE	0.00405275	-7.94688	2.54815e-24	1.16833e-22	down	yes	GO:0006506|GPI anchor biosynthetic process	.	GO:0005789|endoplasmic reticulum membrane;GO:0016021|integral component of membrane	K07541|PIGX; phosphatidylinositol glycan, class X	map00563|Glycosylphosphatidylinositol(GPI)-anchor biosynthesis;map01100|Metabolic pathways
UBP36.MOUSE	0.000195425	-12.3211	2.63183e-24	1.20293e-22	down	yes	GO:1903955|positive regulation of protein targeting to mitochondrion;GO:0016579|protein deubiquitination;GO:1903146|regulation of autophagy of mitochondrion;GO:0006511|ubiquitin-dependent protein catabolic process	GO:0003723|RNA binding;GO:0004843|thiol-dependent ubiquitin-specific protease activity	GO:0016607|nuclear speck;GO:0005730|nucleolus	K11855|USP36_42; ubiquitin carboxyl-terminal hydrolase 36/42 [EC:3.4.19.12]	.
ST38L.HUMAN	40.2163	5.32971	2.81527e-24	1.28278e-22	up	yes	GO:0035556|intracellular signal transduction;GO:0018105|peptidyl-serine phosphorylation;GO:0006468|protein phosphorylation;GO:0051128|regulation of cellular component organization	GO:0003779|actin binding;GO:0005524|ATP binding;GO:0000287|magnesium ion binding;GO:0004674|protein serine/threonine kinase activity	GO:0015629|actin cytoskeleton;GO:0005737|cytoplasm;GO:0005829|cytosol;GO:0016020|membrane	K08790|STK38, NDR; serine/threonine kinase 38 [EC:2.7.11.1]	.
PGES2.MOUSE	4969.14	12.2788	3.24078e-24	1.46755e-22	up	yes	GO:0045454|cell redox homeostasis;GO:0045893|positive regulation of transcription, DNA-templated;GO:0001516|prostaglandin biosynthetic process;GO:0046903|secretion	GO:0003677|DNA binding;GO:0009055|electron carrier activity;GO:0043295|glutathione binding;GO:0020037|heme binding;GO:0016829|lyase activity;GO:0050220|prostaglandin-E synthase activity;GO:0015035|protein disulfide oxidoreductase activity	GO:0005829|cytosol;GO:0000139|Golgi membrane;GO:0016021|integral component of membrane;GO:0005739|mitochondrion;GO:0005634|nucleus	K05309|PTGES2; microsomal prostaglandin-E synthase 2 [EC:5.3.99.3]	map01100|Metabolic pathways;map00590|Arachidonic acid metabolism
TCP4.CHICK	7.03061	2.81365	3.47629e-24	1.56454e-22	up	yes	GO:0060261|positive regulation of transcription initiation from RNA polymerase II promoter;GO:0006351|transcription, DNA-templated	GO:0003677|DNA binding;GO:0003713|transcription coactivator activity	GO:0005634|nucleus;GO:0005667|transcription factor complex	.	.
FAK1.MOUSE	4538.05	12.1479	3.75413e-24	1.68442e-22	up	yes	GO:0007015|actin filament organization;GO:0060055|angiogenesis involved in wound healing;GO:0021955|central nervous system neuron axonogenesis;GO:0043542|endothelial cell migration;GO:0048013|ephrin receptor signaling pathway;GO:0007173|epidermal growth factor receptor signaling pathway;GO:0030198|extracellular matrix organization;GO:0060396|growth hormone receptor signaling pathway;GO:0045087|in…	GO:0003779|actin binding;GO:0005524|ATP binding;GO:0004198|calcium-dependent cysteine-type endopeptidase activity;GO:0042802|identical protein binding;GO:0005178|integrin binding;GO:0008432|JUN kinase binding;GO:0004715|non-membrane spanning protein tyrosine kinase activity;GO:0002020|protease binding;GO:0004713|protein tyrosine kinase activity;GO:0005102|receptor binding;GO:0042169|SH2 domain bi…	GO:0016324|apical plasma membrane;GO:0005623|cell;GO:0005737|cytoplasm;GO:0005829|cytosol;GO:0031234|extrinsic component of cytoplasmic side of plasma membrane;GO:0005925|focal adhesion;GO:0030027|lamellipodium;GO:0005815|microtubule organizing center;GO:0005634|nucleus;GO:0048471|perinuclear region of cytoplasm;GO:0042383|sarcolemma;GO:0001725|stress fiber	K05725|PTK2, FAK; focal adhesion kinase 1 [EC:2.7.10.2]	map04670|Leukocyte transendothelial migration;map04062|Chemokine signaling pathway;map05100|Bacterial invasion of epithelial cells;map04151|PI3K-Akt signaling pathway;map05205|Proteoglycans in cancer;map04360|Axon guidance;map05200|Pathways in cancer;map04510|Focal adhesion;map05202|Transcriptional misregulation in cancer;map04370|VEGF signaling pathway;map05146|Amoebiasis;map05222|Small cell lun…
THAP4.HUMAN	4968.45	12.2786	4.49193e-24	2.00321e-22	up	yes	.	GO:0003677|DNA binding;GO:0046872|metal ion binding	.	.	.
VPS72.HUMAN	4485.08	12.1309	4.89736e-24	2.1774e-22	up	yes	GO:0016569|covalent chromatin modification;GO:0043486|histone exchange;GO:0006355|regulation of transcription, DNA-templated;GO:0006351|transcription, DNA-templated	GO:0003677|DNA binding	GO:0005634|nucleus	K11664|VPS72, TCFL1, YL1; vacuolar protein sorting-associated protein 72	.
RN123.HUMAN	0.000207522	-12.2344	4.97517e-24	2.20531e-22	down	yes	GO:0016579|protein deubiquitination;GO:0016567|protein ubiquitination	GO:0046872|metal ion binding;GO:0016740|transferase activity	GO:0005737|cytoplasm;GO:0005829|cytosol	K12169|KPC1, RNF123; Kip1 ubiquitination-promoting complex protein 1 [EC:2.3.2.27]	.
HBRH.CHICK	10135	13.3071	5.5806e-24	2.45146e-22	up	yes	.	GO:0020037|heme binding;GO:0005506|iron ion binding;GO:0019825|oxygen binding;GO:0005344|oxygen transporter activity	GO:0005833|hemoglobin complex	K13825|HBE; hemoglobin subunit epsilon	.
TITIN.HUMAN	127886	16.9645	5.57203e-24	2.45146e-22	up	yes	GO:0060048|cardiac muscle contraction;GO:0048739|cardiac muscle fiber development;GO:0003300|cardiac muscle hypertrophy;GO:0055008|cardiac muscle tissue morphogenesis;GO:0055003|cardiac myofibril assembly;GO:0035995|detection of muscle stretch;GO:0007076|mitotic chromosome condensation;GO:0006936|muscle contraction;GO:0030049|muscle filament sliding;GO:0002576|platelet degranulation;GO:0010628|po…	GO:0051015|actin filament binding;GO:0042805|actinin binding;GO:0005524|ATP binding;GO:0005509|calcium ion binding;GO:0005516|calmodulin binding;GO:0019899|enzyme binding;GO:0042802|identical protein binding;GO:0051371|muscle alpha-actinin binding;GO:0002020|protease binding;GO:0019901|protein kinase binding;GO:0043621|protein self-association;GO:0004674|protein serine/threonine kinase activity;G…	GO:0000794|condensed nuclear chromosome;GO:0005829|cytosol;GO:0070062|extracellular exosome;GO:0005576|extracellular region;GO:0031674|I band;GO:0031430|M band;GO:0005859|muscle myosin complex;GO:0005865|striated muscle thin filament;GO:0030018|Z disc	K12567|TTN; titin [EC:2.7.11.1]	map05410|Hypertrophic cardiomyopathy (HCM);map05414|Dilated cardiomyopathy
CCPG1.CHICK	4863.67	12.2478	6.65262e-24	2.90498e-22	up	yes	GO:0007049|cell cycle;GO:2001106|regulation of Rho guanyl-nucleotide exchange factor activity	.	GO:0016021|integral component of membrane	.	.
OLM2A.HUMAN	4695.61	12.1971	6.87204e-24	2.99189e-22	up	yes	.	.	GO:0005576|extracellular region	.	.
TNPO1.HUMAN	4336.84	12.0824	7.37461e-24	3.20119e-22	up	yes	GO:0035735|intraciliary transport involved in cilium assembly;GO:0006607|NLS-bearing protein import into nucleus;GO:0000060|protein import into nucleus, translocation;GO:0043488|regulation of mRNA stability;GO:0006610|ribosomal protein import into nucleus;GO:0016032|viral process	GO:0008139|nuclear localization sequence binding;GO:0008565|protein transporter activity;GO:0008536|Ran GTPase binding;GO:0003723|RNA binding	GO:0005929|cilium;GO:0005737|cytoplasm;GO:0005829|cytosol;GO:0070062|extracellular exosome;GO:0031965|nuclear membrane;GO:0034399|nuclear periphery;GO:0005634|nucleus	K18752|TNPO1; transportin-1	.
MATR3.HUMAN	0.000229566	-12.0888	8.61765e-24	3.70787e-22	down	yes	GO:0010608|posttranscriptional regulation of gene expression	GO:0003723|RNA binding;GO:0005198|structural molecule activity;GO:0008270|zinc ion binding	GO:0016020|membrane;GO:0005637|nuclear inner membrane;GO:0016363|nuclear matrix	K13213|MATR3; matrin 3	.
RARR2.PONAB	4250.36	12.0534	8.69421e-24	3.72987e-22	up	yes	GO:0019732|antifungal humoral response;GO:0061760|antifungal innate immune response;GO:0030154|cell differentiation;GO:0006935|chemotaxis;GO:0050829|defense response to Gram-negative bacterium;GO:0050830|defense response to Gram-positive bacterium;GO:0048566|embryonic digestive tract development;GO:0001701|in utero embryonic development;GO:0006954|inflammatory response;GO:0050921|positive regulat…	GO:0005102|receptor binding	GO:0070062|extracellular exosome;GO:0031012|extracellular matrix;GO:0005576|extracellular region;GO:0005615|extracellular space	K10044|RARRES2; retinoic acid receptor responder protein 2	.
CAPON.HUMAN	0.000170935	-12.5143	9.12451e-24	3.90306e-22	down	yes	GO:1902261|positive regulation of delayed rectifier potassium channel activity;GO:0010628|positive regulation of gene expression;GO:0045429|positive regulation of nitric oxide biosynthetic process;GO:0010750|positive regulation of nitric oxide mediated signal transduction;GO:0051000|positive regulation of nitric-oxide synthase activity;GO:2000170|positive regulation of peptidyl-cysteine S-nitrosy…	GO:0050998|nitric-oxide synthase binding	GO:0005829|cytosol;GO:0005739|mitochondrion;GO:0005634|nucleus;GO:0048471|perinuclear region of cytoplasm;GO:0033017|sarcoplasmic reticulum membrane;GO:0030018|Z disc	K16513|NOS1AP, CAPON; carboxyl-terminal PDZ ligand of neuronal nitric oxide synthase protein	map04713|Circadian entrainment
ZN513.HUMAN	0.000228718	-12.0941	9.68988e-24	4.13285e-22	down	yes	GO:0006355|regulation of transcription, DNA-templated;GO:0050896|response to stimulus;GO:0060041|retina development in camera-type eye;GO:0006351|transcription, DNA-templated;GO:0007601|visual perception	GO:0003677|DNA binding;GO:0046872|metal ion binding;GO:0044212|transcription regulatory region DNA binding	GO:0005634|nucleus	.	.
TIM50.HUMAN	0.000214632	-12.1858	1.12951e-23	4.78965e-22	down	yes	GO:0007006|mitochondrial membrane organization;GO:0006470|protein dephosphorylation;GO:0015031|protein transport	GO:0004722|protein serine/threonine phosphatase activity;GO:0004725|protein tyrosine phosphatase activity	GO:0016021|integral component of membrane;GO:0005743|mitochondrial inner membrane;GO:0005744|mitochondrial inner membrane presequence translocase complex	K17496|TIM50; mitochondrial import inner membrane translocase subunit TIM50	.
RM28.MOUSE	4442.07	12.117	1.13927e-23	4.81712e-22	up	yes	.	GO:0003723|RNA binding;GO:0003735|structural constituent of ribosome	GO:0005829|cytosol;GO:0005762|mitochondrial large ribosomal subunit;GO:0005761|mitochondrial ribosome;GO:0005739|mitochondrion	K02902|RP-L28, MRPL28, rpmB; large subunit ribosomal protein L28	map03010|Ribosome
AMYP.STRCA	0.142765	-2.80829	1.2387e-23	5.22249e-22	down	yes	GO:0005975|carbohydrate metabolic process	GO:0004556|alpha-amylase activity;GO:0046872|metal ion binding	GO:0005615|extracellular space	.	.
PGP.CHICK	4335.12	12.0819	1.28742e-23	5.41231e-22	up	yes	GO:0006114|glycerol biosynthetic process;GO:0006650|glycerophospholipid metabolic process;GO:0045721|negative regulation of gluconeogenesis	GO:0000121|glycerol-1-phosphatase activity;GO:0043136|glycerol-3-phosphatase activity;GO:0046872|metal ion binding;GO:0098519|nucleotide phosphatase activity, acting on free nucleotides;GO:0004721|phosphoprotein phosphatase activity;GO:0004725|protein tyrosine phosphatase activity	GO:0005829|cytosol	K19269|PGP, PGLP; phosphoglycolate phosphatase [EC:3.1.3.18 3.1.3.48]	map01200|Carbon metabolism;map01100|Metabolic pathways;map00630|Glyoxylate and dicarboxylate metabolism;map01110|Biosynthesis of secondary metabolites;map01130|Biosynthesis of antibiotics
MYH9.CHICK	0.108535	-3.20377	1.66896e-23	6.99629e-22	down	yes	GO:0031532|actin cytoskeleton reorganization;GO:0030048|actin filament-based movement;GO:0001525|angiogenesis;GO:0043534|blood vessel endothelial cell migration;GO:0032506|cytokinetic process;GO:0006509|membrane protein ectodomain proteolysis;GO:0030224|monocyte differentiation;GO:0031034|myosin filament assembly;GO:0030220|platelet formation;GO:0015031|protein transport;GO:0008360|regulation of …	GO:0051015|actin filament binding;GO:0005524|ATP binding;GO:0016887|ATPase activity;GO:0005516|calmodulin binding;GO:0000146|microfilament motor activity;GO:0043495|protein anchor;GO:0042803|protein homodimerization activity;GO:0043621|protein self-association	GO:0015629|actin cytoskeleton;GO:0005826|actomyosin contractile ring;GO:0031252|cell leading edge;GO:0032154|cleavage furrow;GO:0005737|cytoplasm;GO:0005829|cytosol;GO:0016459|myosin complex;GO:0005634|nucleus;GO:0005886|plasma membrane;GO:0043234|protein complex;GO:0001726|ruffle;GO:0001725|stress fiber	K10352|MYH; myosin heavy chain	map04530|Tight junction
ELOA1.HUMAN	4112.52	12.0058	1.67616e-23	7.00646e-22	up	yes	GO:0006357|regulation of transcription from RNA polymerase II promoter;GO:0006368|transcription elongation from RNA polymerase II promoter;GO:0006366|transcription from RNA polymerase II promoter	.	GO:0070449|elongin complex;GO:0005615|extracellular space;GO:0016021|integral component of membrane;GO:0005654|nucleoplasm	K15076|TCEB3, ELOA; transcription elongation factor B, polypeptide 3	.
SNX21.HUMAN	4320.78	12.0771	1.78449e-23	7.43808e-22	up	yes	GO:0015031|protein transport	GO:0032266|phosphatidylinositol-3-phosphate binding;GO:0005546|phosphatidylinositol-4,5-bisphosphate binding	GO:0030659|cytoplasmic vesicle membrane;GO:0031901|early endosome membrane	K17932|SNX21; sorting nexin-21	.
CALU.RABIT	3991.87	11.9628	1.82207e-23	7.57319e-22	up	yes	.	GO:0005509|calcium ion binding	GO:0005789|endoplasmic reticulum membrane;GO:0005576|extracellular region;GO:0005794|Golgi apparatus;GO:0042470|melanosome;GO:0033018|sarcoplasmic reticulum lumen	.	.
RTN2.XENTR	0.000212856	-12.1978	1.83624e-23	7.61056e-22	down	yes	.	.	GO:0005789|endoplasmic reticulum membrane;GO:0016021|integral component of membrane	.	.
TLE4.XENLA	4248.45	12.0527	1.95363e-23	8.07425e-22	up	yes	GO:0009887|animal organ morphogenesis;GO:1904837|beta-catenin-TCF complex assembly;GO:0090090|negative regulation of canonical Wnt signaling pathway;GO:0045892|negative regulation of transcription, DNA-templated;GO:0007165|signal transduction;GO:0006351|transcription, DNA-templated;GO:0016055|Wnt signaling pathway	GO:0003714|transcription corepressor activity	GO:0005615|extracellular space;GO:0005925|focal adhesion;GO:0016604|nuclear body;GO:0005654|nucleoplasm;GO:0005634|nucleus	.	.
TCF15.CHICK	0.000228906	-12.093	2.01299e-23	8.29622e-22	down	yes	GO:0007275|multicellular organism development;GO:0006355|regulation of transcription, DNA-templated;GO:0006351|transcription, DNA-templated	GO:0003677|DNA binding;GO:0046983|protein dimerization activity	GO:0005634|nucleus	K09070|TCF15, PARAXIS; transcription factor 15	.
ZN207.HUMAN	0.000246539	-11.9859	2.0566e-23	8.44222e-22	down	yes	GO:0008608|attachment of spindle microtubules to kinetochore;GO:0051301|cell division;GO:0001578|microtubule bundle formation;GO:0046785|microtubule polymerization;GO:0000070|mitotic sister chromatid segregation;GO:0090307|mitotic spindle assembly;GO:0007094|mitotic spindle assembly checkpoint;GO:0050821|protein stabilization;GO:0051983|regulation of chromosome segregation	GO:0046872|metal ion binding;GO:0008017|microtubule binding;GO:0003676|nucleic acid binding	GO:0000777|condensed chromosome kinetochore;GO:0005737|cytoplasm;GO:0000776|kinetochore;GO:0005874|microtubule;GO:0005634|nucleus;GO:0005819|spindle;GO:1990047|spindle matrix	.	.
DTX2.HUMAN	0.000203446	-12.2631	2.15905e-23	8.79933e-22	down	yes	GO:0007219|Notch signaling pathway;GO:0016567|protein ubiquitination	GO:0016740|transferase activity;GO:0008270|zinc ion binding	GO:0005737|cytoplasm;GO:0031965|nuclear membrane;GO:0005654|nucleoplasm	K06058|DTX; deltex [EC:2.3.2.27]	map04330|Notch signaling pathway
MPC1.RAT	4.58378	2.19654	2.33072e-23	9.47267e-22	up	yes	GO:0061732|mitochondrial acetyl-CoA biosynthetic process from pyruvate;GO:1902361|mitochondrial pyruvate transmembrane transport	GO:0050833|pyruvate transmembrane transporter activity	GO:0031305|integral component of mitochondrial inner membrane	.	.
WDR73.XENLA	4212.08	12.0403	2.40681e-23	9.75488e-22	up	yes	.	.	GO:0032154|cleavage furrow;GO:0005829|cytosol;GO:0000922|spindle pole	.	.
TCPD.HUMAN	0.000217664	-12.1656	2.52863e-23	1.02204e-21	down	yes	GO:0007339|binding of sperm to zona pellucida;GO:0051085|chaperone mediated protein folding requiring cofactor;GO:1904851|positive regulation of establishment of protein localization to telomere;GO:1904871|positive regulation of protein localization to Cajal body;GO:0051973|positive regulation of telomerase activity;GO:1904874|positive regulation of telomerase RNA localization to Cajal body;GO:00…	GO:0005524|ATP binding;GO:0044183|protein binding involved in protein folding;GO:0003723|RNA binding;GO:0051082|unfolded protein binding	GO:0044297|cell body;GO:0005813|centrosome;GO:0005832|chaperonin-containing T-complex;GO:0005929|cilium;GO:0070062|extracellular exosome;GO:0042470|melanosome;GO:0005874|microtubule;GO:0005654|nucleoplasm;GO:0002199|zona pellucida receptor complex	K09496|CCT4; T-complex protein 1 subunit delta	.
ZN710.HUMAN	0.000261778	-11.8994	3.22663e-23	1.30058e-21	down	yes	GO:0006355|regulation of transcription, DNA-templated;GO:0006351|transcription, DNA-templated	GO:0003677|DNA binding;GO:0046872|metal ion binding	GO:0005634|nucleus	.	.
SLK.HUMAN	4029.77	11.9765	3.27976e-23	1.31837e-21	up	yes	GO:0032147|activation of protein kinase activity;GO:0006915|apoptotic process;GO:0031122|cytoplasmic microtubule organization;GO:0046777|protein autophosphorylation;GO:0042981|regulation of apoptotic process;GO:0030334|regulation of cell migration;GO:0051893|regulation of focal adhesion assembly;GO:0007346|regulation of mitotic cell cycle;GO:0023014|signal transduction by protein phosphorylation;…	GO:0005524|ATP binding;GO:0045296|cadherin binding;GO:0042802|identical protein binding;GO:0042803|protein homodimerization activity;GO:0004674|protein serine/threonine kinase activity	GO:0031252|cell leading edge;GO:0005737|cytoplasm;GO:0070062|extracellular exosome;GO:0048471|perinuclear region of cytoplasm	K08836|SLK; STE20-like kinase [EC:2.7.11.1]	map04114|Oocyte meiosis
TBC9B.HUMAN	0.000234604	-12.0575	3.46696e-23	1.38729e-21	down	yes	GO:0090630|activation of GTPase activity;GO:0006886|intracellular protein transport;GO:0031338|regulation of vesicle fusion	GO:0005509|calcium ion binding;GO:0005096|GTPase activator activity;GO:0017137|Rab GTPase binding	GO:0012505|endomembrane system;GO:0016021|integral component of membrane;GO:0005622|intracellular	.	.
IMPA2.HUMAN	0.000261392	-11.9015	3.47012e-23	1.38729e-21	down	yes	GO:0006021|inositol biosynthetic process;GO:0006020|inositol metabolic process;GO:0046855|inositol phosphate dephosphorylation;GO:0043647|inositol phosphate metabolic process;GO:0006796|phosphate-containing compound metabolic process;GO:0046854|phosphatidylinositol phosphorylation;GO:0007165|signal transduction	GO:0008934|inositol monophosphate 1-phosphatase activity;GO:0052832|inositol monophosphate 3-phosphatase activity;GO:0052833|inositol monophosphate 4-phosphatase activity;GO:0046872|metal ion binding;GO:0042803|protein homodimerization activity	GO:0005737|cytoplasm;GO:0005829|cytosol	K01092|E3.1.3.25, IMPA, suhB; myo-inositol-1(or 4)-monophosphatase [EC:3.1.3.25]	map00562|Inositol phosphate metabolism;map01100|Metabolic pathways;map00521|Streptomycin biosynthesis;map04070|Phosphatidylinositol signaling system
RT24A.XENLA	3787.81	11.8871	3.51642e-23	1.40198e-21	up	yes	GO:0032543|mitochondrial translation;GO:0070125|mitochondrial translational elongation;GO:0070126|mitochondrial translational termination;GO:0006412|translation	GO:0003723|RNA binding;GO:0003735|structural constituent of ribosome	GO:0005743|mitochondrial inner membrane;GO:0005761|mitochondrial ribosome;GO:0005763|mitochondrial small ribosomal subunit	K17403|MRPS24; small subunit ribosomal protein S24	.
RL40.SHEEP	0.100879	-3.3093	3.59887e-23	1.43096e-21	down	yes	GO:0006412|translation	GO:0003735|structural constituent of ribosome	GO:0043209|myelin sheath;GO:0005634|nucleus;GO:0005840|ribosome	K02927|RP-L40e, RPL40; large subunit ribosomal protein L40e	map03010|Ribosome
AKAP1.HUMAN	0.000227477	-12.102	3.76588e-23	1.49332e-21	down	yes	GO:0007596|blood coagulation;GO:0010738|regulation of protein kinase A signaling	GO:0034237|protein kinase A regulatory subunit binding;GO:0003723|RNA binding	GO:0005829|cytosol;GO:0016021|integral component of membrane;GO:0016020|membrane;GO:0005741|mitochondrial outer membrane;GO:0005739|mitochondrion	K16518|AKAP1; A-kinase anchor protein 1, mitochondrial	.
MYL9.BOVIN	0.000171901	-12.5061	3.92675e-23	1.54874e-21	down	yes	GO:0031032|actomyosin structure organization;GO:0008360|regulation of cell shape	GO:0016887|ATPase activity;GO:0005509|calcium ion binding;GO:0035254|glutamate receptor binding	GO:0042641|actomyosin;GO:0016460|myosin II complex;GO:0097513|myosin II filament;GO:0001725|stress fiber;GO:0030018|Z disc	K12757|MYL12; myosin regulatory light chain 12	map04530|Tight junction;map04670|Leukocyte transendothelial migration;map04611|Platelet activation;map04510|Focal adhesion;map04810|Regulation of actin cytoskeleton
AKAP2.HUMAN	4743.61	12.2118	3.93761e-23	1.54887e-21	up	yes	.	.	.	K16519|AKAP2; A-kinase anchor protein 2	.
NU153.HUMAN	0.000237917	-12.0373	4.49622e-23	1.75916e-21	down	yes	GO:0075733|intracellular transport of virus;GO:0007077|mitotic nuclear envelope disassembly;GO:0006406|mRNA export from nucleus;GO:0046832|negative regulation of RNA export from nucleus;GO:0051292|nuclear pore complex assembly;GO:0006606|protein import into nucleus;GO:0016925|protein sumoylation;GO:1900034|regulation of cellular response to heat;GO:0060964|regulation of gene silencing by miRNA;GO…	GO:0003677|DNA binding;GO:0042802|identical protein binding;GO:0046872|metal ion binding;GO:0008139|nuclear localization sequence binding;GO:0005487|nucleocytoplasmic transporter activity;GO:0043495|protein anchor;GO:0017056|structural constituent of nuclear pore	GO:0005829|cytosol;GO:0042405|nuclear inclusion body;GO:0031965|nuclear membrane;GO:0034399|nuclear periphery;GO:0005643|nuclear pore;GO:0044615|nuclear pore nuclear basket;GO:0005730|nucleolus;GO:0005654|nucleoplasm	K14296|NUP153; nuclear pore complex protein Nup153	map03013|RNA transport
ECI2.HUMAN	0.000236607	-12.0452	4.78127e-23	1.86571e-21	down	yes	GO:0033540|fatty acid beta-oxidation using acyl-CoA oxidase;GO:0009062|fatty acid catabolic process	GO:0004165|dodecenoyl-CoA delta-isomerase activity;GO:0000062|fatty-acyl-CoA binding;GO:0005102|receptor binding	GO:0043231|intracellular membrane-bounded organelle;GO:0016020|membrane;GO:0005739|mitochondrion;GO:0005654|nucleoplasm;GO:0005782|peroxisomal matrix;GO:0005777|peroxisome	K13239|PECI; peroxisomal 3,2-trans-enoyl-CoA isomerase [EC:5.3.3.8]	map00071|Fatty acid degradation;map04146|Peroxisome
RBP2.BOVIN	0.000206688	-12.2403	4.91287e-23	1.91198e-21	down	yes	GO:0000082|G1/S transition of mitotic cell cycle;GO:0051028|mRNA transport;GO:0043547|positive regulation of GTPase activity;GO:0046604|positive regulation of mitotic centrosome separation;GO:0006457|protein folding;GO:0006606|protein import into nucleus;GO:0016925|protein sumoylation;GO:0006405|RNA export from nucleus;GO:0007051|spindle organization;GO:0006511|ubiquitin-dependent protein catabol…	GO:0016874|ligase activity;GO:0003755|peptidyl-prolyl cis-trans isomerase activity;GO:0008536|Ran GTPase binding;GO:0003723|RNA binding	GO:0005642|annulate lamellae;GO:0005813|centrosome;GO:0005737|cytoplasm;GO:0005635|nuclear envelope;GO:0042405|nuclear inclusion body;GO:0031965|nuclear membrane;GO:0005643|nuclear pore;GO:0044615|nuclear pore nuclear basket;GO:0005634|nucleus	.	.
RM10.MOUSE	3795.46	11.8901	4.92597e-23	1.91201e-21	up	yes	GO:0032543|mitochondrial translation;GO:0006412|translation	GO:0003723|RNA binding;GO:0003735|structural constituent of ribosome	GO:0030529|intracellular ribonucleoprotein complex;GO:0005762|mitochondrial large ribosomal subunit;GO:0005739|mitochondrion;GO:0005654|nucleoplasm	K02864|RP-L10, MRPL10, rplJ; large subunit ribosomal protein L10	map03010|Ribosome
ZN268.HUMAN	3686.46	11.848	5.23579e-23	2.0269e-21	up	yes	GO:0006355|regulation of transcription, DNA-templated;GO:0006351|transcription, DNA-templated	GO:0046872|metal ion binding;GO:0003676|nucleic acid binding	GO:0005634|nucleus	K09228|KRAB; KRAB domain-containing zinc finger protein	.
ACOT2.HUMAN	0.000266715	-11.8724	5.56395e-23	2.14827e-21	down	yes	GO:0006637|acyl-CoA metabolic process;GO:0001676|long-chain fatty acid metabolic process;GO:0000038|very long-chain fatty acid metabolic process	GO:0047617|acyl-CoA hydrolase activity;GO:0052689|carboxylic ester hydrolase activity;GO:0102991|myristoyl-CoA hydrolase activity;GO:0016290|palmitoyl-CoA hydrolase activity;GO:0005102|receptor binding	GO:0070062|extracellular exosome;GO:0005759|mitochondrial matrix;GO:0005739|mitochondrion	K01068|ACOT1_2_4; acyl-coenzyme A thioesterase 1/2/4 [EC:3.1.2.2]	map00062|Fatty acid elongation;map01100|Metabolic pathways;map01110|Biosynthesis of secondary metabolites;map01040|Biosynthesis of unsaturated fatty acids
RAB14.RAT	0.000269709	-11.8563	5.67347e-23	2.18481e-21	down	yes	GO:0042742|defense response to bacterium;GO:0009790|embryo development;GO:0032456|endocytic recycling;GO:0008543|fibroblast growth factor receptor signaling pathway;GO:0006895|Golgi to endosome transport;GO:0090382|phagosome maturation;GO:0015031|protein transport;GO:0032880|regulation of protein localization	GO:0019003|GDP binding;GO:0005525|GTP binding;GO:0003924|GTPase activity	GO:0005829|cytosol;GO:0031901|early endosome membrane;GO:0000139|Golgi membrane;GO:0045335|phagocytic vesicle;GO:0055037|recycling endosome;GO:0005802|trans-Golgi network	K07881|RAB14; Ras-related protein Rab-14	map04152|AMPK signaling pathway
WDR13.PONAB	0.000244183	-11.9997	6.06173e-23	2.32213e-21	down	yes	.	.	GO:0005634|nucleus	.	.
BIG1.HUMAN	0.000271167	-11.8485	6.60881e-23	2.52512e-21	down	yes	GO:0010256|endomembrane system organization;GO:0006887|exocytosis;GO:0007030|Golgi organization;GO:0030837|negative regulation of actin filament polymerization;GO:0034260|negative regulation of GTPase activity;GO:0031175|neuron projection development;GO:0090284|positive regulation of protein glycosylation in Golgi;GO:0051897|positive regulation of protein kinase B signaling;GO:0090303|positive re…	GO:0005086|ARF guanyl-nucleotide exchange factor activity;GO:0005085|guanyl-nucleotide exchange factor activity;GO:0017022|myosin binding;GO:0034237|protein kinase A regulatory subunit binding	GO:0005829|cytosol;GO:0005794|Golgi apparatus;GO:0000139|Golgi membrane;GO:0016363|nuclear matrix;GO:0005730|nucleolus;GO:0005654|nucleoplasm;GO:0048471|perinuclear region of cytoplasm;GO:0030532|small nuclear ribonucleoprotein complex;GO:0005802|trans-Golgi network	K18442|ARFGEF, BIG; brefeldin A-inhibited guanine nucleotide-exchange protein	map04144|Endocytosis
JAG2.HUMAN	4977.15	12.2811	7.32849e-23	2.79282e-21	up	yes	GO:0009912|auditory receptor cell fate commitment;GO:0007049|cell cycle;GO:0030154|cell differentiation;GO:1990134|epithelial cell apoptotic process involved in palatal shelf morphogenesis;GO:0042492|gamma-delta T cell differentiation;GO:0001701|in utero embryonic development;GO:0016331|morphogenesis of embryonic epithelium;GO:0007220|Notch receptor processing;GO:0007219|Notch signaling pathway;G…	GO:0005509|calcium ion binding;GO:0008083|growth factor activity;GO:0005112|Notch binding	GO:0005887|integral component of plasma membrane;GO:0005886|plasma membrane	K06052|JAGGED; jagged	map04330|Notch signaling pathway
PPR3C.RAT	4502.4	12.1365	7.37912e-23	2.80483e-21	up	yes	GO:0005978|glycogen biosynthetic process;GO:0005977|glycogen metabolic process;GO:0006470|protein dephosphorylation;GO:0005979|regulation of glycogen biosynthetic process;GO:0005981|regulation of glycogen catabolic process	GO:0019899|enzyme binding;GO:0019903|protein phosphatase binding;GO:0019888|protein phosphatase regulator activity	GO:0042587|glycogen granule;GO:0043231|intracellular membrane-bounded organelle	K07189|PPP1R3; protein phosphatase 1 regulatory subunit 3A/B/C/D/E	map04910|Insulin signaling pathway;map04931|Insulin resistance
EMIL1.MOUSE	4312.08	12.0742	7.72323e-23	2.92804e-21	up	yes	GO:0007155|cell adhesion;GO:0016477|cell migration;GO:0007160|cell-matrix adhesion;GO:0070207|protein homotrimerization	GO:0030023|extracellular matrix constituent conferring elasticity;GO:0042802|identical protein binding;GO:0098640|integrin binding involved in cell-matrix adhesion	GO:0005581|collagen trimer;GO:1990971|EMILIN complex;GO:0070062|extracellular exosome;GO:0031012|extracellular matrix;GO:0005576|extracellular region;GO:0005615|extracellular space;GO:0034668|integrin alpha4-beta1 complex;GO:0005578|proteinaceous extracellular matrix	.	.
HBAD.CAIMO	5141.91	12.3281	7.77014e-23	2.93824e-21	up	yes	.	GO:0020037|heme binding;GO:0005506|iron ion binding;GO:0019825|oxygen binding;GO:0005344|oxygen transporter activity	GO:0005833|hemoglobin complex	.	.
MAML2.HUMAN	0.0178871	-5.80494	7.80161e-23	2.94255e-21	down	yes	GO:0007219|Notch signaling pathway;GO:0045944|positive regulation of transcription from RNA polymerase II promoter;GO:0007221|positive regulation of transcription of Notch receptor target;GO:0006367|transcription initiation from RNA polymerase II promoter	GO:0003713|transcription coactivator activity	GO:0016607|nuclear speck;GO:0005654|nucleoplasm;GO:0005634|nucleus	K06061|MAML; mastermind	map04330|Notch signaling pathway
SAP18.PONAB	3.5847	1.84185	8.83122e-23	3.31385e-21	up	yes	GO:0006397|mRNA processing;GO:0048025|negative regulation of mRNA splicing, via spliceosome;GO:0043065|positive regulation of apoptotic process;GO:0000381|regulation of alternative mRNA splicing, via spliceosome;GO:0006355|regulation of transcription, DNA-templated;GO:0008380|RNA splicing;GO:0006351|transcription, DNA-templated	.	GO:0061574|ASAP complex;GO:0005829|cytosol;GO:0016607|nuclear speck	K14324|SAP18; histone deacetylase complex subunit SAP18	map03015|mRNA surveillance pathway;map03013|RNA transport
ZC11A.CHICK	206.24	7.68818	1.02103e-22	3.82158e-21	up	yes	.	GO:0046872|metal ion binding	.	.	.
SPY1.HUMAN	3816.59	11.8981	1.17852e-22	4.39981e-21	up	yes	GO:0060449|bud elongation involved in lung branching;GO:0060940|epithelial to mesenchymal transition involved in cardiac fibroblast development;GO:0000132|establishment of mitotic spindle orientation;GO:0001656|metanephros development;GO:0008285|negative regulation of cell proliferation;GO:0042059|negative regulation of epidermal growth factor receptor signaling pathway;GO:0070373|negative regula…	.	GO:0005829|cytosol;GO:0005794|Golgi apparatus;GO:0005654|nucleoplasm;GO:0005886|plasma membrane	K04704|SPRY1; protein sprouty homolog 1	.
ANM9.HUMAN	3859.01	11.914	1.21406e-22	4.521e-21	up	yes	GO:0006397|mRNA processing	GO:0016274|protein-arginine N-methyltransferase activity;GO:0035243|protein-arginine omega-N symmetric methyltransferase activity	GO:0005737|cytoplasm	.	.
LY6E.CHICK	3666.52	11.8402	1.23713e-22	4.59525e-21	up	yes	GO:0008283|cell proliferation;GO:0002320|lymphoid progenitor cell differentiation	.	GO:0031225|anchored component of membrane;GO:0009986|cell surface;GO:0005886|plasma membrane	K06846|LY6; lymphocyte antigen 6 complex	.
TAZ.MACMU	0.000276972	-11.818	1.29426e-22	4.79528e-21	down	yes	GO:0035965|cardiolipin acyl-chain remodeling;GO:0007507|heart development;GO:0007007|inner mitochondrial membrane organization	GO:0008374|O-acyltransferase activity	GO:0016021|integral component of membrane;GO:0031224|intrinsic component of membrane;GO:0031966|mitochondrial membrane	K13511|TAZ; monolysocardiolipin acyltransferase [EC:2.3.1.-]	map00564|Glycerophospholipid metabolism
DUPD1.CHICK	13.9447	3.80165	1.3395e-22	4.95043e-21	up	yes	.	GO:0004725|protein tyrosine phosphatase activity;GO:0008138|protein tyrosine/serine/threonine phosphatase activity	GO:0005737|cytoplasm	.	.
NRP2.MOUSE	3578.38	11.8051	1.36422e-22	5.0291e-21	up	yes	GO:0001525|angiogenesis;GO:0048846|axon extension involved in axon guidance;GO:0007411|axon guidance;GO:1904835|dorsal root ganglion morphogenesis;GO:0021612|facial nerve structural organization;GO:1903375|facioacoustic ganglion development;GO:0021828|gonadotrophin-releasing hormone neuronal migration to the hypothalamus;GO:0007507|heart development;GO:0050919|negative chemotaxis;GO:0021675|nerve…	GO:0008201|heparin binding;GO:0046872|metal ion binding;GO:0017154|semaphorin receptor activity;GO:0005021|vascular endothelial growth factor-activated receptor activity	GO:0030424|axon;GO:0016021|integral component of membrane;GO:0005886|plasma membrane	K06819|NRP2; neuropilin 2	map04360|Axon guidance;map04514|Cell adhesion molecules (CAMs);map05166|HTLV-I infection;map05100|Bacterial invasion of epithelial cells;map04151|PI3K-Akt signaling pathway;map05205|Proteoglycans in cancer;map05200|Pathways in cancer;map04015|Rap1 signaling pathway;map04014|Ras signaling pathway;map05222|Small cell lung cancer;map05145|Toxoplasmosis;map04670|Leukocyte transendothelial migration;m…
T22D3.MOUSE	5905.49	12.5278	1.42108e-22	5.22559e-21	up	yes	GO:0070236|negative regulation of activation-induced cell death of T cells;GO:0048642|negative regulation of skeletal muscle tissue development;GO:0000122|negative regulation of transcription from RNA polymerase II promoter;GO:0006970|response to osmotic stress	GO:0043426|MRF binding;GO:0003700|transcription factor activity, sequence-specific DNA binding	GO:0005737|cytoplasm;GO:0005634|nucleus	.	.
FBX46.HUMAN	4004.71	11.9675	1.5607e-22	5.72466e-21	up	yes	.	.	.	K10320|FBXO46; F-box protein 46	.
CCG2.HUMAN	3439.47	11.748	1.59429e-22	5.81878e-21	up	yes	GO:0070588|calcium ion transmembrane transport;GO:0061337|cardiac conduction;GO:0051899|membrane depolarization;GO:0060081|membrane hyperpolarization;GO:0007528|neuromuscular junction development;GO:0099590|neurotransmitter receptor internalization;GO:0098943|neurotransmitter receptor transport, postsynaptic endosome to lysosome;GO:0098970|postsynaptic neurotransmitter receptor diffusion trapping…	GO:0005262|calcium channel activity;GO:0016247|channel regulator activity;GO:0035255|ionotropic glutamate receptor binding;GO:0005245|voltage-gated calcium channel activity	GO:0032281|AMPA glutamate receptor complex;GO:0030054|cell junction;GO:0030666|endocytic vesicle membrane;GO:0043005|neuron projection;GO:0005886|plasma membrane;GO:0098839|postsynaptic density membrane;GO:0005891|voltage-gated calcium channel complex	K04867|CACNG2; voltage-dependent calcium channel gamma-2	map04260|Cardiac muscle contraction;map04261|Adrenergic signaling in cardiomyocytes;map04010|MAPK signaling pathway;map05410|Hypertrophic cardiomyopathy (HCM);map05412|Arrhythmogenic right ventricular cardiomyopathy (ARVC);map05414|Dilated cardiomyopathy;map04921|Oxytocin signaling pathway
PLCG1.RAT	4895.52	12.2572	1.59123e-22	5.81878e-21	up	yes	GO:0071364|cellular response to epidermal growth factor stimulus;GO:0001701|in utero embryonic development;GO:0035556|intracellular signal transduction;GO:0009395|phospholipid catabolic process;GO:0010634|positive regulation of epithelial cell migration	GO:0005509|calcium ion binding;GO:0004435|phosphatidylinositol phospholipase C activity;GO:0004871|signal transducer activity	GO:0008180|COP9 signalosome;GO:0030027|lamellipodium;GO:0001726|ruffle	K01116|PLCG1; phosphatidylinositol phospholipase C, gamma-1 [EC:3.1.4.11]	map04070|Phosphatidylinositol signaling system;map05120|Epithelial cell signaling in Helicobacter pylori infection;map05206|MicroRNAs in cancer;map05200|Pathways in cancer;map04015|Rap1 signaling pathway;map04014|Ras signaling pathway;map05223|Non-small cell lung cancer;map04012|ErbB signaling pathway;map01100|Metabolic pathways;map05169|Epstein-Barr virus infection;map00562|Inositol phosphate me…
DCLK2.AILME	0.00028376	-11.783	1.60398e-22	5.83961e-21	down	yes	GO:0021766|hippocampus development;GO:0035556|intracellular signal transduction;GO:0000226|microtubule cytoskeleton organization;GO:1900181|negative regulation of protein localization to nucleus;GO:0018105|peptidyl-serine phosphorylation;GO:0021860|pyramidal neuron development	GO:0005524|ATP binding;GO:0004674|protein serine/threonine kinase activity	GO:0005737|cytoplasm;GO:0005874|microtubule	K08805|DCLK1_2; doublecortin-like kinase 1/2 [EC:2.7.11.1]	.
SHIP2.RAT	0.00029813	-11.7118	1.6105e-22	5.84883e-21	down	yes	GO:0007015|actin filament organization;GO:0007155|cell adhesion;GO:0001958|endochondral ossification;GO:0006897|endocytosis;GO:0006006|glucose metabolic process;GO:0002376|immune system process;GO:0043647|inositol phosphate metabolic process;GO:0008285|negative regulation of cell proliferation;GO:0010629|negative regulation of gene expression;GO:0006661|phosphatidylinositol biosynthetic process;G…	GO:0003779|actin binding;GO:0052659|inositol-1,3,4,5-tetrakisphosphate 5-phosphatase activity;GO:0034485|phosphatidylinositol-3,4,5-trisphosphate 5-phosphatase activity;GO:0042169|SH2 domain binding;GO:0017124|SH3 domain binding	GO:0005856|cytoskeleton;GO:0005829|cytosol;GO:0030175|filopodium;GO:0005794|Golgi apparatus;GO:0030027|lamellipodium;GO:0005886|plasma membrane	K15909|SHIP2, INPPL1; phosphatidylinositol-3,4,5-trisphosphate 5-phosphatase 2 [EC:3.1.3.86]	map00562|Inositol phosphate metabolism;map04910|Insulin signaling pathway;map04662|B cell receptor signaling pathway;map04666|Fc gamma R-mediated phagocytosis;map04070|Phosphatidylinositol signaling system
AHDC1.MOUSE	0.000258449	-11.9178	1.64051e-22	5.94309e-21	down	yes	.	GO:0003677|DNA binding	.	.	.
NISCH.HUMAN	3373.05	11.7198	1.71556e-22	6.19967e-21	up	yes	GO:0030036|actin cytoskeleton organization;GO:0006915|apoptotic process;GO:0006006|glucose metabolic process;GO:0030336|negative regulation of cell migration;GO:0048243|norepinephrine secretion;GO:0016601|Rac protein signal transduction;GO:0008217|regulation of blood pressure;GO:0032228|regulation of synaptic transmission, GABAergic	GO:0042802|identical protein binding;GO:0005178|integrin binding;GO:0035091|phosphatidylinositol binding	GO:0005829|cytosol;GO:0005769|early endosome;GO:0016020|membrane;GO:0005886|plasma membrane;GO:0055037|recycling endosome	.	.
SYMPK.HUMAN	3388.9	11.7266	1.7224e-22	6.20911e-21	up	yes	GO:0007155|cell adhesion;GO:0031124|mRNA 3'-end processing;GO:0006406|mRNA export from nucleus;GO:0006378|mRNA polyadenylation;GO:0000398|mRNA splicing, via spliceosome;GO:0035307|positive regulation of protein dephosphorylation;GO:0006369|termination of RNA polymerase II transcription	.	GO:0005923|bicellular tight junction;GO:0005737|cytoplasm;GO:0005856|cytoskeleton;GO:0005829|cytosol;GO:0097165|nuclear stress granule;GO:0005654|nucleoplasm;GO:0005886|plasma membrane	K06100|SYMPK; symplekin	map04530|Tight junction;map03015|mRNA surveillance pathway
MICA3.HUMAN	0.000257221	-11.9247	1.74102e-22	6.26086e-21	down	yes	GO:0030042|actin filament depolymerization;GO:0007596|blood coagulation;GO:0007010|cytoskeleton organization;GO:0043154|negative regulation of cysteine-type endopeptidase activity involved in apoptotic process;GO:0001933|negative regulation of protein phosphorylation;GO:0055114|oxidation-reduction process;GO:1903305|regulation of regulated secretory pathway;GO:0007165|signal transduction;GO:00194…	GO:0003779|actin binding;GO:0071949|FAD binding;GO:0046872|metal ion binding;GO:0004497|monooxygenase activity;GO:0016709|oxidoreductase activity, acting on paired donors, with incorporation or reduction of molecular oxygen, NAD(P)H as one donor, and incorporation of one atom of oxygen;GO:0019901|protein kinase binding;GO:0017137|Rab GTPase binding;GO:0017124|SH3 domain binding	GO:0005737|cytoplasm;GO:0005829|cytosol;GO:1990026|hippocampal mossy fiber expansion;GO:0005882|intermediate filament	.	.
EXT2.HUMAN	3388.19	11.7263	1.75684e-22	6.30229e-21	up	yes	GO:0030154|cell differentiation;GO:0033692|cellular polysaccharide biosynthetic process;GO:0006024|glycosaminoglycan biosynthetic process;GO:0015012|heparan sulfate proteoglycan biosynthetic process;GO:0015014|heparan sulfate proteoglycan biosynthetic process, polysaccharide chain biosynthetic process;GO:0001707|mesoderm formation;GO:0001503|ossification;GO:0006486|protein glycosylation;GO:000716…	GO:0050508|glucuronosyl-N-acetylglucosaminyl-proteoglycan 4-alpha-N-acetylglucosaminyltransferase activity;GO:0015020|glucuronosyltransferase activity;GO:0042328|heparan sulfate N-acetylglucosaminyltransferase activity;GO:0046872|metal ion binding;GO:0050509|N-acetylglucosaminyl-proteoglycan 4-beta-glucuronosyltransferase activity;GO:0046982|protein heterodimerization activity;GO:0016757|transfer…	GO:0005783|endoplasmic reticulum;GO:0005789|endoplasmic reticulum membrane;GO:0070062|extracellular exosome;GO:0005794|Golgi apparatus;GO:0000139|Golgi membrane;GO:0016021|integral component of membrane;GO:0016020|membrane;GO:0043541|UDP-N-acetylglucosamine transferase complex	K02367|EXT2; glucuronyl/N-acetylglucosaminyl transferase EXT2 [EC:2.4.1.224 2.4.1.225]	map00534|Glycosaminoglycan biosynthesis - heparan sulfate / heparin;map01100|Metabolic pathways
COPB2.MOUSE	3613.44	11.8192	1.90533e-22	6.81828e-21	up	yes	GO:0006888|ER to Golgi vesicle-mediated transport;GO:0006891|intra-Golgi vesicle-mediated transport;GO:0006886|intracellular protein transport;GO:0006890|retrograde vesicle-mediated transport, Golgi to ER;GO:1901998|toxin transport	GO:0005198|structural molecule activity	GO:0030126|COPI vesicle coat;GO:0005829|cytosol;GO:0005794|Golgi apparatus;GO:0000139|Golgi membrane	K17302|COPB2, SEC27; coatomer, subunit beta'	.
P53.CHICK	9.33064	3.22198	1.9646e-22	7.0133e-21	up	yes	GO:0034644|cellular response to UV;GO:0006978|DNA damage response, signal transduction by p53 class mediator resulting in transcription of p21 class mediator;GO:0042771|intrinsic apoptotic signaling pathway in response to DNA damage by p53 class mediator;GO:0031571|mitotic G1 DNA damage checkpoint;GO:0000122|negative regulation of transcription from RNA polymerase II promoter;GO:0043065|positive …	GO:0003682|chromatin binding;GO:0003684|damaged DNA binding;GO:0003690|double-stranded DNA binding;GO:0046872|metal ion binding;GO:0002039|p53 binding;GO:0043565|sequence-specific DNA binding;GO:0003700|transcription factor activity, sequence-specific DNA binding;GO:0044212|transcription regulatory region DNA binding	GO:0000785|chromatin;GO:0005829|cytosol;GO:0005739|mitochondrion;GO:0005634|nucleus;GO:0005657|replication fork;GO:0005667|transcription factor complex	K04451|TP53, P53; tumor protein p53	map04210|Apoptosis;map04151|PI3K-Akt signaling pathway;map05205|Proteoglycans in cancer;map04115|p53 signaling pathway;map05206|MicroRNAs in cancer;map05200|Pathways in cancer;map05203|Viral carcinogenesis;map05202|Transcriptional misregulation in cancer;map05166|HTLV-I infection;map05223|Non-small cell lung cancer;map05222|Small cell lung cancer;map05162|Measles;map05220|Chronic myeloid leukemia…
VILI.CHICK	0.000239976	-12.0248	1.98343e-22	7.06333e-21	down	yes	GO:0051693|actin filament capping;GO:0030042|actin filament depolymerization;GO:0030041|actin filament polymerization;GO:0051014|actin filament severing;GO:0045010|actin nucleation;GO:0071364|cellular response to epidermal growth factor stimulus;GO:0035729|cellular response to hepatocyte growth factor stimulus;GO:0060327|cytoplasmic actin-based contraction involved in cell motility;GO:0007173|epi…	GO:0051015|actin filament binding;GO:0005509|calcium ion binding;GO:0043027|cysteine-type endopeptidase inhibitor activity involved in apoptotic process;GO:0035727|lysophosphatidic acid binding;GO:0005546|phosphatidylinositol-4,5-bisphosphate binding;GO:0042803|protein homodimerization activity	GO:0032432|actin filament bundle;GO:0005737|cytoplasm;GO:0030175|filopodium;GO:0032433|filopodium tip;GO:0030027|lamellipodium;GO:0005902|microvillus;GO:0001726|ruffle	K05761|VIL1; villin 1	.
RS12.CHICK	0.164856	-2.60072	1.99926e-22	7.10245e-21	down	yes	GO:0006412|translation	GO:0003735|structural constituent of ribosome	GO:0022627|cytosolic small ribosomal subunit	.	.
BRE1B.HUMAN	3736.57	11.8675	2.01549e-22	7.14282e-21	up	yes	GO:0033523|histone H2B ubiquitination;GO:0010390|histone monoubiquitination;GO:1900364|negative regulation of mRNA polyadenylation;GO:2001168|positive regulation of histone H2B ubiquitination;GO:1901800|positive regulation of proteasomal protein catabolic process;GO:1902916|positive regulation of protein polyubiquitination;GO:0043434|response to peptide hormone;GO:0006511|ubiquitin-dependent prot…	GO:0046872|metal ion binding;GO:0003730|mRNA 3'-UTR binding;GO:0032403|protein complex binding;GO:0042803|protein homodimerization activity;GO:0017075|syntaxin-1 binding;GO:0031624|ubiquitin conjugating enzyme binding;GO:0031625|ubiquitin protein ligase binding;GO:0004842|ubiquitin-protein transferase activity	GO:0043679|axon terminus;GO:0005829|cytosol;GO:0019898|extrinsic component of membrane;GO:0033503|HULC complex;GO:0016020|membrane;GO:0005654|nucleoplasm;GO:0005634|nucleus;GO:0000151|ubiquitin ligase complex	K10696|BRE1; E3 ubiquitin-protein ligase BRE1 [EC:2.3.2.27]	.
SAHH3.PONAB	3649.94	11.8337	2.03828e-22	7.2062e-21	up	yes	GO:0006730|one-carbon metabolic process	GO:0004013|adenosylhomocysteinase activity	GO:0005783|endoplasmic reticulum	K01251|E3.3.1.1, ahcY; adenosylhomocysteinase [EC:3.3.1.1]	map01100|Metabolic pathways;map00270|Cysteine and methionine metabolism
ACHD.CHICK	3622.39	11.8227	2.29917e-22	8.10899e-21	up	yes	GO:0098655|cation transmembrane transport;GO:0007274|neuromuscular synaptic transmission;GO:0035094|response to nicotine;GO:0007271|synaptic transmission, cholinergic	GO:0022848|acetylcholine-gated cation-selective channel activity	GO:0005892|acetylcholine-gated channel complex;GO:0030054|cell junction;GO:0045211|postsynaptic membrane	.	.
BT3L4.CHICK	0.000296691	-11.7188	2.36851e-22	8.33351e-21	down	yes	.	.	.	K01527|EGD1, BTF3; nascent polypeptide-associated complex subunit beta	.
TEBP.RABIT	0.000302018	-11.6931	2.48769e-22	8.71105e-21	down	yes	GO:0051973|positive regulation of telomerase activity;GO:0001516|prostaglandin biosynthetic process;GO:1905323|telomerase holoenzyme complex assembly;GO:0007004|telomere maintenance via telomerase	GO:0070182|DNA polymerase binding;GO:0050220|prostaglandin-E synthase activity	GO:0005737|cytoplasm	K15730|PTGES3; cytosolic prostaglandin-E synthase [EC:5.3.99.3]	map01100|Metabolic pathways;map00590|Arachidonic acid metabolism
HIG1A.MOUSE	0.000300922	-11.6983	2.67613e-22	9.34862e-21	down	yes	GO:0042149|cellular response to glucose starvation;GO:0071456|cellular response to hypoxia;GO:0043066|negative regulation of apoptotic process;GO:0090201|negative regulation of release of cytochrome c from mitochondria;GO:0055114|oxidation-reduction process;GO:0071902|positive regulation of protein serine/threonine kinase activity	.	GO:0016021|integral component of membrane;GO:0016020|membrane;GO:0005743|mitochondrial inner membrane;GO:0005739|mitochondrion;GO:0005654|nucleoplasm;GO:0005634|nucleus;GO:0043234|protein complex;GO:0070469|respiratory chain	.	.
PTPRM.HUMAN	0.313619	-1.67292	2.69502e-22	9.39223e-21	down	yes	GO:0007156|homophilic cell adhesion via plasma membrane adhesion molecules;GO:0016525|negative regulation of angiogenesis;GO:0010596|negative regulation of endothelial cell migration;GO:0001937|negative regulation of endothelial cell proliferation;GO:0031175|neuron projection development;GO:0097755|positive regulation of blood vessel diameter;GO:0006470|protein dephosphorylation;GO:0042493|respon…	GO:0045296|cadherin binding;GO:0042802|identical protein binding;GO:0004725|protein tyrosine phosphatase activity;GO:0005001|transmembrane receptor protein tyrosine phosphatase activity	GO:0005913|cell-cell adherens junction;GO:0005911|cell-cell junction;GO:0005737|cytoplasm;GO:0005887|integral component of plasma membrane;GO:0030027|lamellipodium;GO:0048471|perinuclear region of cytoplasm;GO:0005886|plasma membrane	K05693|PTPRM; receptor-type tyrosine-protein phosphatase mu [EC:3.1.3.48]	map04514|Cell adhesion molecules (CAMs);map04520|Adherens junction
LHX6.MOUSE	0.000245298	-11.9932	2.8795e-22	1.00114e-20	down	yes	GO:0048469|cell maturation;GO:0021853|cerebral cortex GABAergic interneuron migration;GO:0021895|cerebral cortex neuron differentiation;GO:0021799|cerebral cortex radially oriented cell migration;GO:0021800|cerebral cortex tangential migration;GO:0021884|forebrain neuron development;GO:0021877|forebrain neuron fate commitment;GO:0042551|neuron maturation;GO:0006351|transcription, DNA-templated	GO:0046872|metal ion binding;GO:0043565|sequence-specific DNA binding;GO:0003700|transcription factor activity, sequence-specific DNA binding	GO:0005634|nucleus	K09375|LHX6_8; LIM homeobox protein 6/8	.
XBP1.BOVIN	3308.88	11.6921	3.19622e-22	1.10601e-20	up	yes	GO:0060612|adipose tissue development;GO:0001525|angiogenesis;GO:0071230|cellular response to amino acid stimulus;GO:0071498|cellular response to fluid shear stress;GO:0042149|cellular response to glucose starvation;GO:0071353|cellular response to interleukin-4;GO:0071499|cellular response to laminar fluid shear stress;GO:0071222|cellular response to lipopolysaccharide;GO:0071375|cellular respons…	GO:0031490|chromatin DNA binding;GO:0001047|core promoter binding;GO:0001158|enhancer sequence-specific DNA binding;GO:0046982|protein heterodimerization activity;GO:0000977|RNA polymerase II regulatory region sequence-specific DNA binding;GO:0000981|RNA polymerase II transcription factor activity, sequence-specific DNA binding;GO:0001085|RNA polymerase II transcription factor binding;GO:0003700|…	GO:0005737|cytoplasm;GO:0005783|endoplasmic reticulum;GO:0005789|endoplasmic reticulum membrane;GO:0016021|integral component of membrane;GO:0005634|nucleus	K09027|XBP1; X box-binding protein 1	map04141|Protein processing in endoplasmic reticulum;map05166|HTLV-I infection;map04932|Non-alcoholic fatty liver disease (NAFLD)
CO7.PIG	3146.75	11.6196	3.81827e-22	1.31198e-20	up	yes	GO:0006957|complement activation, alternative pathway;GO:0006958|complement activation, classical pathway;GO:0019835|cytolysis	.	GO:0005576|extracellular region;GO:0005579|membrane attack complex	K03996|C7; complement component 7	map05322|Systemic lupus erythematosus;map04610|Complement and coagulation cascades;map05020|Prion diseases
NCPR.RABIT	0.000313697	-11.6383	3.85458e-22	1.32136e-20	down	yes	.	GO:0010181|FMN binding;GO:0003958|NADPH-hemoprotein reductase activity	GO:0005789|endoplasmic reticulum membrane;GO:0016021|integral component of membrane	K00327|POR; NADPH-ferrihemoprotein reductase [EC:1.6.2.4]	.
ATRX.HUMAN	0.000278233	-11.8114	4.05522e-22	1.3869e-20	down	yes	GO:0072711|cellular response to hydroxyurea;GO:0006338|chromatin remodeling;GO:0016569|covalent chromatin modification;GO:0030330|DNA damage response, signal transduction by p53 class mediator;GO:0006281|DNA repair;GO:0006336|DNA replication-independent nucleosome assembly;GO:1901581|negative regulation of telomeric RNA transcription from RNA pol II promoter;GO:0006334|nucleosome assembly;GO:0010…	GO:0005524|ATP binding;GO:0003682|chromatin binding;GO:0003677|DNA binding;GO:0004386|helicase activity;GO:0042393|histone binding;GO:0046872|metal ion binding	GO:0016605|PML body;GO:0070603|SWI/SNF superfamily-type complex;GO:0031933|telomeric heterochromatin	K10779|ATRX; transcriptional regulator ATRX [EC:3.6.4.12]	.
BAP31.PONAB	0.000311803	-11.6471	4.41209e-22	1.50545e-20	down	yes	GO:0006915|apoptotic process;GO:0006886|intracellular protein transport;GO:0016192|vesicle-mediated transport	.	GO:0005789|endoplasmic reticulum membrane;GO:0033116|endoplasmic reticulum-Golgi intermediate compartment membrane;GO:0016021|integral component of membrane	K14009|BCAP31, BAP31; B-cell receptor-associated protein 31	map04141|Protein processing in endoplasmic reticulum
CLASR.BOVIN	5.29962	2.40589	4.64521e-22	1.58131e-20	up	yes	GO:0006397|mRNA processing;GO:0008380|RNA splicing	.	GO:0005634|nucleus	K13168|SFRS16; splicing factor, arginine/serine-rich 16	.
SRPK1.PONAB	3074.67	11.5862	4.65995e-22	1.58266e-20	up	yes	GO:0007059|chromosome segregation;GO:0045087|innate immune response;GO:0035556|intracellular signal transduction;GO:0045071|negative regulation of viral genome replication;GO:0045070|positive regulation of viral genome replication;GO:0006468|protein phosphorylation;GO:0050684|regulation of mRNA processing;GO:0048024|regulation of mRNA splicing, via spliceosome;GO:0008380|RNA splicing;GO:0035092|s…	GO:0005524|ATP binding;GO:0000287|magnesium ion binding;GO:0004672|protein kinase activity;GO:0004674|protein serine/threonine kinase activity;GO:0003723|RNA binding	GO:0005737|cytoplasm;GO:0005829|cytosol;GO:0005783|endoplasmic reticulum;GO:0016363|nuclear matrix;GO:0005634|nucleus;GO:0005886|plasma membrane	K15409|SRPK1; serine/threonine-protein kinase SRPK1 [EC:2.7.11.1]	map05168|Herpes simplex infection
IWS1.HUMAN	3117.66	11.6063	4.72827e-22	1.60215e-20	up	yes	GO:0006397|mRNA processing;GO:0051028|mRNA transport;GO:0032784|regulation of DNA-templated transcription, elongation;GO:2001253|regulation of histone H3-K36 trimethylation;GO:0090239|regulation of histone H4 acetylation;GO:0010793|regulation of mRNA export from nucleus;GO:0050684|regulation of mRNA processing;GO:0008380|RNA splicing;GO:0006351|transcription, DNA-templated	.	GO:0005654|nucleoplasm;GO:0005634|nucleus	K17498|SPN1, IWS1; transcription factor SPN1	.
CAD15.MOUSE	14.4016	3.84816	4.87779e-22	1.64901e-20	up	yes	GO:0007156|homophilic cell adhesion via plasma membrane adhesion molecules	GO:0005509|calcium ion binding	GO:0005901|caveola;GO:0070062|extracellular exosome;GO:0016021|integral component of membrane;GO:0031594|neuromuscular junction	K06809|CDH15, CDH3, CDH14; cadherin 15, M-cadherin	map04514|Cell adhesion molecules (CAMs);map04145|Phagosome;map04380|Osteoclast differentiation;map04151|PI3K-Akt signaling pathway;map05205|Proteoglycans in cancer;map04611|Platelet activation;map05206|MicroRNAs in cancer;map04512|ECM-receptor interaction;map04510|Focal adhesion;map04015|Rap1 signaling pathway;map04919|Thyroid hormone signaling pathway;map04640|Hematopoietic cell lineage;map05410…
RO31.XENLA	3555.82	11.796	4.96583e-22	1.67491e-20	up	yes	.	GO:0003723|RNA binding	GO:0030529|intracellular ribonucleoprotein complex;GO:0005634|nucleus	K12741|HNRNPA1_3; heterogeneous nuclear ribonucleoprotein A1/A3	map03040|Spliceosome
KLF5.HUMAN	149.395	7.22299	5.13599e-22	1.72833e-20	up	yes	GO:0001525|angiogenesis;GO:0071407|cellular response to organic cyclic compound;GO:1901653|cellular response to peptide;GO:0060576|intestinal epithelial cell development;GO:0030033|microvillus assembly;GO:0000122|negative regulation of transcription from RNA polymerase II promoter;GO:0008284|positive regulation of cell proliferation;GO:0045600|positive regulation of fat cell differentiation;GO:00…	GO:0046872|metal ion binding;GO:0000978|RNA polymerase II core promoter proximal region sequence-specific DNA binding;GO:0008134|transcription factor binding;GO:0001077|transcriptional activator activity, RNA polymerase II core promoter proximal region sequence-specific binding	GO:0005794|Golgi apparatus;GO:0043231|intracellular membrane-bounded organelle;GO:0005654|nucleoplasm	K09206|KLF5; krueppel-like factor 5	.
BAG2.HUMAN	0.000264599	-11.8839	5.21381e-22	1.7505e-20	down	yes	GO:0006457|protein folding;GO:0019538|protein metabolic process;GO:1900034|regulation of cellular response to heat	GO:0000774|adenyl-nucleotide exchange factor activity;GO:0051087|chaperone binding;GO:0042802|identical protein binding	GO:0005829|cytosol	K09556|BAG2; BCL2-associated athanogene 2	map04141|Protein processing in endoplasmic reticulum
INF2.MOUSE	0.00085411	-10.1933	5.35678e-22	1.7944e-20	down	yes	GO:0030036|actin cytoskeleton organization;GO:0090140|regulation of mitochondrial fission	GO:0003779|actin binding;GO:0017048|Rho GTPase binding	GO:0048471|perinuclear region of cytoplasm	.	.
TACO1.HUMAN	0.000262162	-11.8973	5.40503e-22	1.80644e-20	down	yes	GO:0006417|regulation of translation	.	GO:0005739|mitochondrion;GO:0005634|nucleus	K18189|TACO1; translational activator of cytochrome c oxidase 1	.
TAXB1.MOUSE	3518.52	11.7808	5.86828e-22	1.9568e-20	up	yes	GO:0006915|apoptotic process	GO:0046872|metal ion binding	.	.	.
RM44.HUMAN	0.000329346	-11.5681	6.51876e-22	2.16878e-20	down	yes	GO:0070125|mitochondrial translational elongation;GO:0070126|mitochondrial translational termination;GO:0090502|RNA phosphodiester bond hydrolysis, endonucleolytic;GO:0006396|RNA processing	GO:0003725|double-stranded RNA binding;GO:0004525|ribonuclease III activity;GO:0003723|RNA binding	GO:0005743|mitochondrial inner membrane;GO:0005762|mitochondrial large ribosomal subunit;GO:0005739|mitochondrion;GO:0005634|nucleus;GO:0005886|plasma membrane	K17425|MRPL44; large subunit ribosomal protein L44 [EC:3.1.26.-]	.
RBMX.RAT	0.000327701	-11.5753	6.66292e-22	2.21173e-20	down	yes	GO:0006376|mRNA splice site selection;GO:0045893|positive regulation of transcription, DNA-templated;GO:0006351|transcription, DNA-templated	GO:0003727|single-stranded RNA binding	GO:0005634|nucleus;GO:0005681|spliceosomal complex	K12885|RBMX, HNRNPG; heterogeneous nuclear ribonucleoprotein G	map03040|Spliceosome
TS101.HUMAN	3041.92	11.5708	6.76385e-22	2.23512e-20	up	yes	GO:0097352|autophagosome maturation;GO:0007050|cell cycle arrest;GO:0051301|cell division;GO:0016197|endosomal transport;GO:0008333|endosome to lysosome transport;GO:1990182|exosomal secretion;GO:0075733|intracellular transport of virus;GO:0030216|keratinocyte differentiation;GO:0016236|macroautophagy;GO:0036258|multivesicular body assembly;GO:0008285|negative regulation of cell proliferation;GO:…	GO:0048306|calcium-dependent protein binding;GO:0003677|DNA binding;GO:0030374|ligand-dependent nuclear receptor transcription coactivator activity;GO:0042803|protein homodimerization activity;GO:0003714|transcription corepressor activity;GO:0043130|ubiquitin binding;GO:0031625|ubiquitin protein ligase binding;GO:0046790|virion binding	GO:0005737|cytoplasm;GO:0005829|cytosol;GO:0005769|early endosome;GO:0005768|endosome;GO:0010008|endosome membrane;GO:0000813|ESCRT I complex;GO:0070062|extracellular exosome;GO:0005770|late endosome;GO:0031902|late endosome membrane;GO:0005771|multivesicular body;GO:0005730|nucleolus;GO:0005886|plasma membrane	K12183|TSG101, STP22, VPS23; ESCRT-I complex subunit TSG101	map04144|Endocytosis
PLIN3.PIG	0.000322714	-11.5975	8.05255e-22	2.64904e-20	down	yes	GO:0006810|transport	.	GO:0010008|endosome membrane;GO:0005811|lipid droplet	.	.
VP37C.PONAB	4.1569	2.05551	8.88598e-22	2.91667e-20	up	yes	GO:0015031|protein transport	.	GO:0000813|ESCRT I complex;GO:0031902|late endosome membrane	K12185|VPS37; ESCRT-I complex subunit VPS37	map04144|Endocytosis
RPGF6.HUMAN	0.00031161	-11.648	8.93348e-22	2.92571e-20	down	yes	GO:0030033|microvillus assembly;GO:0043547|positive regulation of GTPase activity;GO:0072659|protein localization to plasma membrane;GO:0007265|Ras protein signal transduction;GO:0043087|regulation of GTPase activity	GO:0030742|GTP-dependent protein binding;GO:0005085|guanyl-nucleotide exchange factor activity;GO:0070300|phosphatidic acid binding;GO:0017016|Ras GTPase binding	GO:0016324|apical plasma membrane;GO:0005813|centrosome;GO:0005829|cytosol;GO:0030139|endocytic vesicle;GO:0005886|plasma membrane	K08020|RAPGEF6, PDZGEF2; Rap guanine nucleotide exchange factor 6	map04015|Rap1 signaling pathway
S12A2.HUMAN	2978.24	11.5402	9.07299e-22	2.96479e-20	up	yes	GO:0007568|aging;GO:0015696|ammonium transport;GO:0007214|gamma-aminobutyric acid signaling pathway;GO:0006972|hyperosmotic response;GO:0006811|ion transport;GO:0045795|positive regulation of cell volume;GO:0006813|potassium ion transport;GO:0006814|sodium ion transport;GO:0070634|transepithelial ammonium transport;GO:0030321|transepithelial chloride transport;GO:0006810|transport	GO:0008519|ammonium transmembrane transporter activity;GO:0019901|protein kinase binding;GO:0008511|sodium:potassium:chloride symporter activity	GO:0016324|apical plasma membrane;GO:0070062|extracellular exosome;GO:1903561|extracellular vesicle;GO:0005887|integral component of plasma membrane;GO:0016020|membrane;GO:0005886|plasma membrane	K10951|SLC12A2, NKCC1; solute carrier family 12 (sodium/potassium/chloride transporter), member 2	map04970|Salivary secretion;map05110|Vibrio cholerae infection;map04972|Pancreatic secretion
ZN706.CHICK	0.000309314	-11.6586	9.9179e-22	3.21226e-20	down	yes	GO:1902455|negative regulation of stem cell population maintenance;GO:0045892|negative regulation of transcription, DNA-templated;GO:0006417|regulation of translation	GO:0046872|metal ion binding	GO:0005737|cytoplasm;GO:0005634|nucleus	.	.
ANK2.HUMAN	3534.75	11.7874	1.0122e-21	3.26395e-20	up	yes	GO:0086014|atrial cardiac muscle cell action potential;GO:0086066|atrial cardiac muscle cell to AV node cell communication;GO:0003283|atrial septum development;GO:0006874|cellular calcium ion homeostasis;GO:0034613|cellular protein localization;GO:0006888|ER to Golgi vesicle-mediated transport;GO:0086046|membrane depolarization during SA node cell action potential;GO:0030913|paranodal junction as…	GO:0051117|ATPase binding;GO:0019899|enzyme binding;GO:0044325|ion channel binding;GO:0030674|protein binding, bridging;GO:0019901|protein kinase binding;GO:0030507|spectrin binding;GO:0005200|structural constituent of cytoskeleton	GO:0031672|A band;GO:0016324|apical plasma membrane;GO:0016323|basolateral plasma membrane;GO:0043034|costamere;GO:0005856|cytoskeleton;GO:0005829|cytosol;GO:0014704|intercalated disc;GO:0005622|intracellular;GO:0031430|M band;GO:0045121|membrane raft;GO:0043005|neuron projection;GO:0005886|plasma membrane;GO:0045211|postsynaptic membrane;GO:0042383|sarcolemma;GO:0030315|T-tubule;GO:0030018|Z disc	K10380|ANK; ankyrin	map05205|Proteoglycans in cancer
CPSF1.MOUSE	2990.94	11.5464	1.02196e-21	3.28819e-20	up	yes	GO:0006379|mRNA cleavage;GO:0006378|mRNA polyadenylation	GO:0019899|enzyme binding;GO:0035925|mRNA 3'-UTR AU-rich region binding;GO:0003729|mRNA binding	GO:0005847|mRNA cleavage and polyadenylation specificity factor complex	K14401|CPSF1, CFT1; cleavage and polyadenylation specificity factor subunit 1	map03015|mRNA surveillance pathway
CF136.MACMU	2877.75	11.4907	1.03246e-21	3.31473e-20	up	yes	.	.	.	.	.
NUD18.MOUSE	0.000306756	-11.6706	1.23e-21	3.94028e-20	down	yes	GO:0046057|dADP catabolic process;GO:0046067|dGDP catabolic process;GO:0046712|GDP catabolic process	GO:0044717|8-hydroxy-dADP phosphatase activity;GO:0044715|8-oxo-dGDP phosphatase activity;GO:0044716|8-oxo-GDP phosphatase activity;GO:0000287|magnesium ion binding	.	K17817|NUDT18, MTH3; 8-oxo-dGDP phosphatase [EC:3.6.1.58]	.
S39AA.MOUSE	0.000308652	-11.6617	1.23487e-21	3.9422e-20	down	yes	GO:0006882|cellular zinc ion homeostasis;GO:0002903|negative regulation of B cell apoptotic process;GO:0030890|positive regulation of B cell proliferation;GO:0050861|positive regulation of B cell receptor signaling pathway;GO:1903615|positive regulation of protein tyrosine phosphatase activity;GO:0071578|zinc II ion transmembrane import	GO:0005385|zinc ion transmembrane transporter activity	GO:0005887|integral component of plasma membrane;GO:0005886|plasma membrane	K14716|SLC39A10, ZIP10; solute carrier family 39 (zinc transporter), member 10	.
GSK3B.MOUSE	0.18146	-2.46228	1.24778e-21	3.97125e-20	down	yes	GO:0036016|cellular response to interleukin-3;GO:0007623|circadian rhythm;GO:0001837|epithelial to mesenchymal transition;GO:0097192|extrinsic apoptotic signaling pathway in absence of ligand;GO:0005977|glycogen metabolic process;GO:0051534|negative regulation of NFAT protein import into nucleus;GO:0009968|negative regulation of signal transduction;GO:0007399|nervous system development;GO:0018105…	GO:0005524|ATP binding;GO:0016301|kinase activity;GO:0004674|protein serine/threonine kinase activity;GO:0050321|tau-protein kinase activity	GO:0005737|cytoplasm;GO:0016020|membrane;GO:0005739|mitochondrion;GO:0005634|nucleus;GO:0005886|plasma membrane	.	.
WBP11.MOUSE	0.000350106	-11.4799	1.37569e-21	4.36885e-20	down	yes	GO:0045292|mRNA cis splicing, via spliceosome;GO:1903955|positive regulation of protein targeting to mitochondrion;GO:1903146|regulation of autophagy of mitochondrion;GO:0008380|RNA splicing;GO:0006364|rRNA processing	GO:0019888|protein phosphatase regulator activity;GO:0003723|RNA binding;GO:0050699|WW domain binding	GO:0005737|cytoplasm;GO:0005829|cytosol;GO:0043231|intracellular membrane-bounded organelle;GO:0016607|nuclear speck;GO:0005654|nucleoplasm;GO:0005634|nucleus;GO:0005681|spliceosomal complex	K12866|WBP11, NPWBP; WW domain-binding protein 11	map03040|Spliceosome
B3A2.HUMAN	0.000331801	-11.5574	1.40318e-21	4.44653e-20	down	yes	GO:0006820|anion transport;GO:0015701|bicarbonate transport;GO:0048565|digestive tract development;GO:0051453|regulation of intracellular pH;GO:0007283|spermatogenesis	GO:0008509|anion transmembrane transporter activity;GO:0015301|anion:anion antiporter activity;GO:0019899|enzyme binding;GO:0005452|inorganic anion exchanger activity;GO:0008510|sodium:bicarbonate symporter activity	GO:0016324|apical plasma membrane;GO:0016323|basolateral plasma membrane;GO:0005925|focal adhesion;GO:0005887|integral component of plasma membrane;GO:0016020|membrane;GO:0005886|plasma membrane	K13855|SLC4A2, AE2; solute carrier family 4 (anion exchanger), member 2	map04970|Salivary secretion;map04971|Gastric acid secretion;map04972|Pancreatic secretion;map04976|Bile secretion
RFLB.RAT	0.000315021	-11.6323	1.4325e-21	4.52968e-20	down	yes	GO:0061572|actin filament bundle organization;GO:0001837|epithelial to mesenchymal transition;GO:1900158|negative regulation of bone mineralization involved in bone maturation;GO:0061182|negative regulation of chondrocyte development;GO:0048705|skeletal system morphogenesis	GO:0031005|filamin binding	GO:0032432|actin filament bundle;GO:0005737|cytoplasm	.	.
RM23.HUMAN	0.0003478	-11.4895	1.73873e-21	5.46267e-20	down	yes	GO:0032543|mitochondrial translation;GO:0070125|mitochondrial translational elongation;GO:0070126|mitochondrial translational termination;GO:0006412|translation	GO:0003723|RNA binding;GO:0003735|structural constituent of ribosome	GO:0001650|fibrillar center;GO:0005743|mitochondrial inner membrane;GO:0005762|mitochondrial large ribosomal subunit;GO:0005739|mitochondrion	K02892|RP-L23, MRPL23, rplW; large subunit ribosomal protein L23	map03010|Ribosome
INSR.HUMAN	0.000332889	-11.5527	1.84123e-21	5.77232e-20	down	yes	GO:0000187|activation of MAPK activity;GO:0032147|activation of protein kinase activity;GO:0032148|activation of protein kinase B activity;GO:0030325|adrenal gland development;GO:0005975|carbohydrate metabolic process;GO:0071363|cellular response to growth factor stimulus;GO:0032869|cellular response to insulin stimulus;GO:0008544|epidermis development;GO:0031017|exocrine pancreas development;GO:…	GO:0005524|ATP binding;GO:0005525|GTP binding;GO:0043559|insulin binding;GO:0043560|insulin receptor substrate binding;GO:0005009|insulin-activated receptor activity;GO:0031994|insulin-like growth factor I binding;GO:0031995|insulin-like growth factor II binding;GO:0005159|insulin-like growth factor receptor binding;GO:0043548|phosphatidylinositol 3-kinase binding;GO:0019904|protein domain specif…	GO:0005901|caveola;GO:0010008|endosome membrane;GO:0070062|extracellular exosome;GO:0005899|insulin receptor complex;GO:0005887|integral component of plasma membrane;GO:0016020|membrane;GO:0005886|plasma membrane;GO:0043235|receptor complex	K04527|INSR; insulin receptor [EC:2.7.10.1]	map04066|HIF-1 signaling pathway;map04152|AMPK signaling pathway;map04151|PI3K-Akt signaling pathway;map04930|Type II diabetes mellitus;map04068|FoxO signaling pathway;map04022|cGMP-PKG signaling pathway;map04960|Aldosterone-regulated sodium reabsorption;map04015|Rap1 signaling pathway;map04520|Adherens junction;map04014|Ras signaling pathway;map04913|Ovarian steroidogenesis;map04910|Insulin sign…
ERCC3.CHICK	983.123	9.94123	1.87295e-21	5.84679e-20	up	yes	GO:0006281|DNA repair;GO:0006289|nucleotide-excision repair;GO:0006468|protein phosphorylation;GO:0006355|regulation of transcription, DNA-templated;GO:0006366|transcription from RNA polymerase II promoter;GO:0006367|transcription initiation from RNA polymerase II promoter	GO:0005524|ATP binding;GO:0004003|ATP-dependent DNA helicase activity;GO:0003677|DNA binding	GO:0005675|holo TFIIH complex;GO:0005654|nucleoplasm	.	.
ZSCA2.MOUSE	2825.34	11.4642	1.88369e-21	5.86784e-20	up	yes	GO:0045892|negative regulation of transcription, DNA-templated;GO:0070895|negative regulation of transposon integration;GO:0006351|transcription, DNA-templated	GO:0003677|DNA binding;GO:0003700|transcription factor activity, sequence-specific DNA binding;GO:0008270|zinc ion binding	GO:0005634|nucleus	K09228|KRAB; KRAB domain-containing zinc finger protein	.
SYF2.RAT	0.000357005	-11.4518	2.01115e-21	6.2384e-20	down	yes	GO:0006397|mRNA processing;GO:0008380|RNA splicing	.	GO:0005634|nucleus	K12868|SYF2; pre-mRNA-splicing factor SYF2	map03040|Spliceosome
S11IP.CHICK	0.000299527	-11.705	2.17723e-21	6.72512e-20	down	yes	.	.	GO:0005737|cytoplasm	.	.
MUTA.HUMAN	2962.37	11.5325	2.23886e-21	6.90097e-20	up	yes	GO:0009235|cobalamin metabolic process;GO:0050667|homocysteine metabolic process;GO:0009791|post-embryonic development;GO:0019626|short-chain fatty acid catabolic process	GO:0031419|cobalamin binding;GO:0046872|metal ion binding;GO:0004494|methylmalonyl-CoA mutase activity;GO:0072341|modified amino acid binding	GO:0005759|mitochondrial matrix;GO:0005739|mitochondrion	K01847|MUT; methylmalonyl-CoA mutase [EC:5.4.99.2]	map01200|Carbon metabolism;map00280|Valine, leucine and isoleucine degradation;map00630|Glyoxylate and dicarboxylate metabolism;map00640|Propanoate metabolism;map00720|Carbon fixation pathways in prokaryotes;map01100|Metabolic pathways;map01120|Microbial metabolism in diverse environments
DHB11.PONAB	0.0532872	-4.23007	2.27916e-21	7.01046e-20	down	yes	GO:0006694|steroid biosynthetic process	GO:0004303|estradiol 17-beta-dehydrogenase activity	GO:0005576|extracellular region	.	.
PI4KA.MOUSE	0.000372363	-11.391	2.43612e-21	7.46196e-20	down	yes	GO:0030036|actin cytoskeleton organization;GO:0044803|multi-organism membrane organization;GO:0046854|phosphatidylinositol phosphorylation;GO:0048015|phosphatidylinositol-mediated signaling;GO:0016310|phosphorylation;GO:0046786|viral replication complex formation and maintenance;GO:0039694|viral RNA genome replication	GO:0004430|1-phosphatidylinositol 4-kinase activity;GO:0005524|ATP binding;GO:0045296|cadherin binding;GO:0016301|kinase activity	GO:0005737|cytoplasm;GO:0070062|extracellular exosome;GO:0005925|focal adhesion;GO:0016020|membrane;GO:0005886|plasma membrane;GO:0019034|viral replication complex	K00888|PI4K; phosphatidylinositol 4-kinase [EC:2.7.1.67]	map00562|Inositol phosphate metabolism;map01100|Metabolic pathways;map04070|Phosphatidylinositol signaling system
OFUT2.HUMAN	0.000368643	-11.4055	2.66539e-21	8.14671e-20	down	yes	GO:0006004|fucose metabolic process;GO:0001707|mesoderm formation;GO:0036066|protein O-linked fucosylation;GO:0010717|regulation of epithelial to mesenchymal transition;GO:0010468|regulation of gene expression;GO:0051046|regulation of secretion	GO:0046922|peptide-O-fucosyltransferase activity	GO:0005789|endoplasmic reticulum membrane;GO:0005794|Golgi apparatus	K03691|POFUT; peptide-O-fucosyltransferase [EC:2.4.1.221]	map00514|Other types of O-glycan biosynthesis
AMGO1.HUMAN	3123.31	11.6089	2.67078e-21	8.14671e-20	up	yes	GO:0007413|axonal fasciculation;GO:0007409|axonogenesis;GO:0007157|heterophilic cell-cell adhesion via plasma membrane cell adhesion molecules;GO:0007156|homophilic cell adhesion via plasma membrane adhesion molecules;GO:0042552|myelination;GO:0050772|positive regulation of axonogenesis;GO:1901381|positive regulation of potassium ion transmembrane transport;GO:0051965|positive regulation of synap…	GO:0015459|potassium channel regulator activity	GO:0030424|axon;GO:0030425|dendrite;GO:0032809|neuronal cell body membrane;GO:0043204|perikaryon;GO:0008076|voltage-gated potassium channel complex	.	.
MEF2C.MOUSE	0.000308658	-11.6617	2.78413e-21	8.47486e-20	down	yes	GO:0006915|apoptotic process;GO:0001782|B cell homeostasis;GO:0042100|B cell proliferation;GO:0050853|B cell receptor signaling pathway;GO:0001568|blood vessel development;GO:0001974|blood vessel remodeling;GO:0003211|cardiac ventricle formation;GO:0035051|cardiocyte differentiation;GO:0071277|cellular response to calcium ion;GO:0035690|cellular response to drug;GO:0071498|cellular response to fl…	GO:0003677|DNA binding;GO:0035198|miRNA binding;GO:0046983|protein dimerization activity;GO:0000977|RNA polymerase II regulatory region sequence-specific DNA binding;GO:0000981|RNA polymerase II transcription factor activity, sequence-specific DNA binding;GO:0000983|transcription factor activity, RNA polymerase II core promoter sequence-specific;GO:0003700|transcription factor activity, sequence-…	GO:0005737|cytoplasm;GO:0016607|nuclear speck;GO:0005634|nucleus;GO:0043234|protein complex	K04454|MEF2C; MADS-box transcription enhancer factor 2C	map04022|cGMP-PKG signaling pathway;map04010|MAPK signaling pathway;map04921|Oxytocin signaling pathway;map05202|Transcriptional misregulation in cancer
NF1.RAT	0.000365472	-11.418	2.8219e-21	8.57203e-20	down	yes	GO:0030036|actin cytoskeleton organization;GO:0030325|adrenal gland development;GO:0021764|amygdala development;GO:0048844|artery morphogenesis;GO:0007420|brain development;GO:0048593|camera-type eye morphogenesis;GO:0007154|cell communication;GO:0034605|cellular response to heat;GO:0021987|cerebral cortex development;GO:0050890|cognition;GO:0030199|collagen fibril organization;GO:0030198|extrace…	GO:0005096|GTPase activator activity;GO:0031210|phosphatidylcholine binding;GO:0008429|phosphatidylethanolamine binding	GO:0030424|axon;GO:0005737|cytoplasm;GO:0005829|cytosol;GO:0030425|dendrite;GO:0031235|intrinsic component of the cytoplasmic side of the plasma membrane;GO:0016020|membrane;GO:0005730|nucleolus;GO:0005634|nucleus;GO:0098793|presynapse	K08052|NF1; neurofibromin 1	map04014|Ras signaling pathway;map04010|MAPK signaling pathway
H2A4.CHICK	3053.97	11.5765	2.95569e-21	8.95988e-20	up	yes	GO:0006342|chromatin silencing	GO:0003677|DNA binding;GO:0046982|protein heterodimerization activity	GO:0000790|nuclear chromatin;GO:0000786|nucleosome	K11251|H2A; histone H2A	map05322|Systemic lupus erythematosus;map05034|Alcoholism
HUWE1.HUMAN	0.000368361	-11.4066	3.23954e-21	9.80011e-20	down	yes	GO:0006284|base-excision repair;GO:0030154|cell differentiation;GO:0016574|histone ubiquitination;GO:0043312|neutrophil degranulation;GO:1903955|positive regulation of protein targeting to mitochondrion;GO:0006513|protein monoubiquitination;GO:0000209|protein polyubiquitination;GO:0042787|protein ubiquitination involved in ubiquitin-dependent protein catabolic process	GO:0003677|DNA binding;GO:0003723|RNA binding;GO:0061630|ubiquitin protein ligase activity;GO:0004842|ubiquitin-protein transferase activity	GO:0005737|cytoplasm;GO:0005829|cytosol;GO:0070062|extracellular exosome;GO:0005576|extracellular region;GO:1904813|ficolin-1-rich granule lumen;GO:0016020|membrane;GO:0005654|nucleoplasm;GO:0005634|nucleus;GO:0034774|secretory granule lumen	K10592|HUWE1, MULE, ARF-BP1; E3 ubiquitin-protein ligase HUWE1 [EC:2.3.2.26]	map04120|Ubiquitin mediated proteolysis
GSTM2.CHICK	0.000353939	-11.4642	3.4734e-21	1.0486e-19	down	yes	GO:0008152|metabolic process	GO:0004364|glutathione transferase activity	GO:0005737|cytoplasm	K00799|GST, gst; glutathione S-transferase [EC:2.5.1.18]	map05204|Chemical carcinogenesis;map00982|Drug metabolism - cytochrome P450;map00480|Glutathione metabolism;map00980|Metabolism of xenobiotics by cytochrome P450
ATF1.BOVIN	2632.13	11.362	3.65821e-21	1.10212e-19	up	yes	.	GO:0000977|RNA polymerase II regulatory region sequence-specific DNA binding;GO:0001228|transcriptional activator activity, RNA polymerase II transcription regulatory region sequence-specific binding	GO:1990590|ATF1-ATF4 transcription factor complex;GO:0005654|nucleoplasm	K09053|ATF1; activating transcription factor 1	map05166|HTLV-I infection;map04925|Aldosterone synthesis and secretion;map05202|Transcriptional misregulation in cancer
CC138.MACFA	3035.84	11.5679	3.77261e-21	1.13426e-19	up	yes	.	.	.	.	.
BCR.HUMAN	178.444	7.47933	4.1768e-21	1.25065e-19	up	yes	GO:0030036|actin cytoskeleton organization;GO:0007420|brain development;GO:0071222|cellular response to lipopolysaccharide;GO:0060216|definitive hemopoiesis;GO:0048872|homeostasis of number of cells;GO:0042472|inner ear morphogenesis;GO:0065002|intracellular protein transmembrane transport;GO:0035556|intracellular signal transduction;GO:0060313|negative regulation of blood vessel remodeling;GO:00…	GO:0005524|ATP binding;GO:0019899|enzyme binding;GO:0005096|GTPase activator activity;GO:0016301|kinase activity;GO:0004674|protein serine/threonine kinase activity;GO:0004713|protein tyrosine kinase activity;GO:0005089|Rho guanyl-nucleotide exchange factor activity	GO:0030054|cell junction;GO:0005829|cytosol;GO:0070062|extracellular exosome;GO:0016020|membrane;GO:0014069|postsynaptic density of dendrite;GO:0045211|postsynaptic membrane;GO:0043234|protein complex	K08878|BCR1, BCR; breakpoint cluster region protein [EC:2.7.11.1]	map05200|Pathways in cancer;map05220|Chronic myeloid leukemia
APJ.MOUSE	0.000358377	-11.4462	4.25933e-21	1.27277e-19	down	yes	GO:0007186|G-protein coupled receptor signaling pathway;GO:0007369|gastrulation;GO:0007507|heart development;GO:0043951|negative regulation of cAMP-mediated signaling;GO:0045766|positive regulation of angiogenesis;GO:1904325|positive regulation of inhibitory G-protein coupled receptor phosphorylation;GO:0051281|positive regulation of release of sequestered calcium ion into cytosol;GO:0050878|regu…	GO:0004930|G-protein coupled receptor activity	GO:0016021|integral component of membrane;GO:0005886|plasma membrane	K04174|APLNR; apelin receptor	map04080|Neuroactive ligand-receptor interaction
LCAP.HUMAN	2534.25	11.3073	4.87658e-21	1.45425e-19	up	yes	GO:0002480|antigen processing and presentation of exogenous peptide antigen via MHC class I, TAP-independent;GO:0007267|cell-cell signaling;GO:0007565|female pregnancy;GO:0061024|membrane organization;GO:0043171|peptide catabolic process;GO:0030163|protein catabolic process;GO:0000209|protein polyubiquitination;GO:0006508|proteolysis;GO:0008217|regulation of blood pressure;GO:0007165|signal trans…	GO:0004177|aminopeptidase activity;GO:0070006|metalloaminopeptidase activity;GO:0008237|metallopeptidase activity;GO:0042277|peptide binding;GO:0008270|zinc ion binding	GO:0030659|cytoplasmic vesicle membrane;GO:0005829|cytosol;GO:0031905|early endosome lumen;GO:0005576|extracellular region;GO:0005887|integral component of plasma membrane;GO:0005622|intracellular;GO:0005765|lysosomal membrane;GO:0016020|membrane;GO:0048471|perinuclear region of cytoplasm;GO:0005886|plasma membrane	K01257|LNPEP; cystinyl aminopeptidase [EC:3.4.11.3]	map04614|Renin-angiotensin system
CTGE5.HUMAN	2565.81	11.3252	4.92592e-21	1.46598e-19	up	yes	GO:0035459|cargo loading into vesicle;GO:0006888|ER to Golgi vesicle-mediated transport;GO:0042953|lipoprotein transport	GO:0042954|lipoprotein transporter activity	GO:0070971|endoplasmic reticulum exit site;GO:0005789|endoplasmic reticulum membrane;GO:0016021|integral component of membrane	.	.
PSB2.BOVIN	0.000394209	-11.3088	5.2775e-21	1.56744e-19	down	yes	GO:0051603|proteolysis involved in cellular protein catabolic process	GO:0004298|threonine-type endopeptidase activity	GO:0005737|cytoplasm;GO:0070062|extracellular exosome;GO:0016020|membrane;GO:0005654|nucleoplasm;GO:0005839|proteasome core complex	K02734|PSMB2; 20S proteasome subunit beta 4 [EC:3.4.25.1]	map03050|Proteasome
PREY.RAT	0.000333069	-11.5519	5.34618e-21	1.58463e-19	down	yes	GO:0006506|GPI anchor biosynthetic process;GO:0009893|positive regulation of metabolic process	.	GO:0005789|endoplasmic reticulum membrane;GO:0000506|glycosylphosphatidylinositol-N-acetylglucosaminyltransferase (GPI-GnT) complex;GO:0005739|mitochondrion	.	.
DYST.HUMAN	41.5415	5.37648	5.443e-21	1.60684e-19	up	yes	GO:0007155|cell adhesion;GO:0048870|cell motility;GO:0007010|cytoskeleton organization;GO:0031581|hemidesmosome assembly;GO:0007229|integrin-mediated signaling pathway;GO:0045104|intermediate filament cytoskeleton organization;GO:0030011|maintenance of cell polarity;GO:0000226|microtubule cytoskeleton organization;GO:0009611|response to wounding;GO:0008090|retrograde axonal transport	GO:0003779|actin binding;GO:0005509|calcium ion binding;GO:0005178|integrin binding;GO:0051010|microtubule plus-end binding;GO:0008022|protein C-terminus binding;GO:0042803|protein homodimerization activity	GO:0015629|actin cytoskeleton;GO:0030424|axon;GO:1904115|axon cytoplasm;GO:0009925|basal plasma membrane;GO:0005604|basement membrane;GO:0005938|cell cortex;GO:0031252|cell leading edge;GO:0005737|cytoplasm;GO:0031410|cytoplasmic vesicle;GO:0005829|cytosol;GO:0005789|endoplasmic reticulum membrane;GO:0070062|extracellular exosome;GO:0005925|focal adhesion;GO:0031673|H zone;GO:0030056|hemidesmosom…	K10382|DST; dystonin	.
LRP5.HUMAN	7.94159	2.98943	5.74623e-21	1.68955e-19	up	yes	GO:0060612|adipose tissue development;GO:0060033|anatomical structure regression;GO:0009952|anterior/posterior pattern specification;GO:1902262|apoptotic process involved in blood vessel morphogenesis;GO:1904886|beta-catenin destruction complex disassembly;GO:0048539|bone marrow development;GO:0060349|bone morphogenesis;GO:0046849|bone remodeling;GO:0060444|branching involved in mammary gland duc…	GO:1904928|coreceptor activity involved in canonical Wnt signaling pathway;GO:0071936|coreceptor activity involved in Wnt signaling pathway;GO:0042813|Wnt-activated receptor activity;GO:0017147|Wnt-protein binding	GO:0005783|endoplasmic reticulum;GO:0016021|integral component of membrane;GO:0005739|mitochondrion;GO:0005886|plasma membrane;GO:0043235|receptor complex;GO:1990909|Wnt signalosome;GO:1990851|Wnt-Frizzled-LRP5/6 complex	K03068|LRP5_6; low density lipoprotein receptor-related protein 5/6	map04310|Wnt signaling pathway
MAD4.HUMAN	0.139372	-2.84299	5.92464e-21	1.73853e-19	down	yes	GO:0008285|negative regulation of cell proliferation;GO:0000122|negative regulation of transcription from RNA polymerase II promoter;GO:0006351|transcription, DNA-templated	GO:0003677|DNA binding;GO:0046983|protein dimerization activity;GO:0003714|transcription corepressor activity	GO:0005634|nucleus	K09114|MXD, MAD; MAX dimerization protein	.
SDE2.HUMAN	2667.66	11.3814	6.10891e-21	1.78902e-19	up	yes	.	.	GO:0005634|nucleus	.	.
XPO4.CHICK	2616.84	11.3536	6.30986e-21	1.84052e-19	up	yes	GO:0006611|protein export from nucleus	GO:0005049|nuclear export signal receptor activity;GO:0008536|Ran GTPase binding	GO:0005737|cytoplasm;GO:0005643|nuclear pore	.	.
PRCC.HUMAN	0.177163	-2.49685	6.37618e-21	1.85618e-19	down	yes	GO:0007093|mitotic cell cycle checkpoint;GO:0000398|mRNA splicing, via spliceosome	.	GO:0016607|nuclear speck;GO:0005654|nucleoplasm;GO:0005634|nucleus	K13105|PRCC; proline-rich protein PRCC	map05202|Transcriptional misregulation in cancer
YOF5.CAEEL	10.8184	3.43541	6.39597e-21	1.85825e-19	up	yes	.	GO:0016491|oxidoreductase activity	.	.	.
TIM21.XENLA	2456.24	11.2622	6.94792e-21	2.01462e-19	up	yes	GO:0030150|protein import into mitochondrial matrix	.	GO:0016021|integral component of membrane;GO:0005744|mitochondrial inner membrane presequence translocase complex	K17796|TIM21; mitochondrial import inner membrane translocase subunit TIM21	.
UBQL1.HUMAN	0.000400301	-11.2866	6.98484e-21	2.02133e-19	down	yes	GO:0035973|aggrephagy;GO:0000045|autophagosome assembly;GO:0097352|autophagosome maturation;GO:0071456|cellular response to hypoxia;GO:0016236|macroautophagy;GO:1901340|negative regulation of store-operated calcium channel activity;GO:0034140|negative regulation of toll-like receptor 3 signaling pathway;GO:1903071|positive regulation of ER-associated ubiquitin-dependent protein catabolic process;…	GO:0042802|identical protein binding;GO:0019900|kinase binding;GO:0031593|polyubiquitin modification-dependent protein binding	GO:0016235|aggresome;GO:0005776|autophagosome;GO:0005737|cytoplasm;GO:0031410|cytoplasmic vesicle;GO:0005829|cytosol;GO:0005783|endoplasmic reticulum;GO:0005654|nucleoplasm;GO:0048471|perinuclear region of cytoplasm;GO:0005886|plasma membrane;GO:0000502|proteasome complex;GO:0043234|protein complex	K04523|UBQLN, DSK2; ubiquilin	map04141|Protein processing in endoplasmic reticulum
C1QT1.HUMAN	0.000328626	-11.5713	7.01837e-21	2.02704e-19	down	yes	GO:0010544|negative regulation of platelet activation;GO:0090331|negative regulation of platelet aggregation;GO:2000860|positive regulation of aldosterone secretion;GO:0007204|positive regulation of cytosolic calcium ion concentration;GO:0010628|positive regulation of gene expression;GO:0043410|positive regulation of MAPK cascade;GO:0051897|positive regulation of protein kinase B signaling;GO:007…	GO:0005518|collagen binding	GO:0005581|collagen trimer;GO:0005829|cytosol;GO:0005615|extracellular space;GO:0005887|integral component of plasma membrane;GO:0005634|nucleus	.	.
NMT1.HUMAN	0.000393514	-11.3113	7.50036e-21	2.15775e-19	down	yes	GO:0001701|in utero embryonic development;GO:0018008|N-terminal peptidyl-glycine N-myristoylation;GO:0006499|N-terminal protein myristoylation;GO:1900740|positive regulation of protein insertion into mitochondrial membrane involved in apoptotic signaling pathway;GO:0022400|regulation of rhodopsin mediated signaling pathway	GO:0004379|glycylpeptide N-tetradecanoyltransferase activity;GO:0019107|myristoyltransferase activity	GO:0005737|cytoplasm;GO:0005829|cytosol;GO:0019898|extrinsic component of membrane;GO:0005739|mitochondrion;GO:0005886|plasma membrane	K00671|E2.3.1.97, NMT; glycylpeptide N-tetradecanoyltransferase [EC:2.3.1.97]	.
MKL2.HUMAN	0.000358299	-11.4466	7.65563e-21	2.19811e-19	down	yes	GO:0007517|muscle organ development;GO:0045844|positive regulation of striated muscle tissue development;GO:0045944|positive regulation of transcription from RNA polymerase II promoter;GO:0051145|smooth muscle cell differentiation	GO:0045296|cadherin binding;GO:0001105|RNA polymerase II transcription coactivator activity;GO:0003713|transcription coactivator activity	GO:0005634|nucleus	.	.
UBL5.PSAOB	2756.86	11.4288	7.87047e-21	2.25538e-19	up	yes	.	.	GO:0005737|cytoplasm	.	.
PININ.HUMAN	0.000387987	-11.3317	8.75552e-21	2.50411e-19	down	yes	GO:0007155|cell adhesion;GO:0000398|mRNA splicing, via spliceosome;GO:0006355|regulation of transcription, DNA-templated;GO:0006351|transcription, DNA-templated	GO:0003677|DNA binding;GO:0003723|RNA binding;GO:0005198|structural molecule activity	GO:0071013|catalytic step 2 spliceosome;GO:0005911|cell-cell junction;GO:0030057|desmosome;GO:0005882|intermediate filament;GO:0016020|membrane;GO:0016607|nuclear speck;GO:0005886|plasma membrane	K13114|PNN; pinin	map03015|mRNA surveillance pathway;map03013|RNA transport
ATF7.PONAB	0.000413147	-11.2411	8.93971e-21	2.55182e-19	down	yes	GO:0006351|transcription, DNA-templated	GO:0003677|DNA binding;GO:0046872|metal ion binding;GO:0003700|transcription factor activity, sequence-specific DNA binding	GO:0034399|nuclear periphery;GO:0005654|nucleoplasm	K09045|ATF7, ATFA; activating transcription factor 7	.
ERG.CHICK	3673.68	11.843	9.19207e-21	2.61876e-19	up	yes	GO:0030154|cell differentiation;GO:0006357|regulation of transcription from RNA polymerase II promoter;GO:0006351|transcription, DNA-templated	GO:0000981|RNA polymerase II transcription factor activity, sequence-specific DNA binding;GO:0043565|sequence-specific DNA binding	GO:0005634|nucleus	K09435|ERG; transcriptional regulator ERG	map05202|Transcriptional misregulation in cancer
TLE2.HUMAN	0.000368638	-11.4055	9.24002e-21	2.62732e-19	down	yes	GO:0009887|animal organ morphogenesis;GO:1904837|beta-catenin-TCF complex assembly;GO:0090090|negative regulation of canonical Wnt signaling pathway;GO:0045892|negative regulation of transcription, DNA-templated;GO:0007165|signal transduction;GO:0006351|transcription, DNA-templated;GO:0016055|Wnt signaling pathway	GO:0003714|transcription corepressor activity	GO:0005615|extracellular space;GO:0005925|focal adhesion;GO:0016604|nuclear body;GO:0005654|nucleoplasm;GO:0005634|nucleus	.	.
HSP70.CHICK	1.42872e+06	20.4463	9.5437e-21	2.70842e-19	up	yes	GO:0009409|response to cold;GO:0009408|response to heat;GO:0014070|response to organic cyclic compound;GO:0010243|response to organonitrogen compound;GO:0032570|response to progesterone	GO:0005524|ATP binding;GO:0033142|progesterone receptor binding	GO:0005623|cell;GO:0005737|cytoplasm;GO:0005829|cytosol;GO:0005634|nucleus;GO:0043204|perikaryon;GO:0043235|receptor complex	K03283|HSPA1_8; heat shock 70kDa protein 1/8	map04915|Estrogen signaling pathway;map04141|Protein processing in endoplasmic reticulum;map04144|Endocytosis;map03040|Spliceosome;map04010|MAPK signaling pathway;map05134|Legionellosis;map05164|Influenza A;map05162|Measles;map05145|Toxoplasmosis;map04612|Antigen processing and presentation;map05169|Epstein-Barr virus infection
ZNRF1.HUMAN	2498.52	11.2869	1.02239e-20	2.89027e-19	up	yes	GO:0043161|proteasome-mediated ubiquitin-dependent protein catabolic process;GO:0070936|protein K48-linked ubiquitination;GO:0000209|protein polyubiquitination	GO:0046872|metal ion binding;GO:0061630|ubiquitin protein ligase activity;GO:0004842|ubiquitin-protein transferase activity	GO:0030054|cell junction;GO:0005829|cytosol;GO:0005768|endosome;GO:0005764|lysosome;GO:0016020|membrane;GO:0030672|synaptic vesicle membrane	K10694|ZNRF1_2; E3 ubiquitin-protein ligase ZNRF1/2 [EC:2.3.2.27]	.
CAN15.MOUSE	0.000361723	-11.4328	1.0452e-20	2.94342e-19	down	yes	GO:0006508|proteolysis	GO:0004198|calcium-dependent cysteine-type endopeptidase activity;GO:0046872|metal ion binding	GO:0005737|cytoplasm	.	.
INO80.HUMAN	0.000405783	-11.267	1.20827e-20	3.39611e-19	down	yes	GO:0051301|cell division;GO:0071479|cellular response to ionizing radiation;GO:0034644|cellular response to UV;GO:0006338|chromatin remodeling;GO:0006302|double-strand break repair;GO:0000724|double-strand break repair via homologous recombination;GO:0000070|mitotic sister chromatid segregation;GO:0030307|positive regulation of cell growth;GO:0010571|positive regulation of nuclear cell cycle DNA …	GO:0003779|actin binding;GO:0043014|alpha-tubulin binding;GO:0005524|ATP binding;GO:0016887|ATPase activity;GO:0003677|DNA binding;GO:0003678|DNA helicase activity	GO:0031011|Ino80 complex;GO:0045111|intermediate filament cytoskeleton;GO:0005874|microtubule;GO:0016604|nuclear body;GO:0005654|nucleoplasm;GO:0005634|nucleus;GO:0005886|plasma membrane	K11665|INO80, INOC1; DNA helicase INO80 [EC:3.6.4.12]	.
RMB92234.1	0.000406279	-11.2652	1.22846e-20	3.44627e-19	down	yes	.	.	.	.	.
ZN319.MOUSE	0.000426174	-11.1963	1.2628e-20	3.53584e-19	down	yes	GO:0006355|regulation of transcription, DNA-templated;GO:0006351|transcription, DNA-templated	GO:0003677|DNA binding;GO:0046872|metal ion binding	GO:0005634|nucleus	.	.
TM223.MOUSE	2599.17	11.3438	1.29388e-20	3.61597e-19	up	yes	GO:0007399|nervous system development;GO:0016973|poly(A)+ mRNA export from nucleus	GO:0003729|mRNA binding;GO:0005487|nucleocytoplasmic transporter activity	GO:0016021|integral component of membrane;GO:0005739|mitochondrion;GO:0042405|nuclear inclusion body;GO:0005643|nuclear pore	.	.
FNBP4.MOUSE	3.68701	1.88245	1.29702e-20	3.61784e-19	up	yes	.	.	GO:0016607|nuclear speck	.	.
SMAP2.CHICK	0.000403282	-11.2759	1.34241e-20	3.73394e-19	down	yes	.	GO:0005096|GTPase activator activity;GO:0046872|metal ion binding	.	K12486|SMAP; stromal membrane-associated protein	map04144|Endocytosis
DECR2.DANRE	0.000370359	-11.3988	1.46708e-20	4.06131e-19	down	yes	GO:0006631|fatty acid metabolic process	GO:0008670|2,4-dienoyl-CoA reductase (NADPH) activity	GO:0005777|peroxisome	K13237|DECR2; peroxisomal 2,4-dienoyl-CoA reductase [EC:1.3.1.34]	map04146|Peroxisome
SAE1.PONAB	10.2432	3.35659	1.47343e-20	4.07121e-19	up	yes	GO:0016925|protein sumoylation	GO:0008022|protein C-terminus binding;GO:0008641|small protein activating enzyme activity	GO:0005634|nucleus	K10684|UBLE1A, SAE1; ubiquitin-like 1-activating enzyme E1 A [EC:6.2.1.45]	map04120|Ubiquitin mediated proteolysis
DEN4C.HUMAN	0.000393324	-11.312	1.48984e-20	4.10111e-19	down	yes	GO:0032869|cellular response to insulin stimulus;GO:0061024|membrane organization;GO:0072659|protein localization to plasma membrane;GO:0015031|protein transport	GO:0017112|Rab guanyl-nucleotide exchange factor activity	GO:0030659|cytoplasmic vesicle membrane;GO:0005829|cytosol;GO:0005794|Golgi apparatus;GO:0032593|insulin-responsive compartment;GO:0043231|intracellular membrane-bounded organelle;GO:0005886|plasma membrane;GO:0030904|retromer complex	.	.
MKLN1.HUMAN	0.000425142	-11.1998	1.56324e-20	4.27908e-19	down	yes	GO:0031532|actin cytoskeleton reorganization;GO:0007160|cell-matrix adhesion;GO:0008360|regulation of cell shape;GO:0007165|signal transduction	.	GO:0005938|cell cortex;GO:0005829|cytosol;GO:0001726|ruffle	.	.
UBAC2.CHICK	0.000434425	-11.1686	1.60295e-20	4.37959e-19	down	yes	.	GO:0004252|serine-type endopeptidase activity;GO:0043130|ubiquitin binding	GO:0005789|endoplasmic reticulum membrane;GO:0016021|integral component of membrane	.	.
TRBP2.XENTR	0.000357216	-11.4509	1.63998e-20	4.47246e-19	down	yes	GO:0035280|miRNA loading onto RISC involved in gene silencing by miRNA;GO:0031054|pre-miRNA processing;GO:0030422|production of siRNA involved in RNA interference;GO:0046782|regulation of viral transcription	GO:0003725|double-stranded RNA binding;GO:0035197|siRNA binding	GO:0005737|cytoplasm;GO:0016442|RISC complex	K18420|TARBP2; RISC-loading complex subunit TARBP2	.
DYR1A.HUMAN	2579.21	11.3327	1.86741e-20	5.08325e-19	up	yes	GO:0007623|circadian rhythm;GO:0043518|negative regulation of DNA damage response, signal transduction by p53 class mediator;GO:0048025|negative regulation of mRNA splicing, via spliceosome;GO:0007399|nervous system development;GO:0018105|peptidyl-serine phosphorylation;GO:0018107|peptidyl-threonine phosphorylation;GO:0018108|peptidyl-tyrosine phosphorylation;GO:0090312|positive regulation of pro…	GO:0005524|ATP binding;GO:0042802|identical protein binding;GO:0004715|non-membrane spanning protein tyrosine kinase activity;GO:0004672|protein kinase activity;GO:0043621|protein self-association;GO:0004674|protein serine/threonine kinase activity;GO:0004712|protein serine/threonine/tyrosine kinase activity;GO:0004713|protein tyrosine kinase activity;GO:0048156|tau protein binding	GO:0030529|intracellular ribonucleoprotein complex;GO:0016607|nuclear speck;GO:0005654|nucleoplasm;GO:0005634|nucleus	K08825|DYRK1; dual specificity tyrosine-phosphorylation-regulated kinase 1 [EC:2.7.12.1]	.
CACB1.BOVIN	0.000404582	-11.2713	2.03482e-20	5.51847e-19	down	yes	GO:0007268|chemical synaptic transmission;GO:0007528|neuromuscular junction development;GO:1901385|regulation of voltage-gated calcium channel activity	GO:0005262|calcium channel activity;GO:0008331|high voltage-gated calcium channel activity	GO:0042383|sarcolemma;GO:0005891|voltage-gated calcium channel complex	K04862|CACNB1; voltage-dependent calcium channel beta-1	map04260|Cardiac muscle contraction;map04261|Adrenergic signaling in cardiomyocytes;map04010|MAPK signaling pathway;map05410|Hypertrophic cardiomyopathy (HCM);map05412|Arrhythmogenic right ventricular cardiomyopathy (ARVC);map05414|Dilated cardiomyopathy;map04921|Oxytocin signaling pathway
UT14A.BOVIN	0.000419362	-11.2195	2.17307e-20	5.87169e-19	down	yes	GO:0030490|maturation of SSU-rRNA	.	GO:0005730|nucleolus;GO:0032040|small-subunit processome	K14567|UTP14; U3 small nucleolar RNA-associated protein 14	map03008|Ribosome biogenesis in eukaryotes
WDR44.BOVIN	2613.61	11.3518	2.17838e-20	5.87522e-19	up	yes	.	.	GO:0005829|cytosol;GO:0010008|endosome membrane;GO:0005794|Golgi apparatus;GO:0048471|perinuclear region of cytoplasm	.	.
PESC.HUMAN	0.000420705	-11.2149	2.27458e-20	6.10104e-19	down	yes	GO:0008283|cell proliferation;GO:0000466|maturation of 5.8S rRNA from tricistronic rRNA transcript (SSU-rRNA, 5.8S rRNA, LSU-rRNA);GO:0000463|maturation of LSU-rRNA from tricistronic rRNA transcript (SSU-rRNA, 5.8S rRNA, LSU-rRNA);GO:0007000|nucleolus organization;GO:0033365|protein localization to organelle;GO:0051726|regulation of cell cycle;GO:0042273|ribosomal large subunit biogenesis;GO:0006…	GO:0003723|RNA binding	GO:0000793|condensed chromosome;GO:0005829|cytosol;GO:0016020|membrane;GO:0005730|nucleolus;GO:0005654|nucleoplasm;GO:0005634|nucleus;GO:0070545|PeBoW complex;GO:0030687|preribosome, large subunit precursor	K14843|PES1, NOP7; pescadillo	.
P121C.HUMAN	0.000447818	-11.1248	2.27183e-20	6.10104e-19	down	yes	GO:0051028|mRNA transport;GO:0006606|protein import into nucleus;GO:0006405|RNA export from nucleus	GO:0008139|nuclear localization sequence binding;GO:0005487|nucleocytoplasmic transporter activity;GO:0017056|structural constituent of nuclear pore	GO:0005789|endoplasmic reticulum membrane;GO:0016021|integral component of membrane;GO:0031965|nuclear membrane;GO:0005643|nuclear pore;GO:0005654|nucleoplasm	K14316|POM121, NUP121; nuclear pore complex protein Nup121	map03013|RNA transport
SARAF.XENLA	0.00803136	-6.96014	2.26776e-20	6.10104e-19	down	yes	GO:0006816|calcium ion transport;GO:2001256|regulation of store-operated calcium entry	.	GO:0030176|integral component of endoplasmic reticulum membrane	.	.
PLD3.XENTR	14.053	3.81281	2.35006e-20	6.29198e-19	up	yes	GO:0016042|lipid catabolic process	GO:0070290|N-acylphosphatidylethanolamine-specific phospholipase D activity;GO:0004630|phospholipase D activity	GO:0005789|endoplasmic reticulum membrane;GO:0016021|integral component of membrane	K16860|PLD3_4; phospholipase D3/4 [EC:3.1.4.4]	map01100|Metabolic pathways;map01110|Biosynthesis of secondary metabolites;map00565|Ether lipid metabolism;map00564|Glycerophospholipid metabolism
AAMDC.HUMAN	0.000447582	-11.1256	2.46339e-20	6.5834e-19	down	yes	GO:0043066|negative regulation of apoptotic process;GO:0045600|positive regulation of fat cell differentiation;GO:0045944|positive regulation of transcription from RNA polymerase II promoter	.	GO:0005737|cytoplasm	.	.
BAZ1A.HUMAN	2404.66	11.2316	2.48024e-20	6.61638e-19	up	yes	GO:0006338|chromatin remodeling;GO:0006261|DNA-dependent DNA replication;GO:0006355|regulation of transcription, DNA-templated;GO:0006351|transcription, DNA-templated	GO:0046872|metal ion binding	GO:0016590|ACF complex;GO:0008623|CHRAC	K11655|BAZ1A, ACF1; bromodomain adjacent to zinc finger domain protein 1A	.
CYH1.HUMAN	2293.87	11.1636	2.49613e-20	6.64071e-19	up	yes	GO:0090162|establishment of epithelial cell polarity;GO:0032012|regulation of ARF protein signal transduction;GO:0030155|regulation of cell adhesion;GO:0016192|vesicle-mediated transport	GO:0005086|ARF guanyl-nucleotide exchange factor activity;GO:0008289|lipid binding	GO:0005923|bicellular tight junction;GO:0005737|cytoplasm;GO:0005829|cytosol;GO:0031234|extrinsic component of cytoplasmic side of plasma membrane;GO:0000139|Golgi membrane;GO:0005886|plasma membrane	K18441|CYTH; cytohesin	map04144|Endocytosis
SEN2.CHICK	48.4419	5.59818	2.49841e-20	6.64071e-19	up	yes	GO:0006397|mRNA processing;GO:0000379|tRNA-type intron splice site recognition and cleavage	GO:0016829|lyase activity;GO:0000213|tRNA-intron endonuclease activity	GO:0000214|tRNA-intron endonuclease complex	K15322|TSEN2; tRNA-splicing endonuclease subunit Sen2 [EC:3.1.27.9]	.
RPGF5.HUMAN	0.00035386	-11.4645	2.57881e-20	6.83111e-19	down	yes	GO:0007399|nervous system development;GO:0007264|small GTPase mediated signal transduction	GO:0030742|GTP-dependent protein binding;GO:0017034|Rap guanyl-nucleotide exchange factor activity;GO:0005088|Ras guanyl-nucleotide exchange factor activity	GO:0016604|nuclear body;GO:0005654|nucleoplasm;GO:0005634|nucleus	K08019|RAPGEF5; Rap guanine nucleotide exchange factor 5	map04015|Rap1 signaling pathway;map04014|Ras signaling pathway
AIMP2.HUMAN	0.000408716	-11.2566	2.73816e-20	7.2386e-19	down	yes	GO:0006915|apoptotic process;GO:0030154|cell differentiation;GO:0007275|multicellular organism development;GO:0006412|translation	.	GO:0005829|cytosol;GO:0005634|nucleus	K15438|AIMP2; aminoacyl tRNA synthase complex-interacting multifunctional protein 2	.
NFRKB.HUMAN	0.000452392	-11.1101	2.79105e-20	7.36516e-19	down	yes	GO:0006310|DNA recombination;GO:0006281|DNA repair;GO:0006355|regulation of transcription, DNA-templated;GO:0006351|transcription, DNA-templated	GO:0003677|DNA binding;GO:0002020|protease binding	GO:0031011|Ino80 complex;GO:0005634|nucleus	K11671|NFRKB, INO80G; nuclear factor related to kappa-B-binding protein	.
KAI6076784.1	2593.23	11.3405	2.89105e-20	7.61536e-19	up	yes	.	.	.	.	.
PO121.MOUSE	2193.93	11.0993	3.04804e-20	8.00015e-19	up	yes	GO:0075733|intracellular transport of virus;GO:0007077|mitotic nuclear envelope disassembly;GO:0006406|mRNA export from nucleus;GO:0006606|protein import into nucleus;GO:0016925|protein sumoylation;GO:1900034|regulation of cellular response to heat;GO:0060964|regulation of gene silencing by miRNA;GO:0010827|regulation of glucose transport;GO:0006405|RNA export from nucleus;GO:0006409|tRNA export …	GO:0008139|nuclear localization sequence binding;GO:0005487|nucleocytoplasmic transporter activity;GO:0017056|structural constituent of nuclear pore	GO:0005789|endoplasmic reticulum membrane;GO:0016021|integral component of membrane;GO:0005635|nuclear envelope;GO:0031965|nuclear membrane;GO:0005643|nuclear pore	.	.
ASND1.CHICK	2238.61	11.1284	3.30034e-20	8.63147e-19	up	yes	GO:0006529|asparagine biosynthetic process;GO:0006541|glutamine metabolic process	GO:0004066|asparagine synthase (glutamine-hydrolyzing) activity;GO:0042803|protein homodimerization activity	.	.	.
PGPS1.CHICK	0.000465931	-11.0676	3.48063e-20	9.05458e-19	down	yes	GO:0032049|cardiolipin biosynthetic process	GO:0005524|ATP binding;GO:0017169|CDP-alcohol phosphatidyltransferase activity;GO:0008444|CDP-diacylglycerol-glycerol-3-phosphate 3-phosphatidyltransferase activity	GO:0005783|endoplasmic reticulum;GO:0005739|mitochondrion	K00995|pgsA, PGS1; CDP-diacylglycerol--glycerol-3-phosphate 3-phosphatidyltransferase [EC:2.7.8.5]	map01100|Metabolic pathways;map00564|Glycerophospholipid metabolism
JPH1.HUMAN	0.281523	-1.82867	3.68594e-20	9.53794e-19	down	yes	GO:0060402|calcium ion transport into cytosol;GO:0007517|muscle organ development;GO:0060314|regulation of ryanodine-sensitive calcium-release channel activity	GO:0008307|structural constituent of muscle	GO:0016021|integral component of membrane;GO:0030314|junctional membrane complex;GO:0014701|junctional sarcoplasmic reticulum membrane;GO:0005886|plasma membrane;GO:0030018|Z disc	K19530|JPH; junctophilin	.
TM2D1.MOUSE	2193.71	11.0992	3.81575e-20	9.85645e-19	up	yes	GO:0097190|apoptotic signaling pathway;GO:0007186|G-protein coupled receptor signaling pathway	GO:0001540|amyloid-beta binding;GO:0004930|G-protein coupled receptor activity	GO:0005887|integral component of plasma membrane	.	.
RNPS1.PONAB	2122.14	11.0513	4.27188e-20	1.09575e-18	up	yes	GO:0006397|mRNA processing;GO:0048025|negative regulation of mRNA splicing, via spliceosome;GO:0000184|nuclear-transcribed mRNA catabolic process, nonsense-mediated decay;GO:0043065|positive regulation of apoptotic process;GO:0000381|regulation of alternative mRNA splicing, via spliceosome;GO:0008380|RNA splicing	GO:0003730|mRNA 3'-UTR binding	GO:0061574|ASAP complex;GO:0005737|cytoplasm;GO:0016607|nuclear speck	K14325|RNPS1; RNA-binding protein with serine-rich domain 1	map03015|mRNA surveillance pathway;map03013|RNA transport
AP2B1.MOUSE	2146.9	11.068	4.28138e-20	1.09627e-18	up	yes	GO:0035904|aorta development;GO:0003279|cardiac septum development;GO:0048268|clathrin coat assembly;GO:0060976|coronary vasculature development;GO:0007507|heart development;GO:0006886|intracellular protein transport;GO:0099590|neurotransmitter receptor internalization;GO:0003281|ventricular septum development	GO:0030276|clathrin binding;GO:0032403|protein complex binding;GO:0008565|protein transporter activity	GO:0030122|AP-2 adaptor complex;GO:0030131|clathrin adaptor complex;GO:0005802|trans-Golgi network	K11825|AP2B1; AP-2 complex subunit beta-1	map04721|Synaptic vesicle cycle;map05016|Huntington's disease;map04961|Endocrine and other factor-regulated calcium reabsorption;map04144|Endocytosis
SRA1.HUMAN	2243.49	11.1315	4.53371e-20	1.15886e-18	up	yes	GO:0006915|apoptotic process;GO:0030154|cell differentiation;GO:0008283|cell proliferation;GO:0045944|positive regulation of transcription from RNA polymerase II promoter;GO:0042981|regulation of apoptotic process;GO:0006357|regulation of transcription from RNA polymerase II promoter;GO:0006351|transcription, DNA-templated	GO:0003677|DNA binding;GO:0030374|ligand-dependent nuclear receptor transcription coactivator activity;GO:0010861|thyroid hormone receptor activator activity;GO:0003713|transcription coactivator activity;GO:0003712|transcription cofactor activity	GO:0031252|cell leading edge;GO:0005829|cytosol;GO:0045171|intercellular bridge;GO:0030529|intracellular ribonucleoprotein complex;GO:0015630|microtubule cytoskeleton;GO:0005654|nucleoplasm;GO:0005634|nucleus;GO:0005886|plasma membrane;GO:0005831|steroid hormone aporeceptor complex;GO:0005667|transcription factor complex	.	.
RAB5C.CHICK	2098.72	11.0353	4.64103e-20	1.18423e-18	up	yes	GO:0015031|protein transport;GO:0030100|regulation of endocytosis	GO:0019003|GDP binding;GO:0005525|GTP binding;GO:0003924|GTPase activity	GO:0005769|early endosome;GO:0031901|early endosome membrane;GO:0030139|endocytic vesicle;GO:0005886|plasma membrane	K07889|RAB5C; Ras-related protein Rab-5C	map04145|Phagosome;map04144|Endocytosis;map05152|Tuberculosis;map04962|Vasopressin-regulated water reabsorption;map04014|Ras signaling pathway;map05146|Amoebiasis
XYLT2.MOUSE	0.000472974	-11.046	4.66137e-20	1.18736e-18	down	yes	GO:0030206|chondroitin sulfate biosynthetic process;GO:0050650|chondroitin sulfate proteoglycan biosynthetic process;GO:0006024|glycosaminoglycan biosynthetic process;GO:0015012|heparan sulfate proteoglycan biosynthetic process;GO:0030210|heparin biosynthetic process;GO:0030166|proteoglycan biosynthetic process	GO:0008375|acetylglucosaminyltransferase activity;GO:0030158|protein xylosyltransferase activity	GO:0005789|endoplasmic reticulum membrane;GO:0000139|Golgi membrane;GO:0016021|integral component of membrane	K00771|XYLT; protein xylosyltransferase [EC:2.4.2.26]	map00534|Glycosaminoglycan biosynthesis - heparan sulfate / heparin;map01100|Metabolic pathways;map00532|Glycosaminoglycan biosynthesis - chondroitin sulfate / dermatan sulfate
UT14B.MOUSE	2161.58	11.0779	4.72876e-20	1.20243e-18	up	yes	GO:0030490|maturation of SSU-rRNA	.	GO:0005730|nucleolus;GO:0032040|small-subunit processome	K14567|UTP14; U3 small nucleolar RNA-associated protein 14	map03008|Ribosome biogenesis in eukaryotes
HSP7C.ICTPU	1.01003e-05	-16.5952	4.84125e-20	1.22891e-18	down	yes	GO:0009792|embryo development ending in birth or egg hatching;GO:0048568|embryonic organ development;GO:0007369|gastrulation;GO:0061024|membrane organization;GO:0006892|post-Golgi vesicle-mediated transport	GO:0005524|ATP binding;GO:0051219|phosphoprotein binding	GO:0005737|cytoplasm;GO:0030529|intracellular ribonucleoprotein complex;GO:0005634|nucleus	K03283|HSPA1_8; heat shock 70kDa protein 1/8	map04915|Estrogen signaling pathway;map04141|Protein processing in endoplasmic reticulum;map04144|Endocytosis;map03040|Spliceosome;map04010|MAPK signaling pathway;map05134|Legionellosis;map05164|Influenza A;map05162|Measles;map05145|Toxoplasmosis;map04612|Antigen processing and presentation;map05169|Epstein-Barr virus infection
ISLR.HUMAN	2738.95	11.4194	4.87511e-20	1.23537e-18	up	yes	GO:0007155|cell adhesion;GO:0002576|platelet degranulation	.	GO:0070062|extracellular exosome;GO:0005576|extracellular region;GO:0005615|extracellular space;GO:0031093|platelet alpha granule lumen	.	.
RM38.MOUSE	2096.25	11.0336	4.9308e-20	1.24732e-18	up	yes	.	.	GO:0005762|mitochondrial large ribosomal subunit	K17419|MRPL38; large subunit ribosomal protein L38	.
GMPAA.DANRE	2177.64	11.0886	5.049e-20	1.27503e-18	up	yes	GO:0009298|GDP-mannose biosynthetic process	GO:0005525|GTP binding;GO:0004475|mannose-1-phosphate guanylyltransferase activity	.	K00966|GMPP; mannose-1-phosphate guanylyltransferase [EC:2.7.7.13]	map01100|Metabolic pathways;map01110|Biosynthesis of secondary metabolites;map00051|Fructose and mannose metabolism;map00520|Amino sugar and nucleotide sugar metabolism
RPC4.BOVIN	2153.94	11.0728	5.16023e-20	1.30088e-18	up	yes	GO:0051607|defense response to virus;GO:0045087|innate immune response;GO:0045089|positive regulation of innate immune response;GO:0032728|positive regulation of interferon-beta production;GO:0006383|transcription from RNA polymerase III promoter	GO:0003677|DNA binding;GO:0003899|DNA-directed 5'-3' RNA polymerase activity	GO:0005666|DNA-directed RNA polymerase III complex	.	.
NR2F6.RAT	2088.55	11.0283	5.1867e-20	1.30531e-18	up	yes	GO:0050965|detection of temperature stimulus involved in sensory perception of pain;GO:0043153|entrainment of circadian clock by photoperiod;GO:0000122|negative regulation of transcription from RNA polymerase II promoter;GO:0048666|neuron development;GO:0006351|transcription, DNA-templated	GO:0000980|RNA polymerase II distal enhancer sequence-specific DNA binding;GO:0004879|RNA polymerase II transcription factor activity, ligand-activated sequence-specific DNA binding;GO:0043565|sequence-specific DNA binding;GO:0003707|steroid hormone receptor activity;GO:0003700|transcription factor activity, sequence-specific DNA binding;GO:0001227|transcriptional repressor activity, RNA polymera…	GO:0005634|nucleus	K08549|NR2F6, EAR2; nuclear receptor subfamily 2 group F member 6	.
S14L1.HUMAN	0.000480048	-11.0245	5.28154e-20	1.3269e-18	down	yes	GO:0015871|choline transport;GO:0045087|innate immune response;GO:0039536|negative regulation of RIG-I signaling pathway	GO:0098772|molecular function regulator;GO:0039552|RIG-I binding	GO:0005737|cytoplasm;GO:0005794|Golgi apparatus;GO:0016021|integral component of membrane	.	.
FABD.HUMAN	0.000462513	-11.0782	5.62154e-20	1.4099e-18	down	yes	GO:0006635|fatty acid beta-oxidation;GO:0006633|fatty acid biosynthetic process;GO:0008152|metabolic process	GO:0004314|[acyl-carrier-protein] S-malonyltransferase activity;GO:0003723|RNA binding;GO:0016740|transferase activity	GO:0005759|mitochondrial matrix;GO:0005739|mitochondrion	K00645|fabD; [acyl-carrier-protein] S-malonyltransferase [EC:2.3.1.39]	map01100|Metabolic pathways;map00061|Fatty acid biosynthesis;map01212|Fatty acid metabolism
YCP9.SCHPO	0.000465927	-11.0676	6.25701e-20	1.5666e-18	down	yes	.	GO:0016491|oxidoreductase activity	GO:0005829|cytosol;GO:0005634|nucleus	.	.
PIGG.HUMAN	0.00964932	-6.69536	6.3324e-20	1.58278e-18	down	yes	GO:0006506|GPI anchor biosynthetic process;GO:0016254|preassembly of GPI anchor in ER membrane	GO:0051267|CP2 mannose-ethanolamine phosphotransferase activity;GO:0016780|phosphotransferase activity, for other substituted phosphate groups	GO:0005783|endoplasmic reticulum;GO:0005789|endoplasmic reticulum membrane;GO:0030176|integral component of endoplasmic reticulum membrane;GO:0016020|membrane	K05310|GPI7; ethanolaminephosphotransferase [EC:2.7.-.-]	map00563|Glycosylphosphatidylinositol(GPI)-anchor biosynthesis
H2AY.CHICK	0.000469236	-11.0574	6.60405e-20	1.64507e-18	down	yes	GO:0006342|chromatin silencing;GO:0016569|covalent chromatin modification;GO:0007549|dosage compensation;GO:0071169|establishment of protein localization to chromatin;GO:1902750|negative regulation of cell cycle G2/M phase transition;GO:0061086|negative regulation of histone H3-K27 methylation;GO:0051572|negative regulation of histone H3-K4 methylation;GO:0033128|negative regulation of histone ph…	GO:0003677|DNA binding;GO:0010385|double-stranded methylated DNA binding;GO:0031492|nucleosomal DNA binding;GO:0046982|protein heterodimerization activity;GO:0019901|protein kinase binding;GO:0030291|protein serine/threonine kinase inhibitor activity;GO:0000182|rDNA binding;GO:0000979|RNA polymerase II core promoter sequence-specific DNA binding	GO:0000793|condensed chromosome;GO:0035098|ESC/E(Z) complex;GO:0070062|extracellular exosome;GO:0000790|nuclear chromatin;GO:0000784|nuclear chromosome, telomeric region;GO:0005730|nucleolus;GO:0000786|nucleosome;GO:0005721|pericentric heterochromatin	K11251|H2A; histone H2A	map05322|Systemic lupus erythematosus;map05034|Alcoholism
KI67.HUMAN	15.3618	3.94128	7.16372e-20	1.78146e-18	up	yes	GO:0031100|animal organ regeneration;GO:0008283|cell proliferation;GO:0034605|cellular response to heat;GO:1990705|cholangiocyte proliferation;GO:0006259|DNA metabolic process;GO:0072574|hepatocyte proliferation;GO:0030212|hyaluronan metabolic process;GO:0051321|meiotic cell cycle;GO:1902275|regulation of chromatin organization;GO:0051983|regulation of chromosome segregation;GO:0007088|regulation…	GO:0005524|ATP binding;GO:0003677|DNA binding;GO:0008022|protein C-terminus binding;GO:0003723|RNA binding	GO:0000775|chromosome, centromeric region;GO:0000793|condensed chromosome;GO:0005737|cytoplasm;GO:0016020|membrane;GO:0016604|nuclear body;GO:0005730|nucleolus;GO:0005634|nucleus	K17582|MKI67; antigen KI-67	.
IPKA.CHICK	0.142211	-2.8139	7.4798e-20	1.85691e-18	down	yes	GO:2000480|negative regulation of cAMP-dependent protein kinase activity	GO:0004862|cAMP-dependent protein kinase inhibitor activity	GO:0005737|cytoplasm;GO:0005634|nucleus	K15985|PKIA; cAMP-dependent protein kinase inhibitor alpha	map05034|Alcoholism
KBL.HUMAN	13.5601	3.76129	7.68298e-20	1.90413e-18	up	yes	GO:0009058|biosynthetic process;GO:0006520|cellular amino acid metabolic process;GO:0019518|L-threonine catabolic process to glycine	GO:0008890|glycine C-acetyltransferase activity;GO:0030170|pyridoxal phosphate binding	GO:0005743|mitochondrial inner membrane;GO:0005739|mitochondrion;GO:0016607|nuclear speck;GO:0005654|nucleoplasm	K00639|kbl, GCAT; glycine C-acetyltransferase [EC:2.3.1.29]	map00260|Glycine, serine and threonine metabolism
MICU2.HUMAN	0.000500137	-10.9654	8.2253e-20	2.0351e-18	down	yes	GO:0051560|mitochondrial calcium ion homeostasis;GO:0006851|mitochondrial calcium ion transmembrane transport;GO:0036444|mitochondrial calcium uptake;GO:0051562|negative regulation of mitochondrial calcium ion concentration;GO:0051561|positive regulation of mitochondrial calcium ion concentration	GO:0005509|calcium ion binding;GO:0046982|protein heterodimerization activity	GO:0034704|calcium channel complex;GO:0005743|mitochondrial inner membrane;GO:0005758|mitochondrial intermembrane space;GO:0005739|mitochondrion;GO:0005634|nucleus;GO:1990246|uniplex complex	.	.
DGAT1.HUMAN	14.0134	3.80874	8.33854e-20	2.05919e-18	up	yes	GO:0036155|acylglycerol acyl-chain remodeling;GO:0046339|diacylglycerol metabolic process;GO:0055089|fatty acid homeostasis;GO:0019915|lipid storage;GO:0035336|long-chain fatty-acyl-CoA metabolic process;GO:0043312|neutrophil degranulation;GO:0019432|triglyceride biosynthetic process;GO:0006641|triglyceride metabolic process;GO:0034379|very-low-density lipoprotein particle assembly	GO:0003846|2-acylglycerol O-acyltransferase activity;GO:0004144|diacylglycerol O-acyltransferase activity;GO:0050252|retinol O-fatty-acyltransferase activity;GO:0016746|transferase activity, transferring acyl groups	GO:0005789|endoplasmic reticulum membrane;GO:0016021|integral component of membrane;GO:0005886|plasma membrane;GO:0035579|specific granule membrane	K11155|DGAT1; diacylglycerol O-acyltransferase 1 [EC:2.3.1.20 2.3.1.75 2.3.1.76]	map00830|Retinol metabolism;map00561|Glycerolipid metabolism;map04975|Fat digestion and absorption;map01100|Metabolic pathways
MCA3A.DANRE	2601.29	11.345	8.35074e-20	2.05919e-18	up	yes	GO:0030042|actin filament depolymerization;GO:0007596|blood coagulation;GO:0007010|cytoskeleton organization;GO:0043154|negative regulation of cysteine-type endopeptidase activity involved in apoptotic process;GO:0001933|negative regulation of protein phosphorylation;GO:0055114|oxidation-reduction process;GO:1903305|regulation of regulated secretory pathway;GO:0007165|signal transduction;GO:00194…	GO:0003779|actin binding;GO:0071949|FAD binding;GO:0046872|metal ion binding;GO:0004497|monooxygenase activity;GO:0016709|oxidoreductase activity, acting on paired donors, with incorporation or reduction of molecular oxygen, NAD(P)H as one donor, and incorporation of one atom of oxygen;GO:0019901|protein kinase binding;GO:0017137|Rab GTPase binding;GO:0017124|SH3 domain binding	GO:0005737|cytoplasm;GO:0005829|cytosol;GO:1990026|hippocampal mossy fiber expansion;GO:0005882|intermediate filament	.	.
ERI3.HUMAN	0.00047452	-11.0412	8.60124e-20	2.11741e-18	down	yes	GO:0006259|DNA metabolic process	GO:0004527|exonuclease activity;GO:0046872|metal ion binding;GO:0003723|RNA binding	.	K18418|ERI3, PINT1; ERI1 exoribonuclease 3 [EC:3.1.-.-]	.
DPCD.HUMAN	0.000500693	-10.9638	8.6365e-20	2.12252e-18	down	yes	GO:0007368|determination of left/right symmetry;GO:0003351|epithelial cilium movement;GO:0030317|flagellated sperm motility;GO:0021670|lateral ventricle development;GO:0060972|left/right pattern formation;GO:0007283|spermatogenesis;GO:0021678|third ventricle development	.	GO:0005634|nucleus	.	.
GAMT.XENTR	0.000405796	-11.267	1.00272e-19	2.45607e-18	down	yes	GO:0006601|creatine biosynthetic process;GO:0046498|S-adenosylhomocysteine metabolic process;GO:0046500|S-adenosylmethionine metabolic process	GO:0030731|guanidinoacetate N-methyltransferase activity	GO:0005737|cytoplasm;GO:0005634|nucleus	K00542|GAMT; guanidinoacetate N-methyltransferase [EC:2.1.1.2]	map00260|Glycine, serine and threonine metabolism;map01100|Metabolic pathways;map00330|Arginine and proline metabolism
REXO1.MOUSE	0.000509519	-10.9386	1.03294e-19	2.52588e-18	down	yes	.	GO:0004527|exonuclease activity;GO:0003676|nucleic acid binding	GO:0016604|nuclear body;GO:0005654|nucleoplasm	K14570|REX1, REXO1, RNH70; RNA exonuclease 1 [EC:3.1.-.-]	map03008|Ribosome biogenesis in eukaryotes
M3K1.HUMAN	2021.91	10.9815	1.08923e-19	2.6591e-18	up	yes	GO:0032147|activation of protein kinase activity;GO:0071260|cellular response to mechanical stimulus;GO:0038095|Fc-epsilon receptor signaling pathway;GO:0002755|MyD88-dependent toll-like receptor signaling pathway;GO:0006468|protein phosphorylation;GO:0042981|regulation of apoptotic process;GO:0007346|regulation of mitotic cell cycle;GO:0023014|signal transduction by protein phosphorylation;GO:00…	GO:0005524|ATP binding;GO:0004709|MAP kinase kinase kinase activity;GO:0004672|protein kinase activity;GO:0019901|protein kinase binding;GO:0004674|protein serine/threonine kinase activity;GO:0008270|zinc ion binding	GO:0005737|cytoplasm;GO:0005829|cytosol	K04416|MAP3K1, MEKK1; mitogen-activated protein kinase kinase kinase 1 [EC:2.7.11.25]	map04622|RIG-I-like receptor signaling pathway;map04010|MAPK signaling pathway;map05166|HTLV-I infection;map04722|Neurotrophin signaling pathway;map05161|Hepatitis B;map04120|Ubiquitin mediated proteolysis;map04912|GnRH signaling pathway
EMC8.BOVIN	0.000508402	-10.9417	1.13414e-19	2.76414e-18	down	yes	.	.	GO:0005737|cytoplasm;GO:0072546|ER membrane protein complex	.	.
GPT11.BOVIN	0.000500113	-10.9655	1.1424e-19	2.77965e-18	down	yes	.	GO:0003676|nucleic acid binding	GO:0000777|condensed chromosome kinetochore;GO:0000776|kinetochore	.	.
MCL1.HUMAN	0.000391542	-11.3185	1.19653e-19	2.90654e-18	down	yes	GO:0030154|cell differentiation;GO:0097192|extrinsic apoptotic signaling pathway in absence of ligand;GO:0008630|intrinsic apoptotic signaling pathway in response to DNA damage;GO:0007275|multicellular organism development;GO:2001243|negative regulation of intrinsic apoptotic signaling pathway	GO:0046982|protein heterodimerization activity;GO:0042803|protein homodimerization activity	GO:0005829|cytosol;GO:0016021|integral component of membrane;GO:0016020|membrane;GO:0005741|mitochondrial outer membrane;GO:0005654|nucleoplasm	K02539|MCL1; myeloid leukemia cell differntiation protein MCL-1	map05206|MicroRNAs in cancer;map04151|PI3K-Akt signaling pathway;map04630|Jak-STAT signaling pathway
PCNP.BOVIN	0.000536849	-10.8632	1.29783e-19	3.14221e-18	down	yes	GO:0007049|cell cycle;GO:0043161|proteasome-mediated ubiquitin-dependent protein catabolic process;GO:0016567|protein ubiquitination	.	GO:0016604|nuclear body	.	.
DCAF8.RAT	1987.24	10.9565	1.30086e-19	3.14434e-18	up	yes	GO:0016567|protein ubiquitination	.	GO:0080008|Cul4-RING E3 ubiquitin ligase complex;GO:0005737|cytoplasm;GO:0005829|cytosol;GO:0005739|mitochondrion;GO:0005654|nucleoplasm;GO:0005634|nucleus	K11804|WDR42A; WD repeat-containing protein 42A	.
MCRI1.CHICK	3009.21	11.5552	1.43258e-19	3.45136e-18	up	yes	GO:0010717|regulation of epithelial to mesenchymal transition	.	GO:0005737|cytoplasm;GO:0010494|cytoplasmic stress granule;GO:0005634|nucleus	.	.
DHX16.PIG	4.54	2.18269	1.44e-19	3.46354e-18	up	yes	GO:0000398|mRNA splicing, via spliceosome	GO:0005524|ATP binding;GO:0004004|ATP-dependent RNA helicase activity;GO:0003723|RNA binding	GO:0005737|cytoplasm;GO:0005681|spliceosomal complex	K12813|DHX16; pre-mRNA-splicing factor ATP-dependent RNA helicase DHX16 [EC:3.6.4.13]	map03040|Spliceosome
MPP10.HUMAN	0.000459946	-11.0862	1.4598e-19	3.50544e-18	down	yes	GO:0030490|maturation of SSU-rRNA;GO:0010923|negative regulation of phosphatase activity;GO:0006396|RNA processing;GO:0008380|RNA splicing;GO:0000375|RNA splicing, via transesterification reactions;GO:0006364|rRNA processing	GO:0003723|RNA binding	GO:0005694|chromosome;GO:0034457|Mpp10 complex;GO:0005730|nucleolus;GO:0005654|nucleoplasm;GO:0005732|small nucleolar ribonucleoprotein complex;GO:0032040|small-subunit processome	K14559|MPP10; U3 small nucleolar RNA-associated protein MPP10	map03008|Ribosome biogenesis in eukaryotes
DHX36.HUMAN	2034.45	10.9904	1.5184e-19	3.64018e-18	up	yes	GO:0001503|ossification;GO:0032206|positive regulation of telomere maintenance;GO:0045944|positive regulation of transcription from RNA polymerase II promoter;GO:0043330|response to exogenous dsRNA;GO:0009615|response to virus;GO:0006396|RNA processing;GO:0010501|RNA secondary structure unwinding;GO:0090669|telomerase RNA stabilization;GO:0006351|transcription, DNA-templated	GO:0005524|ATP binding;GO:0004004|ATP-dependent RNA helicase activity;GO:0001047|core promoter binding;GO:0008094|DNA-dependent ATPase activity;GO:0003725|double-stranded RNA binding;GO:0051880|G-quadruplex DNA binding;GO:0002151|G-quadruplex RNA binding;GO:0042826|histone deacetylase binding;GO:0003723|RNA binding;GO:0070034|telomerase RNA binding;GO:0044212|transcription regulatory region DNA b…	GO:0000781|chromosome, telomeric region;GO:0005737|cytoplasm;GO:0005829|cytosol;GO:0070062|extracellular exosome;GO:0005634|nucleus	K14442|DHX36, RHAU; ATP-dependent RNA helicase DHX36 [EC:3.6.4.13]	map03018|RNA degradation
NOLC1.HUMAN	2073.33	11.0177	1.55884e-19	3.73105e-18	up	yes	GO:0007049|cell cycle;GO:0000278|mitotic cell cycle;GO:0014032|neural crest cell development;GO:0014029|neural crest formation;GO:0007000|nucleolus organization;GO:0006417|regulation of translation;GO:0006364|rRNA processing	GO:0005524|ATP binding;GO:0005525|GTP binding;GO:0046982|protein heterodimerization activity;GO:0003723|RNA binding;GO:0001042|RNA polymerase I core binding	GO:0015030|Cajal body;GO:0005737|cytoplasm;GO:0005730|nucleolus	.	.
PDE2A.HUMAN	1987.15	10.9565	1.5993e-19	3.82165e-18	up	yes	GO:0006198|cAMP catabolic process;GO:0019933|cAMP-mediated signaling;GO:0071321|cellular response to cGMP;GO:0035690|cellular response to drug;GO:0097011|cellular response to granulocyte macrophage colony-stimulating factor stimulus;GO:0036006|cellular response to macrophage colony-stimulating factor stimulus;GO:0071260|cellular response to mechanical stimulus;GO:0071560|cellular response to tran…	GO:0004115|3',5'-cyclic-AMP phosphodiesterase activity;GO:0047555|3',5'-cyclic-GMP phosphodiesterase activity;GO:0005262|calcium channel activity;GO:0030552|cAMP binding;GO:0030553|cGMP binding;GO:0004118|cGMP-stimulated cyclic-nucleotide phosphodiesterase activity;GO:0004112|cyclic-nucleotide phosphodiesterase activity;GO:0008144|drug binding;GO:0046872|metal ion binding;GO:0042803|protein homod…	GO:0005737|cytoplasm;GO:0005829|cytosol;GO:0005783|endoplasmic reticulum;GO:0005794|Golgi apparatus;GO:0005759|mitochondrial matrix;GO:0005634|nucleus;GO:0048471|perinuclear region of cytoplasm;GO:0005886|plasma membrane;GO:0042734|presynaptic membrane	K18283|PDE2A; cGMP-dependent 3',5'-cyclic phosphodiesterase [EC:3.1.4.17]	map05032|Morphine addiction;map04022|cGMP-PKG signaling pathway;map04925|Aldosterone synthesis and secretion;map04740|Olfactory transduction;map00230|Purine metabolism
AP3D1.HUMAN	1898.95	10.891	1.62427e-19	3.86871e-18	up	yes	GO:0008089|anterograde axonal transport;GO:0048490|anterograde synaptic vesicle transport;GO:0019882|antigen processing and presentation;GO:0048007|antigen processing and presentation, exogenous lipid antigen via MHC class Ib;GO:0035646|endosome to melanosome transport;GO:0006886|intracellular protein transport;GO:0098943|neurotransmitter receptor transport, postsynaptic endosome to lysosome;GO:0…	.	GO:0030123|AP-3 adaptor complex;GO:0030424|axon;GO:1904115|axon cytoplasm;GO:0010008|endosome membrane;GO:0000139|Golgi membrane;GO:0005765|lysosomal membrane;GO:0016020|membrane;GO:0005886|plasma membrane;GO:0098830|presynaptic endosome;GO:0043195|terminal bouton;GO:0005802|trans-Golgi network	K12396|AP3D1; AP-3 complex subunit delta-1	map04142|Lysosome
BACE1.MOUSE	0.000499835	-10.9663	1.70383e-19	4.05164e-18	down	yes	GO:0050435|amyloid-beta metabolic process;GO:0006509|membrane protein ectodomain proteolysis;GO:0007613|memory;GO:0050804|modulation of chemical synaptic transmission;GO:0030163|protein catabolic process;GO:0006508|proteolysis;GO:0048167|regulation of synaptic plasticity	GO:0004190|aspartic-type endopeptidase activity;GO:0001540|amyloid-beta binding;GO:0004175|endopeptidase activity;GO:0019899|enzyme binding;GO:0008233|peptidase activity	GO:0030424|axon;GO:0009986|cell surface;GO:0031410|cytoplasmic vesicle;GO:0030659|cytoplasmic vesicle membrane;GO:0005783|endoplasmic reticulum;GO:0005768|endosome;GO:0005794|Golgi apparatus;GO:0005887|integral component of plasma membrane;GO:0005770|late endosome;GO:0016020|membrane;GO:0045121|membrane raft;GO:0005771|multivesicular body;GO:0005886|plasma membrane;GO:0005802|trans-Golgi network	K04521|BACE1; beta-site APP-cleaving enzyme 1 (memapsin 2) [EC:3.4.23.46]	map05010|Alzheimer's disease
PEAR1.HUMAN	1924.36	10.9102	1.77301e-19	4.20931e-18	up	yes	GO:0045746|negative regulation of Notch signaling pathway;GO:0043654|recognition of apoptotic cell	.	GO:0016021|integral component of membrane;GO:0001891|phagocytic cup	.	.
RM01.MOUSE	0.000484678	-11.0107	1.94535e-19	4.61102e-18	down	yes	GO:0000469|cleavage involved in rRNA processing;GO:0000470|maturation of LSU-rRNA;GO:0070125|mitochondrial translational elongation;GO:0070124|mitochondrial translational initiation;GO:0031118|rRNA pseudouridine synthesis;GO:0031120|snRNA pseudouridine synthesis;GO:0006412|translation	GO:0034513|box H/ACA snoRNA binding;GO:0003735|structural constituent of ribosome	GO:0031429|box H/ACA snoRNP complex;GO:0015934|large ribosomal subunit;GO:0005743|mitochondrial inner membrane	K02863|RP-L1, MRPL1, rplA; large subunit ribosomal protein L1	map03010|Ribosome
KAT1.HUMAN	0.000434714	-11.1676	1.98766e-19	4.7037e-18	down	yes	GO:0008652|cellular amino acid biosynthetic process;GO:0006575|cellular modified amino acid metabolic process;GO:0070189|kynurenine metabolic process;GO:0097053|L-kynurenine catabolic process;GO:0006559|L-phenylalanine catabolic process;GO:0006569|tryptophan catabolic process	GO:0047804|cysteine-S-conjugate beta-lyase activity;GO:0047316|glutamine-phenylpyruvate transaminase activity;GO:0016212|kynurenine-oxoglutarate transaminase activity;GO:0047945|L-glutamine:pyruvate aminotransferase activity;GO:0047312|L-phenylalanine:pyruvate aminotransferase activity;GO:0042803|protein homodimerization activity;GO:0030170|pyridoxal phosphate binding;GO:0008483|transaminase acti…	GO:0005829|cytosol;GO:0005654|nucleoplasm	K00816|CCBL; kynurenine---oxoglutarate transaminase / cysteine-S-conjugate beta-lyase / glutamine---phenylpyruvate transaminase [EC:2.6.1.7 4.4.1.13 2.6.1.64]	map05204|Chemical carcinogenesis;map01100|Metabolic pathways;map00380|Tryptophan metabolism;map00450|Selenocompound metabolism
FCHO2.HUMAN	1888.38	10.8829	2.09028e-19	4.93858e-18	up	yes	GO:0048268|clathrin coat assembly;GO:0072583|clathrin-dependent endocytosis;GO:0010324|membrane invagination;GO:0061024|membrane organization;GO:0072659|protein localization to plasma membrane;GO:0048488|synaptic vesicle endocytosis	GO:0035091|phosphatidylinositol binding;GO:0005546|phosphatidylinositol-4,5-bisphosphate binding;GO:0001786|phosphatidylserine binding	GO:0005905|clathrin-coated pit;GO:0030136|clathrin-coated vesicle;GO:0005829|cytosol;GO:0005886|plasma membrane;GO:0098835|presynaptic endocytic zone membrane	.	.
RM02.HUMAN	0.000532698	-10.8744	2.12715e-19	5.01762e-18	down	yes	GO:0032543|mitochondrial translation	GO:0003723|RNA binding;GO:0003735|structural constituent of ribosome	GO:0005762|mitochondrial large ribosomal subunit	K02886|RP-L2, MRPL2, rplB; large subunit ribosomal protein L2	map03010|Ribosome
CL2D2.RAT	0.000331835	-11.5572	2.1611e-19	5.08951e-18	down	yes	.	GO:0030246|carbohydrate binding	GO:0016021|integral component of membrane;GO:0005886|plasma membrane	.	.
FA5.PSETE	0.000524154	-10.8977	2.18423e-19	5.12753e-18	down	yes	GO:0007596|blood coagulation	GO:0005507|copper ion binding;GO:0016504|peptidase activator activity	GO:0005576|extracellular region	.	.
PIAS3.HUMAN	11.2954	3.49767	2.54001e-19	5.9532e-18	up	yes	GO:0033234|negative regulation of protein sumoylation;GO:0010628|positive regulation of gene expression;GO:0045838|positive regulation of membrane potential;GO:0033235|positive regulation of protein sumoylation;GO:0016925|protein sumoylation;GO:0006355|regulation of transcription, DNA-templated;GO:0009725|response to hormone;GO:0006351|transcription, DNA-templated	GO:0019899|enzyme binding;GO:0016874|ligase activity;GO:0015459|potassium channel regulator activity;GO:0008022|protein C-terminus binding;GO:0047485|protein N-terminus binding;GO:0019789|SUMO transferase activity;GO:0008270|zinc ion binding	GO:0005737|cytoplasm;GO:0030425|dendrite;GO:0016607|nuclear speck;GO:0005654|nucleoplasm;GO:0045202|synapse	K16064|PIAS3; E3 SUMO-protein ligase PIAS3	map04120|Ubiquitin mediated proteolysis;map04630|Jak-STAT signaling pathway
STPAP.DANRE	1824.19	10.833	2.65735e-19	6.21828e-18	up	yes	GO:0006378|mRNA polyadenylation;GO:0098789|pre-mRNA cleavage required for polyadenylation;GO:0016180|snRNA processing	GO:0005524|ATP binding;GO:0003730|mRNA 3'-UTR binding;GO:0004652|polynucleotide adenylyltransferase activity;GO:0003723|RNA binding;GO:0050265|RNA uridylyltransferase activity;GO:0008270|zinc ion binding	GO:0016607|nuclear speck;GO:0005730|nucleolus	K18709|TUT1; speckle targeted PIP5K1A-regulated poly(A) polymerase [EC:2.7.7.19 2.7.7.52]	.
GSTK1.HUMAN	0.000417959	-11.2244	2.67496e-19	6.24952e-18	down	yes	GO:0030855|epithelial cell differentiation;GO:1901687|glutathione derivative biosynthetic process;GO:0006749|glutathione metabolic process	GO:0004602|glutathione peroxidase activity;GO:0004364|glutathione transferase activity;GO:0015035|protein disulfide oxidoreductase activity;GO:0005102|receptor binding	GO:0070062|extracellular exosome;GO:0005622|intracellular;GO:0016020|membrane;GO:0005743|mitochondrial inner membrane;GO:0005759|mitochondrial matrix;GO:0005777|peroxisome	K13299|GSTK1; glutathione S-transferase kappa 1 [EC:2.5.1.18]	map05204|Chemical carcinogenesis;map00982|Drug metabolism - cytochrome P450;map00980|Metabolism of xenobiotics by cytochrome P450;map00480|Glutathione metabolism;map04146|Peroxisome
AAMP.CANLF	0.000554092	-10.8176	2.73258e-19	6.37399e-18	down	yes	GO:0001525|angiogenesis;GO:0030154|cell differentiation;GO:0010595|positive regulation of endothelial cell migration;GO:0042273|ribosomal large subunit biogenesis;GO:0014909|smooth muscle cell migration	GO:0051082|unfolded protein binding	GO:0009986|cell surface;GO:0005829|cytosol;GO:0045171|intercellular bridge;GO:0015630|microtubule cytoskeleton;GO:0005886|plasma membrane;GO:0030687|preribosome, large subunit precursor	.	.
EMP1.RABIT	0.00038693	-11.3356	3.10609e-19	7.22228e-18	down	yes	GO:0016049|cell growth	.	GO:0016021|integral component of membrane	.	.
PKHG3.MOUSE	1943.36	10.9243	3.1647e-19	7.34692e-18	up	yes	GO:0035023|regulation of Rho protein signal transduction	GO:0005089|Rho guanyl-nucleotide exchange factor activity	.	.	.
OAZ2.PONAB	0.000556063	-10.8125	3.56969e-19	8.24795e-18	down	yes	GO:1902268|negative regulation of polyamine transmembrane transport;GO:0006596|polyamine biosynthetic process;GO:0006595|polyamine metabolic process;GO:0090316|positive regulation of intracellular protein transport;GO:0045732|positive regulation of protein catabolic process	GO:0008073|ornithine decarboxylase inhibitor activity	GO:0005737|cytoplasm;GO:0005829|cytosol;GO:0005634|nucleus	K16613|OAZ2; ornithine decarboxylase antizyme 2	.
CO4A1.HUMAN	0.000356604	-11.4534	3.79112e-19	8.7458e-18	down	yes	.	GO:0005201|extracellular matrix structural constituent	GO:0005604|basement membrane;GO:0005581|collagen trimer	.	.
MAIP1.BOVIN	1742.33	10.7668	3.89597e-19	8.9595e-18	up	yes	GO:0007007|inner mitochondrial membrane organization;GO:0051560|mitochondrial calcium ion homeostasis;GO:0036444|mitochondrial calcium uptake;GO:0097033|mitochondrial respiratory chain complex III biogenesis;GO:0097034|mitochondrial respiratory chain complex IV biogenesis;GO:0051204|protein insertion into mitochondrial membrane;GO:0032979|protein insertion into mitochondrial membrane from inner s…	GO:0043022|ribosome binding	GO:0005743|mitochondrial inner membrane;GO:0005759|mitochondrial matrix	.	.
NUP85.MOUSE	0.000540116	-10.8544	4.08759e-19	9.3708e-18	down	yes	GO:0006935|chemotaxis;GO:0019221|cytokine-mediated signaling pathway;GO:0030032|lamellipodium assembly;GO:0048246|macrophage chemotaxis;GO:0006406|mRNA export from nucleus;GO:0045893|positive regulation of transcription, DNA-templated;GO:0006606|protein import into nucleus	GO:0031727|CCR2 chemokine receptor binding;GO:0017056|structural constituent of nuclear pore	GO:0000777|condensed chromosome kinetochore;GO:0005737|cytoplasm;GO:0005829|cytosol;GO:0016020|membrane;GO:0031965|nuclear membrane;GO:0031080|nuclear pore outer ring;GO:0005634|nucleus;GO:0005886|plasma membrane;GO:0005819|spindle	K14304|NUP85; nuclear pore complex protein Nup85	map03013|RNA transport
CHMP3.PONAB	1761.94	10.7829	4.23244e-19	9.68773e-18	up	yes	GO:0007049|cell cycle;GO:0051301|cell division;GO:0008333|endosome to lysosome transport;GO:0032467|positive regulation of cytokinesis;GO:0015031|protein transport;GO:0051036|regulation of endosome size	GO:0005546|phosphatidylinositol-4,5-bisphosphate binding	GO:0005829|cytosol;GO:0005769|early endosome;GO:0000815|ESCRT III complex;GO:0005770|late endosome;GO:0031902|late endosome membrane;GO:0030496|midbody	K12193|VPS24, CHMP3; charged multivesicular body protein 3	map04144|Endocytosis
PREX2.HUMAN	0.000561991	-10.7972	4.44453e-19	1.01415e-17	down	yes	GO:0008344|adult locomotory behavior;GO:0048813|dendrite morphogenesis;GO:0007186|G-protein coupled receptor signaling pathway;GO:0006469|negative regulation of protein kinase activity;GO:0032007|negative regulation of TOR signaling;GO:0014065|phosphatidylinositol 3-kinase signaling;GO:0035023|regulation of Rho protein signal transduction	GO:0005096|GTPase activator activity;GO:0030676|Rac guanyl-nucleotide exchange factor activity	GO:0005737|cytoplasm;GO:0005886|plasma membrane	K17588|PREX2; phosphatidylinositol 3,4,5-trisphosphate-dependent Rac exchanger 2 protein	.
GTPB1.BOVIN	0.000573031	-10.7691	4.73004e-19	1.07763e-17	down	yes	GO:0006955|immune response;GO:0061014|positive regulation of mRNA catabolic process;GO:0007165|signal transduction	GO:0005525|GTP binding;GO:0003924|GTPase activity;GO:0003723|RNA binding	GO:0000177|cytoplasmic exosome (RNase complex);GO:0005829|cytosol;GO:0016020|membrane	.	.
TBA4.CHICK	2267.5	11.1469	4.86975e-19	1.10774e-17	up	yes	GO:0007017|microtubule-based process	GO:0005525|GTP binding;GO:0003924|GTPase activity;GO:0005200|structural constituent of cytoskeleton	GO:0005737|cytoplasm;GO:0005874|microtubule	.	.
CCYL1.XENTR	1762.43	10.7833	5.09916e-19	1.15812e-17	up	yes	GO:0000079|regulation of cyclin-dependent protein serine/threonine kinase activity	GO:0019901|protein kinase binding	.	.	.
KFM06209.1	0.000487009	-11.0038	5.17727e-19	1.17405e-17	down	yes	.	.	.	.	.
MADD.HUMAN	0.000585123	-10.739	5.21628e-19	1.18107e-17	down	yes	GO:0000187|activation of MAPK activity;GO:0097194|execution phase of apoptosis;GO:0060125|negative regulation of growth hormone secretion;GO:1902277|negative regulation of pancreatic amylase secretion;GO:0051726|regulation of cell cycle;GO:1902041|regulation of extrinsic apoptotic signaling pathway via death domain receptors	GO:0017112|Rab guanyl-nucleotide exchange factor activity	GO:0005829|cytosol;GO:0016021|integral component of membrane;GO:0005634|nucleus;GO:0045202|synapse;GO:0008021|synaptic vesicle	.	.
NU214.HUMAN	1757.26	10.7791	5.30787e-19	1.19996e-17	up	yes	GO:0075733|intracellular transport of virus;GO:0007077|mitotic nuclear envelope disassembly;GO:0006406|mRNA export from nucleus;GO:0006611|protein export from nucleus;GO:0006606|protein import into nucleus;GO:0016925|protein sumoylation;GO:0051726|regulation of cell cycle;GO:1900034|regulation of cellular response to heat;GO:0060964|regulation of gene silencing by miRNA;GO:0010827|regulation of g…	GO:0005049|nuclear export signal receptor activity;GO:0008139|nuclear localization sequence binding;GO:0017056|structural constituent of nuclear pore	GO:1990876|cytoplasmic side of nuclear pore;GO:0005829|cytosol;GO:0005925|focal adhesion;GO:0043231|intracellular membrane-bounded organelle;GO:0044613|nuclear pore central transport channel;GO:0044615|nuclear pore nuclear basket;GO:0005654|nucleoplasm;GO:0005634|nucleus	K14317|NUP214, CAN; nuclear pore complex protein Nup214	map05169|Epstein-Barr virus infection;map03013|RNA transport
PABP2.MOUSE	0.000580365	-10.7508	5.52255e-19	1.24657e-17	down	yes	GO:0071222|cellular response to lipopolysaccharide;GO:0000165|MAPK cascade;GO:0006397|mRNA processing;GO:0016973|poly(A)+ mRNA export from nucleus;GO:1904247|positive regulation of polynucleotide adenylyltransferase activity	GO:0043621|protein self-association;GO:0003723|RNA binding;GO:0070063|RNA polymerase binding	GO:0005737|cytoplasm;GO:0030529|intracellular ribonucleoprotein complex;GO:0042405|nuclear inclusion body;GO:0016607|nuclear speck;GO:0005634|nucleus	K14396|PABPN1, PABP2; polyadenylate-binding protein 2	map05164|Influenza A;map03015|mRNA surveillance pathway
SDK1.CHICK	43.5949	5.44609	5.59391e-19	1.26073e-17	up	yes	GO:0007156|homophilic cell adhesion via plasma membrane adhesion molecules;GO:0010842|retina layer formation;GO:0007416|synapse assembly	GO:0042802|identical protein binding	GO:0030054|cell junction;GO:0016021|integral component of membrane;GO:0005886|plasma membrane;GO:0045202|synapse	.	.
QKI.PIG	0.000501528	-10.9614	5.73587e-19	1.29075e-17	down	yes	.	.	.	.	.
TAF6L.MOUSE	1841.3	10.8465	5.92238e-19	1.33068e-17	up	yes	GO:0006352|DNA-templated transcription, initiation;GO:0043966|histone H3 acetylation;GO:0051090|regulation of sequence-specific DNA binding transcription factor activity	GO:0046982|protein heterodimerization activity;GO:0003713|transcription coactivator activity	GO:0070062|extracellular exosome;GO:0005654|nucleoplasm;GO:0005634|nucleus;GO:0030914|STAGA complex	K03131|TAF6; transcription initiation factor TFIID subunit 6	map03022|Basal transcription factors;map05168|Herpes simplex infection
MSRB1.BOVIN	0.00590833	-7.40303	5.96007e-19	1.3371e-17	down	yes	GO:0030041|actin filament polymerization;GO:0045087|innate immune response;GO:0030091|protein repair;GO:0006979|response to oxidative stress	GO:0003779|actin binding;GO:0046872|metal ion binding;GO:0033743|peptide-methionine (R)-S-oxide reductase activity	GO:0005737|cytoplasm;GO:0005856|cytoskeleton;GO:0005634|nucleus	K07305|msrB; peptide-methionine (R)-S-oxide reductase [EC:1.8.4.12]	.
IPO9.HUMAN	1790.45	10.8061	6.1089e-19	1.36839e-17	up	yes	GO:0006606|protein import into nucleus;GO:0050821|protein stabilization;GO:0006610|ribosomal protein import into nucleus;GO:0042254|ribosome biogenesis	GO:0042393|histone binding;GO:0008565|protein transporter activity;GO:0008536|Ran GTPase binding	GO:0005737|cytoplasm;GO:0005829|cytosol;GO:0016020|membrane;GO:0005635|nuclear envelope	.	.
VPS45.MOUSE	0.000574557	-10.7653	6.58827e-19	1.47352e-17	down	yes	GO:0015031|protein transport;GO:0006904|vesicle docking involved in exocytosis	.	GO:0010008|endosome membrane;GO:0000139|Golgi membrane;GO:0016021|integral component of membrane	K12479|VPS45; vacuolar protein sorting-associated protein 45	map04144|Endocytosis
T38BA.XENLA	0.000567714	-10.7825	6.79445e-19	1.51502e-17	down	yes	.	GO:0005267|potassium channel activity	GO:0005789|endoplasmic reticulum membrane;GO:0016021|integral component of membrane	.	.
ABCF1.PIG	0.111483	-3.1651	6.90605e-19	1.53757e-17	down	yes	GO:0045727|positive regulation of translation;GO:0006413|translational initiation	GO:0005524|ATP binding;GO:0016887|ATPase activity;GO:0043022|ribosome binding;GO:0003723|RNA binding;GO:0008494|translation activator activity	GO:0005737|cytoplasm;GO:0005829|cytosol;GO:0016020|membrane;GO:0005635|nuclear envelope;GO:0005654|nucleoplasm;GO:0042788|polysomal ribosome	K06184|ABCF1; ATP-binding cassette, subfamily F, member 1	.
ASPP1.HUMAN	0.000563567	-10.7931	7.18539e-19	1.59733e-17	down	yes	GO:0072332|intrinsic apoptotic signaling pathway by p53 class mediator;GO:0045786|negative regulation of cell cycle;GO:1901216|positive regulation of neuron death	GO:0008134|transcription factor binding	GO:0005829|cytosol;GO:0005654|nucleoplasm;GO:0005634|nucleus;GO:0048471|perinuclear region of cytoplasm;GO:0005886|plasma membrane	K17554|PPP1R13B, ASPP1; apoptosis-stimulating of p53 protein 1	.
NUP50.HUMAN	3.27808	1.71285	7.47513e-19	1.65923e-17	up	yes	GO:0075733|intracellular transport of virus;GO:0007077|mitotic nuclear envelope disassembly;GO:0006406|mRNA export from nucleus;GO:0006606|protein import into nucleus;GO:0016925|protein sumoylation;GO:1900034|regulation of cellular response to heat;GO:0060964|regulation of gene silencing by miRNA;GO:0010827|regulation of glucose transport;GO:0006409|tRNA export from nucleus;GO:0016032|viral proce…	GO:0008536|Ran GTPase binding	GO:0043231|intracellular membrane-bounded organelle;GO:0031965|nuclear membrane;GO:0005643|nuclear pore;GO:0005654|nucleoplasm	K14295|NUP50, NPAP60; nuclear pore complex protein Nup50	map03013|RNA transport
PPP5.RAT	1987.01	10.9564	7.56249e-19	1.67609e-17	up	yes	GO:0071276|cellular response to cadmium ion;GO:0070301|cellular response to hydrogen peroxide;GO:0016576|histone dephosphorylation;GO:0060548|negative regulation of cell death;GO:1901215|negative regulation of neuron death;GO:0001933|negative regulation of protein phosphorylation;GO:2000324|positive regulation of glucocorticoid receptor signaling pathway;GO:0043123|positive regulation of I-kappaB…	GO:0043531|ADP binding;GO:0005524|ATP binding;GO:0001965|G-protein alpha-subunit binding;GO:0031072|heat shock protein binding;GO:0051879|Hsp90 protein binding;GO:0042802|identical protein binding;GO:0046872|metal ion binding;GO:0008017|microtubule binding;GO:0004721|phosphoprotein phosphatase activity;GO:0003723|RNA binding;GO:0004871|signal transducer activity	GO:0071944|cell periphery;GO:0005737|cytoplasm;GO:0005829|cytosol;GO:0043005|neuron projection;GO:0043025|neuronal cell body;GO:0005634|nucleus;GO:0043204|perikaryon;GO:0005886|plasma membrane;GO:0043234|protein complex;GO:1990635|proximal dendrite	K04460|PPP5C; serine/threonine-protein phosphatase 5 [EC:3.1.3.16]	map04010|MAPK signaling pathway
RT22.MOUSE	0.000538384	-10.8591	8.05455e-19	1.77977e-17	down	yes	GO:0032543|mitochondrial translation;GO:0070125|mitochondrial translational elongation;GO:0070124|mitochondrial translational initiation	GO:0003735|structural constituent of ribosome	GO:0005743|mitochondrial inner membrane;GO:0005763|mitochondrial small ribosomal subunit	K17401|MRPS22; small subunit ribosomal protein S22	.
EFTS.RAT	1628.66	10.6695	8.83558e-19	1.94356e-17	up	yes	GO:0070125|mitochondrial translational elongation;GO:0070129|regulation of mitochondrial translation	GO:0003723|RNA binding;GO:0003746|translation elongation factor activity	GO:0005759|mitochondrial matrix;GO:0005739|mitochondrion;GO:0005634|nucleus	K02357|tsf, TSFM; elongation factor Ts	.
VAMP5.MOUSE	38.0623	5.25029	9.46832e-19	2.07963e-17	up	yes	GO:0030154|cell differentiation;GO:0006887|exocytosis;GO:0043001|Golgi to plasma membrane protein transport;GO:0007519|skeletal muscle tissue development;GO:0006906|vesicle fusion	GO:0005484|SNAP receptor activity;GO:0000149|SNARE binding	GO:0009986|cell surface;GO:0030659|cytoplasmic vesicle membrane;GO:0070062|extracellular exosome;GO:0005794|Golgi apparatus;GO:0031301|integral component of organelle membrane;GO:0005887|integral component of plasma membrane;GO:0014704|intercalated disc;GO:0005770|late endosome;GO:0048471|perinuclear region of cytoplasm;GO:0005886|plasma membrane;GO:0031201|SNARE complex	K08514|VAMP5; vesicle-associated membrane protein 5	map04130|SNARE interactions in vesicular transport
FKRP.MOUSE	0.159028	-2.65264	9.56318e-19	2.09419e-17	down	yes	GO:0009101|glycoprotein biosynthetic process;GO:0035269|protein O-linked mannosylation;GO:0016485|protein processing	GO:0016740|transferase activity	GO:0005829|cytosol;GO:0005615|extracellular space;GO:0005794|Golgi apparatus;GO:0000139|Golgi membrane;GO:0016021|integral component of membrane;GO:0005634|nucleus;GO:0005791|rough endoplasmic reticulum;GO:0042383|sarcolemma	.	.
MTA2.HUMAN	1618.71	10.6606	9.90992e-19	2.16689e-17	up	yes	GO:0043044|ATP-dependent chromatin remodeling;GO:0006333|chromatin assembly or disassembly;GO:0006306|DNA methylation;GO:0000122|negative regulation of transcription from RNA polymerase II promoter;GO:0045944|positive regulation of transcription from RNA polymerase II promoter;GO:0010762|regulation of fibroblast migration;GO:1901796|regulation of signal transduction by p53 class mediator	GO:0003682|chromatin binding;GO:0004407|histone deacetylase activity;GO:0042826|histone deacetylase binding;GO:0001103|RNA polymerase II repressing transcription factor binding;GO:0001085|RNA polymerase II transcription factor binding;GO:0043565|sequence-specific DNA binding;GO:0003700|transcription factor activity, sequence-specific DNA binding;GO:0000989|transcription factor activity, transcrip…	GO:0000118|histone deacetylase complex;GO:0016020|membrane;GO:0000790|nuclear chromatin;GO:0005654|nucleoplasm;GO:0016581|NuRD complex;GO:0043234|protein complex;GO:0005667|transcription factor complex	K11660|MTA; metastasis-associated protein MTA	.
NOL6.XENLA	0.000520566	-10.9076	9.94227e-19	2.17073e-17	down	yes	GO:0006364|rRNA processing;GO:0006409|tRNA export from nucleus	GO:0003723|RNA binding	GO:0032545|CURI complex;GO:0032040|small-subunit processome;GO:0034456|UTP-C complex	K14544|UTP22, NOL6; U3 small nucleolar RNA-associated protein 22	map03008|Ribosome biogenesis in eukaryotes
KQK78982.1	0.000361711	-11.4329	1.01084e-18	2.20373e-17	down	yes	.	.	.	.	.
F192A.MOUSE	0.000598397	-10.7066	1.13125e-18	2.45891e-17	down	yes	.	.	GO:0005634|nucleus	.	.
EOB02861.1	0.000625656	-10.6423	1.14552e-18	2.48626e-17	down	yes	.	.	.	.	.
TBL2.MOUSE	1660.01	10.697	1.14988e-18	2.49203e-17	up	yes	GO:0042149|cellular response to glucose starvation;GO:0071456|cellular response to hypoxia;GO:0030968|endoplasmic reticulum unfolded protein response	GO:0051219|phosphoprotein binding;GO:0019901|protein kinase binding;GO:0003723|RNA binding;GO:0031369|translation initiation factor binding	GO:0005737|cytoplasm;GO:0005783|endoplasmic reticulum	.	.
KFP66142.1	0.000534912	-10.8684	1.23253e-18	2.66329e-17	down	yes	.	.	.	.	.
SMAG2.HUMAN	0.000627059	-10.6391	1.26405e-18	2.72736e-17	down	yes	GO:0017148|negative regulation of translation;GO:0000289|nuclear-transcribed mRNA poly(A) tail shortening;GO:0043488|regulation of mRNA stability;GO:0006355|regulation of transcription, DNA-templated;GO:0006351|transcription, DNA-templated	GO:0003729|mRNA binding;GO:0003723|RNA binding;GO:0030371|translation repressor activity	GO:0005829|cytosol;GO:0005634|nucleus;GO:0000932|P-body	.	.
PNO1.CHICK	1876.22	10.8736	1.29263e-18	2.78495e-17	up	yes	.	GO:0003723|RNA binding	GO:0005730|nucleolus	K11884|PNO1, DIM2; RNA-binding protein PNO1	.
VAT1.HUMAN	1921.46	10.908	1.40634e-18	3.02548e-17	up	yes	GO:0010637|negative regulation of mitochondrial fusion;GO:0043312|neutrophil degranulation	GO:0016491|oxidoreductase activity;GO:0008270|zinc ion binding	GO:0035578|azurophil granule lumen;GO:0070062|extracellular exosome;GO:0005576|extracellular region;GO:0016021|integral component of membrane;GO:0005741|mitochondrial outer membrane	.	.
OLM2B.HUMAN	2015.01	10.9766	1.46425e-18	3.14085e-17	up	yes	.	.	GO:0005576|extracellular region	.	.
CO8A1.MOUSE	1782.21	10.7995	1.50946e-18	3.23312e-17	up	yes	GO:0001525|angiogenesis;GO:0048593|camera-type eye morphogenesis;GO:0007155|cell adhesion;GO:0030574|collagen catabolic process;GO:0035987|endodermal cell differentiation;GO:0050673|epithelial cell proliferation;GO:0030198|extracellular matrix organization;GO:0010811|positive regulation of cell-substrate adhesion	.	GO:0005591|collagen type VIII trimer;GO:0005788|endoplasmic reticulum lumen;GO:0070062|extracellular exosome;GO:0031012|extracellular matrix;GO:0005576|extracellular region;GO:0005615|extracellular space	.	.
DDX42.CHICK	0.184177	-2.44083	1.52789e-18	3.26781e-17	down	yes	GO:0008104|protein localization;GO:0010501|RNA secondary structure unwinding	GO:0005524|ATP binding;GO:0004004|ATP-dependent RNA helicase activity;GO:0003723|RNA binding	GO:0005737|cytoplasm;GO:0005730|nucleolus;GO:0005634|nucleus	K12835|DDX42, SF3B125; ATP-dependent RNA helicase DDX42 [EC:3.6.4.13]	map03040|Spliceosome
KFW66603.1	1587.04	10.6321	1.58308e-18	3.37602e-17	up	yes	.	.	.	.	.
SCN2B.CANLF	0.000599921	-10.7029	1.6336e-18	3.47869e-17	down	yes	GO:0086002|cardiac muscle cell action potential involved in contraction;GO:0060048|cardiac muscle contraction;GO:0007268|chemical synaptic transmission;GO:0086012|membrane depolarization during cardiac muscle cell action potential;GO:0007399|nervous system development;GO:0060371|regulation of atrial cardiac muscle cell membrane depolarization;GO:0086091|regulation of heart rate by cardiac conduct…	GO:0017080|sodium channel regulator activity;GO:0086006|voltage-gated sodium channel activity involved in cardiac muscle cell action potential	GO:0001518|voltage-gated sodium channel complex	K04846|SCN2B; voltage-gated sodium channel type II beta	.
RRP8.MOUSE	1631.42	10.6719	1.65387e-18	3.51675e-17	up	yes	GO:0042149|cellular response to glucose starvation;GO:0000183|chromatin silencing at rDNA;GO:0016569|covalent chromatin modification;GO:0072332|intrinsic apoptotic signaling pathway by p53 class mediator;GO:0071158|positive regulation of cell cycle arrest;GO:0046015|regulation of transcription by glucose;GO:0006364|rRNA processing;GO:0006351|transcription, DNA-templated	GO:0035064|methylated histone binding;GO:0003723|RNA binding;GO:0008757|S-adenosylmethionine-dependent methyltransferase activity	GO:0005677|chromatin silencing complex;GO:0005829|cytosol;GO:0005730|nucleolus;GO:0005634|nucleus;GO:0005886|plasma membrane;GO:0033553|rDNA heterochromatin	K14850|RRP8; ribosomal RNA-processing protein 8 [EC:2.1.1.287]	.
SPS2L.HUMAN	0.000650444	-10.5863	1.72929e-18	3.6718e-17	down	yes	.	GO:0003723|RNA binding	GO:0005829|cytosol;GO:0005730|nucleolus;GO:0005634|nucleus;GO:0043234|protein complex	.	.
PPAL.PONAB	1623.59	10.665	1.87871e-18	3.97756e-17	up	yes	GO:0007040|lysosome organization;GO:0001501|skeletal system development	GO:0003993|acid phosphatase activity	GO:0070062|extracellular exosome;GO:0016021|integral component of membrane;GO:0043202|lysosomal lumen;GO:0005765|lysosomal membrane;GO:0005764|lysosome;GO:0016020|membrane	K14410|ACP2; lysosomal acid phosphatase [EC:3.1.3.2]	map04142|Lysosome
AUXI.BOVIN	1779.95	10.7976	1.96862e-18	4.16191e-17	up	yes	GO:0072318|clathrin coat disassembly;GO:0006898|receptor-mediated endocytosis	GO:0030276|clathrin binding;GO:0032050|clathrin heavy chain binding;GO:0019904|protein domain specific binding;GO:0004725|protein tyrosine phosphatase activity;GO:0017124|SH3 domain binding	GO:0031982|vesicle	K09526|DNAJC6; DnaJ homolog subfamily C member 6	map04144|Endocytosis
BODG.MOUSE	12.3791	3.62984	2.03458e-18	4.29517e-17	up	yes	GO:0045329|carnitine biosynthetic process	GO:0008336|gamma-butyrobetaine dioxygenase activity;GO:0042802|identical protein binding;GO:0005506|iron ion binding;GO:0008270|zinc ion binding	GO:0070062|extracellular exosome;GO:0005739|mitochondrion	K00471|E1.14.11.1; gamma-butyrobetaine dioxygenase [EC:1.14.11.1]	map00310|Lysine degradation
AF1L2.HUMAN	1640.02	10.6795	2.04928e-18	4.31998e-17	up	yes	GO:0006954|inflammatory response;GO:0045742|positive regulation of epidermal growth factor receptor signaling pathway;GO:0032757|positive regulation of interleukin-8 production;GO:0045893|positive regulation of transcription, DNA-templated;GO:0032675|regulation of interleukin-6 production;GO:0007346|regulation of mitotic cell cycle	GO:0030296|protein tyrosine kinase activator activity;GO:0042169|SH2 domain binding;GO:0017124|SH3 domain binding;GO:0035591|signaling adaptor activity	GO:0005737|cytoplasm;GO:0005829|cytosol;GO:0005886|plasma membrane	.	.
MIA2.HUMAN	0.000651714	-10.5835	2.08449e-18	4.38789e-17	down	yes	GO:0035459|cargo loading into vesicle;GO:0006888|ER to Golgi vesicle-mediated transport;GO:0042953|lipoprotein transport	GO:0042954|lipoprotein transporter activity	GO:0070971|endoplasmic reticulum exit site;GO:0005789|endoplasmic reticulum membrane;GO:0016021|integral component of membrane	.	.
Z585B.HUMAN	0.000553898	-10.8181	2.13729e-18	4.49259e-17	down	yes	GO:0006355|regulation of transcription, DNA-templated;GO:0006351|transcription, DNA-templated	GO:0046872|metal ion binding;GO:0003676|nucleic acid binding;GO:0003700|transcription factor activity, sequence-specific DNA binding	GO:0005634|nucleus	K09228|KRAB; KRAB domain-containing zinc finger protein	.
ACS2L.HUMAN	0.000671222	-10.5409	2.45525e-18	5.1462e-17	down	yes	GO:0019413|acetate biosynthetic process;GO:0006085|acetyl-CoA biosynthetic process;GO:0019427|acetyl-CoA biosynthetic process from acetate;GO:0019542|propionate biosynthetic process	GO:0003987|acetate-CoA ligase activity;GO:0016208|AMP binding;GO:0005524|ATP binding	GO:0005759|mitochondrial matrix;GO:0005739|mitochondrion	K01895|ACSS, acs; acetyl-CoA synthetase [EC:6.2.1.1]	map00620|Pyruvate metabolism;map01200|Carbon metabolism;map00680|Methane metabolism;map00640|Propanoate metabolism;map00010|Glycolysis / Gluconeogenesis;map00720|Carbon fixation pathways in prokaryotes;map01110|Biosynthesis of secondary metabolites;map01100|Metabolic pathways;map01120|Microbial metabolism in diverse environments;map01130|Biosynthesis of antibiotics
PCBP2.MOUSE	0.339575	-1.5582	2.57144e-18	5.37439e-17	down	yes	GO:0051607|defense response to virus;GO:0045087|innate immune response;GO:0075522|IRES-dependent viral translational initiation;GO:0050687|negative regulation of defense response to virus;GO:0043161|proteasome-mediated ubiquitin-dependent protein catabolic process;GO:0039694|viral RNA genome replication	GO:1990829|C-rich single-stranded DNA binding;GO:0003677|DNA binding;GO:0019899|enzyme binding;GO:0003723|RNA binding;GO:0031625|ubiquitin protein ligase binding	GO:0005737|cytoplasm;GO:0005829|cytosol;GO:0070062|extracellular exosome;GO:0005925|focal adhesion;GO:0030529|intracellular ribonucleoprotein complex;GO:0016020|membrane;GO:0005654|nucleoplasm;GO:0005634|nucleus	K13162|PCBP2_3_4; poly(rC)-binding protein 2/3/4	.
EOA97229.1	1630.51	10.6711	2.78159e-18	5.79708e-17	up	yes	.	.	.	.	.
PRI1.HUMAN	0.0006351	-10.6207	2.82251e-18	5.87401e-17	down	yes	GO:0006270|DNA replication initiation;GO:0006269|DNA replication, synthesis of RNA primer;GO:0000082|G1/S transition of mitotic cell cycle;GO:0000722|telomere maintenance via recombination	GO:0003896|DNA primase activity;GO:0046872|metal ion binding;GO:0003697|single-stranded DNA binding	GO:0005658|alpha DNA polymerase:primase complex;GO:0016020|membrane;GO:0005654|nucleoplasm	K02684|PRI1; DNA primase small subunit [EC:2.7.7.-]	map03030|DNA replication;map01100|Metabolic pathways;map00240|Pyrimidine metabolism;map00230|Purine metabolism
PRD11.HUMAN	0.000621084	-10.6529	2.9361e-18	6.09314e-17	down	yes	GO:0006355|regulation of transcription, DNA-templated;GO:0006351|transcription, DNA-templated	GO:0008168|methyltransferase activity	GO:0005737|cytoplasm;GO:0005634|nucleus	.	.
RAEL1.PIG	1465.5	10.5172	3.29101e-18	6.82002e-17	up	yes	GO:0071407|cellular response to organic cyclic compound;GO:0006606|protein import into nucleus;GO:0060236|regulation of mitotic spindle organization;GO:0006405|RNA export from nucleus;GO:0000972|transcription-dependent tethering of RNA polymerase II gene DNA at nuclear periphery	GO:0003723|RNA binding;GO:0043130|ubiquitin binding	GO:0005737|cytoplasm;GO:0001650|fibrillar center;GO:0097431|mitotic spindle pole;GO:0005635|nuclear envelope;GO:0005643|nuclear pore;GO:0005634|nucleus	K14298|RAE1, GLE2; mRNA export factor	map05164|Influenza A;map03013|RNA transport
CYLD.HUMAN	0.000655276	-10.5756	3.42357e-18	7.07473e-17	down	yes	GO:0043369|CD4-positive or CD8-positive, alpha-beta T cell lineage commitment;GO:0007049|cell cycle;GO:0048872|homeostasis of number of cells;GO:0045087|innate immune response;GO:0070266|necroptotic process;GO:0090090|negative regulation of canonical Wnt signaling pathway;GO:0042347|negative regulation of NF-kappaB import into nucleus;GO:0032088|negative regulation of NF-kappaB transcription fact…	GO:1990380|Lys48-specific deubiquitinase activity;GO:0061578|Lys63-specific deubiquitinase activity;GO:0070064|proline-rich region binding;GO:0019901|protein kinase binding;GO:0004843|thiol-dependent ubiquitin-specific protease activity;GO:0036459|thiol-dependent ubiquitinyl hydrolase activity;GO:0008270|zinc ion binding	GO:0005813|centrosome;GO:0036064|ciliary basal body;GO:0097542|ciliary tip;GO:0005829|cytosol;GO:0031234|extrinsic component of cytoplasmic side of plasma membrane;GO:0005874|microtubule;GO:0048471|perinuclear region of cytoplasm;GO:0005819|spindle	K08601|CYLD, USLP2; ubiquitin thioesterase CYLD [EC:3.4.19.12]	map04622|RIG-I-like receptor signaling pathway;map04380|Osteoclast differentiation
MRCKB.RAT	0.000616778	-10.663	3.46364e-18	7.14747e-17	down	yes	GO:0030036|actin cytoskeleton organization;GO:0031532|actin cytoskeleton reorganization;GO:0031032|actomyosin structure organization;GO:0016477|cell migration;GO:0035556|intracellular signal transduction;GO:0006468|protein phosphorylation	GO:0005524|ATP binding;GO:0000287|magnesium ion binding;GO:0004674|protein serine/threonine kinase activity;GO:0017048|Rho GTPase binding	GO:0042641|actomyosin;GO:0031252|cell leading edge;GO:0005911|cell-cell junction;GO:0005737|cytoplasm;GO:0070062|extracellular exosome;GO:0005886|plasma membrane	K16307|CDC42BP; serine/threonine-protein kinase MRCK [EC:2.7.11.1]	.
ASPN.HUMAN	1846.39	10.8505	3.54225e-18	7.28918e-17	up	yes	GO:0030282|bone mineralization;GO:0019221|cytokine-mediated signaling pathway;GO:0046426|negative regulation of JAK-STAT cascade;GO:0006469|negative regulation of protein kinase activity;GO:0070171|negative regulation of tooth mineralization;GO:0030512|negative regulation of transforming growth factor beta receptor signaling pathway	GO:0005509|calcium ion binding;GO:0005518|collagen binding;GO:0004860|protein kinase inhibitor activity	GO:0005737|cytoplasm;GO:0005578|proteinaceous extracellular matrix	K08120|ASPN; asporin	.
HMDH.RABIT	0.000654523	-10.5773	3.80248e-18	7.81372e-17	down	yes	GO:0007568|aging;GO:0006695|cholesterol biosynthetic process;GO:0015936|coenzyme A metabolic process;GO:0008299|isoprenoid biosynthetic process;GO:0045445|myoblast differentiation;GO:0097756|negative regulation of blood vessel diameter;GO:0061179|negative regulation of insulin secretion involved in cellular response to glucose stimulus;GO:0043407|negative regulation of MAP kinase activity;GO:0010…	GO:0050662|coenzyme binding;GO:0004420|hydroxymethylglutaryl-CoA reductase (NADPH) activity;GO:0042282|hydroxymethylglutaryl-CoA reductase activity;GO:0070402|NADPH binding;GO:0042803|protein homodimerization activity;GO:0051721|protein phosphatase 2A binding	GO:0005783|endoplasmic reticulum;GO:0005789|endoplasmic reticulum membrane;GO:0016021|integral component of membrane;GO:0005778|peroxisomal membrane	K00021|HMGCR; hydroxymethylglutaryl-CoA reductase (NADPH) [EC:1.1.1.34]	map04152|AMPK signaling pathway;map01110|Biosynthesis of secondary metabolites;map04976|Bile secretion;map00900|Terpenoid backbone biosynthesis;map01100|Metabolic pathways;map01130|Biosynthesis of antibiotics
PIGS.HUMAN	1427.89	10.4797	3.86858e-18	7.93843e-17	up	yes	GO:0016255|attachment of GPI anchor to protein	.	GO:0042765|GPI-anchor transamidase complex	K05291|PIGS; phosphatidylinositol glycan, class S	map00563|Glycosylphosphatidylinositol(GPI)-anchor biosynthesis;map01100|Metabolic pathways
ENTP2.CHICK	0.0301287	-5.05272	3.98042e-18	8.15653e-17	down	yes	.	GO:0005524|ATP binding;GO:0016887|ATPase activity	GO:0016021|integral component of membrane;GO:0016020|membrane	.	.
LTOR3.TAEGU	0.000652771	-10.5811	4.28899e-18	8.75216e-17	down	yes	GO:0034613|cellular protein localization;GO:0071230|cellular response to amino acid stimulus;GO:0043547|positive regulation of GTPase activity;GO:0032008|positive regulation of TOR signaling	.	GO:0071986|Ragulator complex	.	.
PK1IP.CHICK	0.000690138	-10.5008	4.28852e-18	8.75216e-17	down	yes	GO:0009968|negative regulation of signal transduction	.	GO:0005730|nucleolus	K14830|MAK11, PAK1IP1; protein MAK11	.
F168A.MOUSE	0.000634257	-10.6226	4.37622e-18	8.91777e-17	down	yes	GO:1905053|positive regulation of base-excision repair	.	.	.	.
LRC8C.RAT	0.000652918	-10.5808	4.46228e-18	9.08053e-17	down	yes	GO:0098656|anion transmembrane transport;GO:0045444|fat cell differentiation;GO:0007165|signal transduction	GO:0005225|volume-sensitive anion channel activity	GO:0005737|cytoplasm;GO:0005789|endoplasmic reticulum membrane;GO:0005887|integral component of plasma membrane;GO:0034702|ion channel complex;GO:0005886|plasma membrane	.	.
ILDR2.HUMAN	0.000536053	-10.8653	4.52313e-18	9.19161e-17	down	yes	GO:0030154|cell differentiation;GO:0048873|homeostasis of number of cells within a tissue;GO:0030073|insulin secretion;GO:0031016|pancreas development;GO:0009749|response to glucose	.	GO:0005789|endoplasmic reticulum membrane;GO:0016021|integral component of membrane	.	.
TBB5.XENTR	0.000704519	-10.4711	4.64107e-18	9.41824e-17	down	yes	GO:0007017|microtubule-based process	GO:0005525|GTP binding;GO:0003924|GTPase activity;GO:0005200|structural constituent of cytoskeleton	GO:0005737|cytoplasm;GO:0005874|microtubule	K07375|TUBB; tubulin beta	map05130|Pathogenic Escherichia coli infection;map04145|Phagosome;map04540|Gap junction
HABP4.CHICK	0.000656034	-10.5739	4.70318e-18	9.53109e-17	down	yes	GO:0043392|negative regulation of DNA binding;GO:0006355|regulation of transcription, DNA-templated;GO:0006351|transcription, DNA-templated	.	GO:0005829|cytosol;GO:0005654|nucleoplasm	K19019|HABP4; intracellular hyaluronan-binding protein 4	.
CNNM4.HUMAN	0.000696775	-10.487	4.91788e-18	9.95244e-17	down	yes	GO:0070166|enamel mineralization;GO:0010960|magnesium ion homeostasis;GO:0050896|response to stimulus;GO:0007601|visual perception	GO:0015095|magnesium ion transmembrane transporter activity;GO:0015081|sodium ion transmembrane transporter activity	GO:0016323|basolateral plasma membrane;GO:0016021|integral component of membrane	K16302|CNNM; metal transporter CNNM	.
FNIP2.HUMAN	1474.57	10.5261	5.09088e-18	1.02883e-16	up	yes	GO:0008630|intrinsic apoptotic signaling pathway in response to DNA damage;GO:0000122|negative regulation of transcription from RNA polymerase II promoter;GO:0033138|positive regulation of peptidyl-serine phosphorylation;GO:0031334|positive regulation of protein complex assembly;GO:0006468|protein phosphorylation;GO:0001932|regulation of protein phosphorylation	GO:0042030|ATPase inhibitor activity;GO:0051087|chaperone binding	GO:0005737|cytoplasm	.	.
OCTC.HUMAN	1553.56	10.6014	5.18459e-18	1.04633e-16	up	yes	GO:0009437|carnitine metabolic process;GO:0015936|coenzyme A metabolic process;GO:0006635|fatty acid beta-oxidation;GO:0033540|fatty acid beta-oxidation using acyl-CoA oxidase;GO:0006631|fatty acid metabolic process;GO:0015908|fatty acid transport;GO:0006091|generation of precursor metabolites and energy;GO:0051791|medium-chain fatty acid metabolic process	GO:0008458|carnitine O-octanoyltransferase activity;GO:0005102|receptor binding	GO:0043231|intracellular membrane-bounded organelle;GO:0005739|mitochondrion;GO:0005782|peroxisomal matrix;GO:0005777|peroxisome	K05940|CROT; carnitine O-octanoyltransferase [EC:2.3.1.137]	map04146|Peroxisome
HAT1.HUMAN	0.000705222	-10.4696	5.37917e-18	1.08411e-16	down	yes	GO:0006348|chromatin silencing at telomere;GO:0006323|DNA packaging;GO:0006335|DNA replication-dependent nucleosome assembly;GO:0006336|DNA replication-independent nucleosome assembly;GO:0043967|histone H4 acetylation;GO:0006475|internal protein amino acid acetylation;GO:0007584|response to nutrient	GO:0010485|H4 histone acetyltransferase activity;GO:0004402|histone acetyltransferase activity;GO:0042393|histone binding	GO:0005737|cytoplasm;GO:0043231|intracellular membrane-bounded organelle;GO:0000790|nuclear chromatin;GO:0000784|nuclear chromosome, telomeric region;GO:0016363|nuclear matrix;GO:0005654|nucleoplasm;GO:0005634|nucleus;GO:0043234|protein complex	K11303|HAT1, KAT1; histone acetyltransferase 1 [EC:2.3.1.48]	map05034|Alcoholism
TM159.MOUSE	5.18361	2.37396	5.63025e-18	1.13316e-16	up	yes	.	.	GO:0016021|integral component of membrane	.	.
EOB01711.1	0.000637352	-10.6156	5.76081e-18	1.15468e-16	down	yes	.	.	.	.	.
CPTP.XENLA	1653.06	10.6909	5.90367e-18	1.1817e-16	up	yes	GO:1902389|ceramide 1-phosphate transport	GO:1902387|ceramide 1-phosphate binding;GO:1902388|ceramide 1-phosphate transporter activity;GO:0051861|glycolipid binding;GO:0017089|glycolipid transporter activity;GO:0005543|phospholipid binding;GO:0005548|phospholipid transporter activity	GO:0005829|cytosol;GO:0010008|endosome membrane;GO:0005794|Golgi apparatus;GO:0005640|nuclear outer membrane;GO:0005886|plasma membrane	.	.
RBG1L.CHICK	7.28665	2.86526	6.37319e-18	1.27394e-16	up	yes	GO:0090630|activation of GTPase activity;GO:0006886|intracellular protein transport;GO:0031338|regulation of vesicle fusion	GO:0005096|GTPase activator activity;GO:0017137|Rab GTPase binding	GO:0012505|endomembrane system;GO:0005622|intracellular	.	.
SRPK.PHYPO	2297.8	11.166	6.89992e-18	1.37736e-16	up	yes	.	GO:0005524|ATP binding;GO:0004674|protein serine/threonine kinase activity	GO:0005634|nucleus	.	.
CALRL.HUMAN	0.000738578	-10.403	7.10277e-18	1.414e-16	down	yes	GO:0007189|adenylate cyclase-activating G-protein coupled receptor signaling pathway;GO:0001525|angiogenesis;GO:0006816|calcium ion transport;GO:0006171|cAMP biosynthetic process;GO:0007166|cell surface receptor signaling pathway;GO:0071329|cellular response to sucrose stimulus;GO:0007187|G-protein coupled receptor signaling pathway, coupled to cyclic nucleotide second messenger;GO:0007507|heart …	GO:0001605|adrenomedullin receptor activity;GO:0001635|calcitonin gene-related peptide receptor activity;GO:0004948|calcitonin receptor activity;GO:0004930|G-protein coupled receptor activity;GO:0008565|protein transporter activity	GO:0005783|endoplasmic reticulum;GO:0005768|endosome;GO:0005887|integral component of plasma membrane;GO:0005764|lysosome;GO:0005886|plasma membrane	K04577|CALCRL; calcitonin receptor-like	map04080|Neuroactive ligand-receptor interaction;map04270|Vascular smooth muscle contraction
STAG1.HUMAN	0.000721383	-10.4369	7.43626e-18	1.47839e-16	down	yes	GO:0051301|cell division;GO:0007062|sister chromatid cohesion	GO:0003682|chromatin binding;GO:0001228|transcriptional activator activity, RNA polymerase II transcription regulatory region sequence-specific binding	GO:0000785|chromatin;GO:0005694|chromosome;GO:0000775|chromosome, centromeric region;GO:0005829|cytosol;GO:0016604|nuclear body;GO:0005654|nucleoplasm;GO:0005634|nucleus	K06671|STAG1_2, SCC3, IRR1; cohesin complex subunit SA-1/2	map04113|Meiosis - yeast;map04110|Cell cycle;map04111|Cell cycle - yeast
BRI3.MOUSE	1488.15	10.5393	7.61934e-18	1.51273e-16	up	yes	.	GO:0042802|identical protein binding	GO:0016021|integral component of membrane	.	.
ARK72.MOUSE	1365.46	10.4152	7.69948e-18	1.52658e-16	up	yes	GO:0044597|daunorubicin metabolic process;GO:0044598|doxorubicin metabolic process	GO:0016491|oxidoreductase activity;GO:0019119|phenanthrene-9,10-epoxide hydrolase activity	GO:0005829|cytosol;GO:0070062|extracellular exosome;GO:0005794|Golgi apparatus;GO:0005739|mitochondrion	K15303|AKR7; aflatoxin B1 aldehyde reductase	map00980|Metabolism of xenobiotics by cytochrome P450
MOCS1.HUMAN	0.000664749	-10.5549	8.8611e-18	1.7498e-16	down	yes	GO:0006777|Mo-molybdopterin cofactor biosynthetic process;GO:0032324|molybdopterin cofactor biosynthetic process	GO:0051539|4 iron, 4 sulfur cluster binding;GO:0061799|cyclic pyranopterin monophosphate synthase activity;GO:0061798|GTP 3',8'-cyclase activity;GO:0005525|GTP binding;GO:0046872|metal ion binding	GO:0005829|cytosol;GO:0019008|molybdopterin synthase complex;GO:0005634|nucleus	.	.
NHP2.HUMAN	1430.13	10.4819	9.62587e-18	1.89826e-16	up	yes	GO:0000469|cleavage involved in rRNA processing;GO:0000470|maturation of LSU-rRNA;GO:1904874|positive regulation of telomerase RNA localization to Cajal body;GO:0031118|rRNA pseudouridine synthesis;GO:0031120|snRNA pseudouridine synthesis;GO:0007004|telomere maintenance via telomerase;GO:0006412|translation	GO:0034513|box H/ACA snoRNA binding;GO:0003723|RNA binding;GO:0030515|snoRNA binding;GO:0070034|telomerase RNA binding	GO:0072589|box H/ACA scaRNP complex;GO:0031429|box H/ACA snoRNP complex;GO:0090661|box H/ACA telomerase RNP complex;GO:0000784|nuclear chromosome, telomeric region;GO:0005654|nucleoplasm;GO:0005732|small nucleolar ribonucleoprotein complex;GO:0005697|telomerase holoenzyme complex	K11129|NHP2, NOLA2; H/ACA ribonucleoprotein complex subunit 2	map03008|Ribosome biogenesis in eukaryotes
M3K5.HUMAN	1389.49	10.4403	9.98379e-18	1.9662e-16	up	yes	GO:0007257|activation of JUN kinase activity;GO:0000186|activation of MAPKK activity;GO:0097190|apoptotic signaling pathway;GO:0034198|cellular response to amino acid starvation;GO:0070301|cellular response to hydrogen peroxide;GO:1902170|cellular response to reactive nitrogen species;GO:0071356|cellular response to tumor necrosis factor;GO:0072577|endothelial cell apoptotic process;GO:0045087|in…	GO:0005524|ATP binding;GO:0000287|magnesium ion binding;GO:0004709|MAP kinase kinase kinase activity;GO:0019904|protein domain specific binding;GO:0042803|protein homodimerization activity;GO:0004672|protein kinase activity;GO:0019901|protein kinase binding;GO:0019903|protein phosphatase binding;GO:0004674|protein serine/threonine kinase activity	GO:0005829|cytosol;GO:0009897|external side of plasma membrane;GO:1990604|IRE1-TRAF2-ASK1 complex;GO:0043234|protein complex;GO:1902911|protein kinase complex	K04426|MAP3K5, ASK1; mitogen-activated protein kinase kinase kinase 5 [EC:2.7.11.25]	map04141|Protein processing in endoplasmic reticulum;map04071|Sphingolipid signaling pathway;map04668|TNF signaling pathway;map04722|Neurotrophin signaling pathway;map04010|MAPK signaling pathway;map05014|Amyotrophic lateral sclerosis (ALS);map04932|Non-alcoholic fatty liver disease (NAFLD)
ANFY1.HUMAN	0.000727146	-10.4255	1.13055e-17	2.22054e-16	down	yes	GO:0006897|endocytosis;GO:0034058|endosomal vesicle fusion;GO:0032439|endosome localization;GO:0090160|Golgi to lysosome transport;GO:0048549|positive regulation of pinocytosis;GO:0042147|retrograde transport, endosome to Golgi	GO:0046872|metal ion binding;GO:1901981|phosphatidylinositol phosphate binding;GO:0017137|Rab GTPase binding	GO:0005829|cytosol;GO:0005769|early endosome;GO:0005768|endosome;GO:0010008|endosome membrane;GO:0070062|extracellular exosome;GO:0043231|intracellular membrane-bounded organelle;GO:0005765|lysosomal membrane;GO:0044354|macropinosome;GO:0016020|membrane;GO:0030904|retromer complex	.	.
H110.CHICK	110.588	6.78905	1.22391e-17	2.4007e-16	up	yes	GO:0006334|nucleosome assembly	GO:0003677|DNA binding	GO:0000786|nucleosome;GO:0005634|nucleus	K11275|H1_5; histone H1/5	.
EPHA2.HUMAN	0.000554712	-10.816	1.22921e-17	2.40788e-16	down	yes	GO:0090630|activation of GTPase activity;GO:0001525|angiogenesis;GO:0006915|apoptotic process;GO:0046849|bone remodeling;GO:0060444|branching involved in mammary gland duct morphogenesis;GO:0046058|cAMP metabolic process;GO:0007155|cell adhesion;GO:0060326|cell chemotaxis;GO:0016477|cell migration;GO:0048870|cell motility;GO:0048013|ephrin receptor signaling pathway;GO:0070309|lens fiber cell mor…	GO:0005524|ATP binding;GO:0005003|ephrin receptor activity;GO:0004714|transmembrane receptor protein tyrosine kinase activity	GO:0005925|focal adhesion;GO:0005887|integral component of plasma membrane;GO:0005622|intracellular;GO:0030027|lamellipodium;GO:0031258|lamellipodium membrane;GO:0031256|leading edge membrane;GO:0032587|ruffle membrane	K05103|EPHA2, ECK; Eph receptor A2 [EC:2.7.10.1]	map04360|Axon guidance;map04015|Rap1 signaling pathway;map04014|Ras signaling pathway;map04151|PI3K-Akt signaling pathway
ATP5E.RAT	0.000600833	-10.7007	1.23809e-17	2.42204e-16	down	yes	GO:0046034|ATP metabolic process;GO:0015986|ATP synthesis coupled proton transport	GO:0016887|ATPase activity;GO:0046933|proton-transporting ATP synthase activity, rotational mechanism	GO:0005743|mitochondrial inner membrane;GO:0005753|mitochondrial proton-transporting ATP synthase complex;GO:0000275|mitochondrial proton-transporting ATP synthase complex, catalytic core F(1);GO:0045261|proton-transporting ATP synthase complex, catalytic core F(1)	K02135|ATPeF1E, ATP5E, ATP15; F-type H+-transporting ATPase subunit epsilon	map00190|Oxidative phosphorylation;map05016|Huntington's disease;map05010|Alzheimer's disease;map01100|Metabolic pathways;map05012|Parkinson's disease
PLCE1.HUMAN	0.160208	-2.64198	1.3164e-17	2.5718e-16	down	yes	GO:0000187|activation of MAPK activity;GO:0019722|calcium-mediated signaling;GO:0008283|cell proliferation;GO:0007010|cytoskeleton organization;GO:0006651|diacylglycerol biosynthetic process;GO:0007173|epidermal growth factor receptor signaling pathway;GO:0032835|glomerulus development;GO:0007507|heart development;GO:0043647|inositol phosphate metabolic process;GO:0048016|inositol phosphate-media…	GO:0019899|enzyme binding;GO:0005085|guanyl-nucleotide exchange factor activity;GO:0046872|metal ion binding;GO:0004435|phosphatidylinositol phospholipase C activity;GO:0004629|phospholipase C activity;GO:0017016|Ras GTPase binding;GO:0005057|signal transducer activity, downstream of receptor	GO:0005829|cytosol;GO:0000139|Golgi membrane;GO:0005886|plasma membrane	K05860|PLCE; phosphatidylinositol phospholipase C, epsilon [EC:3.1.4.11]	map00562|Inositol phosphate metabolism;map04014|Ras signaling pathway;map04070|Phosphatidylinositol signaling system;map05205|Proteoglycans in cancer;map04020|Calcium signaling pathway;map04015|Rap1 signaling pathway;map04919|Thyroid hormone signaling pathway;map04024|cAMP signaling pathway;map01100|Metabolic pathways
IER5L.HUMAN	0.000602403	-10.697	1.3476e-17	2.62925e-16	down	yes	.	.	.	.	.
AT1A2.CHICK	0.226173	-2.1445	1.39691e-17	2.71823e-16	down	yes	GO:0001504|neurotransmitter uptake;GO:0006942|regulation of striated muscle contraction	GO:0005524|ATP binding;GO:0046872|metal ion binding;GO:0005391|sodium:potassium-exchanging ATPase activity	GO:0005737|cytoplasm;GO:0016021|integral component of membrane;GO:0005886|plasma membrane	K01539|ATP1A; sodium/potassium-transporting ATPase subunit alpha [EC:3.6.3.9]	map04960|Aldosterone-regulated sodium reabsorption;map04022|cGMP-PKG signaling pathway;map04024|cAMP signaling pathway;map04961|Endocrine and other factor-regulated calcium reabsorption;map04919|Thyroid hormone signaling pathway;map04918|Thyroid hormone synthesis;map04970|Salivary secretion;map04971|Gastric acid secretion;map04972|Pancreatic secretion;map04973|Carbohydrate digestion and absorptio…
FAT4.HUMAN	0.00120299	-9.69916	1.4043e-17	2.72899e-16	down	yes	GO:0001658|branching involved in ureteric bud morphogenesis;GO:0021987|cerebral cortex development;GO:0072137|condensed mesenchymal cell proliferation;GO:0048565|digestive tract development;GO:0008543|fibroblast growth factor receptor signaling pathway;GO:0003007|heart morphogenesis;GO:0007157|heterophilic cell-cell adhesion via plasma membrane cell adhesion molecules;GO:0035329|hippo signaling;G…	GO:0005509|calcium ion binding	GO:0045177|apical part of cell;GO:0070062|extracellular exosome;GO:0016021|integral component of membrane;GO:0005622|intracellular;GO:0005886|plasma membrane	K16669|FAT4; protocadherin Fat 4	map04391|Hippo signaling pathway - fly
PAXI1.HUMAN	0.000791655	-10.3028	1.59245e-17	3.08644e-16	down	yes	GO:0060612|adipose tissue development;GO:0060717|chorion development;GO:0030330|DNA damage response, signal transduction by p53 class mediator;GO:0006310|DNA recombination;GO:0006303|double-strand break repair via nonhomologous end joining;GO:0043542|endothelial cell migration;GO:0051568|histone H3-K4 methylation;GO:0035066|positive regulation of histone acetylation;GO:0000416|positive regulation…	.	GO:0005694|chromosome;GO:0035097|histone methyltransferase complex;GO:0044666|MLL3/4 complex;GO:0016363|nuclear matrix;GO:0005654|nucleoplasm;GO:0005634|nucleus	K14972|PAXIP1, PTIP; PAX-interacting protein 1	.
C1QC.MOUSE	0.000697059	-10.4864	1.79005e-17	3.45573e-16	down	yes	GO:0006958|complement activation, classical pathway;GO:0045087|innate immune response	.	GO:0005581|collagen trimer;GO:0005576|extracellular region	K03988|C1QG; complement C1q subcomponent subunit C	map05142|Chagas disease (American trypanosomiasis);map05133|Pertussis;map05150|Staphylococcus aureus infection;map05322|Systemic lupus erythematosus;map05020|Prion diseases;map04610|Complement and coagulation cascades
SCN8A.RAT	1271.28	10.3121	1.8176e-17	3.50432e-16	up	yes	GO:0086010|membrane depolarization during action potential;GO:0042552|myelination;GO:0019228|neuronal action potential;GO:0007422|peripheral nervous system development;GO:0006814|sodium ion transport	GO:0005524|ATP binding;GO:0031402|sodium ion binding;GO:0005248|voltage-gated sodium channel activity	GO:0043194|axon initial segment;GO:0016021|integral component of membrane;GO:0033268|node of Ranvier;GO:0005886|plasma membrane;GO:0001518|voltage-gated sodium channel complex	K04840|SCN8A; voltage-gated sodium channel type VIII alpha	.
CCY1B.XENLA	0.000752893	-10.3753	1.82331e-17	3.51071e-16	down	yes	GO:0000079|regulation of cyclin-dependent protein serine/threonine kinase activity	GO:0019901|protein kinase binding	.	.	.
FBLN5.BOVIN	0.000507934	-10.9431	1.88236e-17	3.61492e-16	down	yes	GO:0007155|cell adhesion;GO:0048251|elastic fiber assembly	GO:0005509|calcium ion binding;GO:0005178|integrin binding;GO:0042803|protein homodimerization activity	GO:0031012|extracellular matrix;GO:0005578|proteinaceous extracellular matrix	K17340|FBLN5; fibulin 5	.
IRF4.MOUSE	0.0386839	-4.69212	1.98226e-17	3.8018e-16	down	yes	GO:0042832|defense response to protozoan;GO:0043966|histone H3 acetylation;GO:0043967|histone H4 acetylation;GO:0043011|myeloid dendritic cell differentiation;GO:0034122|negative regulation of toll-like receptor signaling pathway;GO:0043388|positive regulation of DNA binding;GO:0045082|positive regulation of interleukin-10 biosynthetic process;GO:0045368|positive regulation of interleukin-13 bios…	GO:0016279|protein-lysine N-methyltransferase activity;GO:0000978|RNA polymerase II core promoter proximal region sequence-specific DNA binding;GO:0043565|sequence-specific DNA binding;GO:0003700|transcription factor activity, sequence-specific DNA binding;GO:0001077|transcriptional activator activity, RNA polymerase II core promoter proximal region sequence-specific binding	GO:0016020|membrane;GO:0000788|nuclear nucleosome;GO:0005654|nucleoplasm	K09445|IRF4; interferon regulatory factor 4	.
SMAD6.HUMAN	1549.67	10.5977	2.03073e-17	3.88459e-16	up	yes	GO:0031589|cell-substrate adhesion;GO:0010693|negative regulation of alkaline phosphatase activity;GO:1902879|negative regulation of BMP signaling pathway involved in spinal cord association neuron specification;GO:1902832|negative regulation of cell proliferation in dorsal spinal cord;GO:0032331|negative regulation of chondrocyte differentiation;GO:1902844|positive regulation of spinal cord asso…	GO:0003682|chromatin binding;GO:0046872|metal ion binding;GO:0003700|transcription factor activity, sequence-specific DNA binding;GO:0044212|transcription regulatory region DNA binding	GO:0005768|endosome;GO:0005634|nucleus;GO:0005667|transcription factor complex	K04677|SMAD6_7; mothers against decapentaplegic homolog 6/7	map04350|TGF-beta signaling pathway
RM14.BOVIN	0.000737485	-10.4051	2.12316e-17	4.05612e-16	down	yes	GO:0070125|mitochondrial translational elongation;GO:0070124|mitochondrial translational initiation	GO:0003723|RNA binding;GO:0003735|structural constituent of ribosome	GO:0005743|mitochondrial inner membrane;GO:0005762|mitochondrial large ribosomal subunit;GO:0005739|mitochondrion	K02874|RP-L14, MRPL14, rplN; large subunit ribosomal protein L14	map03010|Ribosome
CR1L.HUMAN	0.000661658	-10.5616	2.31745e-17	4.4158e-16	down	yes	.	.	GO:0005737|cytoplasm;GO:0005576|extracellular region;GO:0016020|membrane;GO:0043235|receptor complex	.	.
ADPRH.RAT	0.000806245	-10.2765	2.32512e-17	4.42466e-16	down	yes	GO:0006464|cellular protein modification process;GO:0051725|protein de-ADP-ribosylation	GO:0003875|ADP-ribosylarginine hydrolase activity;GO:0000287|magnesium ion binding	GO:0005622|intracellular	K01245|ADPRH; ADP-ribosylarginine hydrolase [EC:3.2.2.19]	.
WDR74.HUMAN	1345.57	10.394	2.37176e-17	4.49592e-16	up	yes	GO:0042273|ribosomal large subunit biogenesis	.	GO:0005730|nucleolus;GO:0005634|nucleus;GO:0030687|preribosome, large subunit precursor	K14841|NSA1, WDR74; ribosome biogenesis protein NSA1	.
CAF17.HUMAN	1396.84	10.4479	2.40059e-17	4.54471e-16	up	yes	GO:0006783|heme biosynthetic process;GO:0016226|iron-sulfur cluster assembly	GO:0003723|RNA binding;GO:0016740|transferase activity	GO:0005759|mitochondrial matrix;GO:0005739|mitochondrion	.	.
RNF12.XENTR	1217.63	10.2499	2.42387e-17	4.58287e-16	up	yes	GO:0000578|embryonic axis specification;GO:0016567|protein ubiquitination;GO:0042787|protein ubiquitination involved in ubiquitin-dependent protein catabolic process;GO:0006511|ubiquitin-dependent protein catabolic process	GO:0042802|identical protein binding;GO:0046872|metal ion binding;GO:0008134|transcription factor binding;GO:0004842|ubiquitin-protein transferase activity	GO:0005634|nucleus	K16271|RLIM, RNF12; E3 ubiquitin-protein ligase RLIM [EC:2.3.2.27]	.
CCL13.HUMAN	1306.14	10.3511	2.45178e-17	4.62967e-16	up	yes	GO:0007568|aging;GO:0031100|animal organ regeneration;GO:0061844|antimicrobial humoral immune response mediated by antimicrobial peptide;GO:0007267|cell-cell signaling;GO:0006874|cellular calcium ion homeostasis;GO:0071318|cellular response to ATP;GO:0071549|cellular response to dexamethasone stimulus;GO:0035690|cellular response to drug;GO:0071392|cellular response to estradiol stimulus;GO:00713…	GO:0048020|CCR chemokine receptor binding;GO:0031727|CCR2 chemokine receptor binding;GO:0008009|chemokine activity;GO:0008201|heparin binding;GO:0005102|receptor binding	GO:0043679|axon terminus;GO:0044299|C-fiber;GO:0030425|dendrite;GO:0030139|endocytic vesicle;GO:0005576|extracellular region;GO:0005615|extracellular space;GO:0043204|perikaryon;GO:0048471|perinuclear region of cytoplasm;GO:0005791|rough endoplasmic reticulum	K16595|CCL13; C-C motif chemokine 13	map04064|NF-kappa B signaling pathway;map04062|Chemokine signaling pathway;map04060|Cytokine-cytokine receptor interaction
EOA99039.1	0.000684107	-10.5135	2.5037e-17	4.72162e-16	down	yes	.	.	.	.	.
POK18.HUMAN	1309.19	10.3545	2.5225e-17	4.75098e-16	up	yes	GO:0015074|DNA integration;GO:0006310|DNA recombination	GO:0003677|DNA binding;GO:0003964|RNA-directed DNA polymerase activity;GO:0004523|RNA-DNA hybrid ribonuclease activity;GO:0008270|zinc ion binding	.	.	.
ACSF2.MOUSE	1223.52	10.2568	2.58076e-17	4.85447e-16	up	yes	GO:0006631|fatty acid metabolic process	GO:0005524|ATP binding;GO:0016874|ligase activity	GO:0005739|mitochondrion	K00666|K00666; fatty-acyl-CoA synthase [EC:6.2.1.-]	.
AMPB.RAT	1310.45	10.3558	2.95969e-17	5.56013e-16	up	yes	GO:0007568|aging;GO:0045776|negative regulation of blood pressure;GO:0043171|peptide catabolic process;GO:0016485|protein processing;GO:0006508|proteolysis;GO:0060041|retina development in camera-type eye	GO:0004177|aminopeptidase activity;GO:0050897|cobalt ion binding;GO:0005507|copper ion binding;GO:0070006|metalloaminopeptidase activity;GO:0042277|peptide binding;GO:0008270|zinc ion binding	GO:0009897|external side of plasma membrane;GO:0005576|extracellular region;GO:0005615|extracellular space;GO:0005794|Golgi apparatus;GO:0043005|neuron projection;GO:0005886|plasma membrane;GO:0030141|secretory granule	K01260|RNPEP; aminopeptidase B [EC:3.4.11.6]	.
ZFAN6.BOVIN	0.00083745	-10.2217	2.98315e-17	5.59703e-16	down	yes	GO:0019933|cAMP-mediated signaling;GO:0007010|cytoskeleton organization;GO:0030073|insulin secretion;GO:0099526|presynapse to nucleus signaling pathway;GO:0035418|protein localization to synapse;GO:0017157|regulation of exocytosis;GO:0007416|synapse assembly;GO:0016079|synaptic vesicle exocytosis	GO:0005509|calcium ion binding;GO:0005544|calcium-dependent phospholipid binding;GO:0005522|profilin binding	GO:0030054|cell junction;GO:0005856|cytoskeleton;GO:0048788|cytoskeleton of presynaptic active zone;GO:0070062|extracellular exosome;GO:0016020|membrane;GO:0014069|postsynaptic density of dendrite;GO:0045202|synapse	K16882|PCLO; protein piccolo	map04911|Insulin secretion
SOBP.CHICK	1244.44	10.2813	3.01717e-17	5.65363e-16	up	yes	GO:0090102|cochlea development;GO:0050890|cognition;GO:0042472|inner ear morphogenesis;GO:0007626|locomotory behavior;GO:0007605|sensory perception of sound	GO:0046872|metal ion binding;GO:0032184|SUMO polymer binding	GO:0005634|nucleus	.	.
TTF1.MOUSE	1183.77	10.2092	3.26229e-17	6.0896e-16	up	yes	GO:0030154|cell differentiation;GO:0044267|cellular protein metabolic process;GO:0006338|chromatin remodeling;GO:0006353|DNA-templated transcription, termination;GO:0008156|negative regulation of DNA replication;GO:0006357|regulation of transcription from RNA polymerase II promoter;GO:0006363|termination of RNA polymerase I transcription;GO:0006361|transcription initiation from RNA polymerase I p…	GO:0003682|chromatin binding;GO:0000981|RNA polymerase II transcription factor activity, sequence-specific DNA binding;GO:0043565|sequence-specific DNA binding;GO:0001135|transcription factor activity, RNA polymerase II transcription factor recruiting;GO:0044212|transcription regulatory region DNA binding	GO:0005829|cytosol;GO:0005730|nucleolus;GO:0005654|nucleoplasm;GO:0005634|nucleus;GO:0005886|plasma membrane	K15225|TTF1; transcription termination factor 1	map04918|Thyroid hormone synthesis
WDR53.HUMAN	1792.46	10.8077	3.27177e-17	6.09954e-16	up	yes	.	.	GO:0005737|cytoplasm	.	.
WNK1.HUMAN	1287.26	10.3301	3.31366e-17	6.1698e-16	up	yes	GO:0035556|intracellular signal transduction;GO:0006811|ion transport;GO:0090188|negative regulation of pancreatic juice secretion;GO:0010923|negative regulation of phosphatase activity;GO:0010766|negative regulation of sodium ion transport;GO:0048666|neuron development;GO:0018107|peptidyl-threonine phosphorylation;GO:0003084|positive regulation of systemic arterial blood pressure;GO:0046777|prot…	GO:0005524|ATP binding;GO:0019869|chloride channel inhibitor activity;GO:0000287|magnesium ion binding;GO:0019902|phosphatase binding;GO:0019870|potassium channel inhibitor activity;GO:0030295|protein kinase activator activity;GO:0004672|protein kinase activity;GO:0019901|protein kinase binding;GO:0004674|protein serine/threonine kinase activity;GO:0030291|protein serine/threonine kinase inhibito…	GO:0005737|cytoplasm;GO:0005829|cytosol;GO:0016020|membrane	K08867|WNK, PRKWNK; WNK lysine deficient protein kinase [EC:2.7.11.1]	.
GP182.HUMAN	0.000635115	-10.6207	3.36559e-17	6.25854e-16	down	yes	GO:0007166|cell surface receptor signaling pathway;GO:0035556|intracellular signal transduction	GO:0004930|G-protein coupled receptor activity;GO:0004888|transmembrane signaling receptor activity	GO:0016021|integral component of membrane;GO:0005622|intracellular;GO:0005886|plasma membrane	K04242|ADMR; adrenomedullin receptor	.
OPLA.HUMAN	0.000681057	-10.5199	3.41001e-17	6.33312e-16	down	yes	GO:0006750|glutathione biosynthetic process;GO:0006749|glutathione metabolic process	GO:0017168|5-oxoprolinase (ATP-hydrolyzing) activity;GO:0005524|ATP binding	GO:0005829|cytosol	K01469|OPLAH, OXP1, oplAH; 5-oxoprolinase (ATP-hydrolysing) [EC:3.5.2.9]	map00480|Glutathione metabolism
XP_010727215.1	1262.66	10.3022	3.46946e-17	6.42726e-16	up	yes	.	.	.	.	.
PCDGM.PANTR	1186.31	10.2123	3.57165e-17	6.60823e-16	up	yes	GO:0007156|homophilic cell adhesion via plasma membrane adhesion molecules	GO:0005509|calcium ion binding	GO:0016021|integral component of membrane;GO:0005886|plasma membrane	K16497|PCDHGC; protocadherin gamma subfamily C	.
VPS28.BOVIN	1351.18	10.4	3.73108e-17	6.88583e-16	up	yes	GO:0031397|negative regulation of protein ubiquitination;GO:0043328|protein transport to vacuole involved in ubiquitin-dependent protein catabolic process via the multivesicular body sorting pathway;GO:0043162|ubiquitin-dependent protein catabolic process via the multivesicular body sorting pathway	GO:0032403|protein complex binding	GO:0005737|cytoplasm;GO:0000813|ESCRT I complex;GO:0031902|late endosome membrane;GO:0005886|plasma membrane	K12184|VPS28; ESCRT-I complex subunit VPS28	map04144|Endocytosis
RAE1L.MOUSE	0.000847161	-10.2051	3.82143e-17	7.03488e-16	down	yes	GO:0071407|cellular response to organic cyclic compound;GO:0006606|protein import into nucleus;GO:0060236|regulation of mitotic spindle organization;GO:0006405|RNA export from nucleus;GO:0000972|transcription-dependent tethering of RNA polymerase II gene DNA at nuclear periphery	GO:0003723|RNA binding;GO:0043130|ubiquitin binding	GO:0005737|cytoplasm;GO:0001650|fibrillar center;GO:0097431|mitotic spindle pole;GO:0005635|nuclear envelope;GO:0005643|nuclear pore;GO:0005634|nucleus	K14298|RAE1, GLE2; mRNA export factor	map05164|Influenza A;map03013|RNA transport
AGRL4.MOUSE	0.0393834	-4.66627	4.24071e-17	7.78719e-16	down	yes	GO:0007166|cell surface receptor signaling pathway	GO:0005509|calcium ion binding;GO:0004930|G-protein coupled receptor activity;GO:0046983|protein dimerization activity	GO:0031410|cytoplasmic vesicle;GO:0016021|integral component of membrane;GO:0005886|plasma membrane	K04595|ELTD1; latrophilin and seven transmembrane domain containing 1	.
FLNC.RAT	0.000742616	-10.3951	4.49413e-17	8.24224e-16	down	yes	.	.	.	.	.
THIO.CHICK	1253.39	10.2916	4.57205e-17	8.37467e-16	up	yes	GO:0045454|cell redox homeostasis;GO:0034599|cellular response to oxidative stress;GO:0006662|glycerol ether metabolic process;GO:0055114|oxidation-reduction process;GO:0043388|positive regulation of DNA binding;GO:0033158|regulation of protein import into nucleus, translocation;GO:0006355|regulation of transcription, DNA-templated;GO:0009314|response to radiation;GO:0006351|transcription, DNA-te…	GO:0016671|oxidoreductase activity, acting on a sulfur group of donors, disulfide as acceptor;GO:0015035|protein disulfide oxidoreductase activity;GO:0047134|protein-disulfide reductase activity;GO:0004791|thioredoxin-disulfide reductase activity	GO:0005737|cytoplasm;GO:0005576|extracellular region;GO:0005634|nucleus	K03671|trxA; thioredoxin 1	map00450|Selenocompound metabolism;map00240|Pyrimidine metabolism
RUSD4.HUMAN	1190.63	10.2175	4.61533e-17	8.44341e-16	up	yes	GO:0031119|tRNA pseudouridine synthesis	GO:0009982|pseudouridine synthase activity;GO:0003723|RNA binding	GO:0005739|mitochondrion	.	.
NASP.HUMAN	0.139395	-2.84275	4.67853e-17	8.54836e-16	down	yes	GO:0001824|blastocyst development;GO:0007049|cell cycle;GO:0008283|cell proliferation;GO:0006260|DNA replication;GO:0006335|DNA replication-dependent nucleosome assembly;GO:0006336|DNA replication-independent nucleosome assembly;GO:0043486|histone exchange;GO:0008584|male gonad development;GO:0006334|nucleosome assembly;GO:0015031|protein transport;GO:0033574|response to testosterone	GO:0042393|histone binding;GO:0051879|Hsp90 protein binding;GO:0032403|protein complex binding	GO:0005737|cytoplasm;GO:0000790|nuclear chromatin;GO:0005654|nucleoplasm;GO:0005634|nucleus;GO:0043234|protein complex	K11291|NASP; nuclear autoantigenic sperm protein	.
CNDP2.HUMAN	0.000780651	-10.323	4.95973e-17	9.0509e-16	down	yes	.	GO:0103046|alanylglutamate dipeptidase activity;GO:0004180|carboxypeptidase activity;GO:0102008|cytosolic dipeptidase activity;GO:0046872|metal ion binding;GO:0008237|metallopeptidase activity	GO:0005737|cytoplasm	K08660|CNDP2; cytosolic nonspecific dipeptidase [EC:3.4.13.18]	map01100|Metabolic pathways;map00340|Histidine metabolism;map00330|Arginine and proline metabolism;map00410|beta-Alanine metabolism
ABD12.HUMAN	1213.56	10.245	5.07031e-17	9.22972e-16	up	yes	GO:0046464|acylglycerol catabolic process;GO:0007628|adult walking behavior;GO:0046475|glycerophospholipid catabolic process;GO:0052651|monoacylglycerol catabolic process;GO:0006660|phosphatidylserine catabolic process;GO:0010996|response to auditory stimulus	GO:0047372|acylglycerol lipase activity;GO:0004622|lysophospholipase activity	GO:0032281|AMPA glutamate receptor complex;GO:0016021|integral component of membrane;GO:0005886|plasma membrane	K13704|ABHD12; abhydrolase domain-containing protein 12 [EC:3.1.1.23]	.
RIN2.HUMAN	1214.23	10.2458	5.16454e-17	9.3896e-16	up	yes	GO:0006897|endocytosis;GO:0061024|membrane organization;GO:0007264|small GTPase mediated signal transduction	GO:0005096|GTPase activator activity;GO:0030695|GTPase regulator activity;GO:0017112|Rab guanyl-nucleotide exchange factor activity	GO:0005829|cytosol	.	.
KAI6073505.1	1138.54	10.153	5.24029e-17	9.51553e-16	up	yes	.	.	.	.	.
RA51D.MOUSE	1256.56	10.2953	5.27879e-17	9.5736e-16	up	yes	GO:0006974|cellular response to DNA damage stimulus;GO:0051276|chromosome organization;GO:0000724|double-strand break repair via homologous recombination;GO:0036297|interstrand cross-link repair;GO:0000707|meiotic DNA recombinase assembly;GO:0006312|mitotic recombination;GO:0006289|nucleotide-excision repair;GO:0007131|reciprocal meiotic recombination;GO:0051726|regulation of cell cycle;GO:001021…	GO:0005524|ATP binding;GO:0008094|DNA-dependent ATPase activity;GO:0003690|double-stranded DNA binding;GO:0000400|four-way junction DNA binding;GO:0043015|gamma-tubulin binding;GO:0000150|recombinase activity;GO:0003697|single-stranded DNA binding	GO:0005813|centrosome;GO:0000781|chromosome, telomeric region;GO:0005737|cytoplasm;GO:0000784|nuclear chromosome, telomeric region;GO:0005634|nucleus;GO:0033063|Rad51B-Rad51C-Rad51D-XRCC2 complex;GO:0005657|replication fork	K10871|RAD51L3, RAD51D; RAD51-like protein 3	map03440|Homologous recombination
PARVB.HUMAN	5.34583	2.41841	5.34448e-17	9.68077e-16	up	yes	GO:0031532|actin cytoskeleton reorganization;GO:0007155|cell adhesion;GO:0030031|cell projection assembly;GO:0071963|establishment or maintenance of cell polarity regulating cell shape;GO:0030032|lamellipodium assembly	GO:0003779|actin binding	GO:0005856|cytoskeleton;GO:0005829|cytosol;GO:0005925|focal adhesion;GO:0030027|lamellipodium;GO:0005886|plasma membrane;GO:0030018|Z disc	K06275|PARV; parvin	map04510|Focal adhesion
SPD2A.HUMAN	0.00073673	-10.4066	5.57722e-17	1.00775e-15	down	yes	GO:0030198|extracellular matrix organization;GO:0072675|osteoclast fusion;GO:0055114|oxidation-reduction process;GO:0071800|podosome assembly;GO:0006801|superoxide metabolic process	GO:0035091|phosphatidylinositol binding;GO:0016176|superoxide-generating NADPH oxidase activator activity	GO:0030054|cell junction;GO:0042995|cell projection;GO:0005829|cytosol;GO:0002102|podosome	.	.
XIAP.RAT	1228.89	10.2631	5.74378e-17	1.03656e-15	up	yes	GO:1990001|inhibition of cysteine-type endopeptidase activity involved in apoptotic process;GO:0043066|negative regulation of apoptotic process;GO:0043524|negative regulation of neuron apoptotic process;GO:0090263|positive regulation of canonical Wnt signaling pathway;GO:0016055|Wnt signaling pathway	GO:0043027|cysteine-type endopeptidase inhibitor activity involved in apoptotic process;GO:0046872|metal ion binding;GO:0002020|protease binding;GO:0097110|scaffold protein binding;GO:0004842|ubiquitin-protein transferase activity	GO:0005737|cytoplasm;GO:0005829|cytosol;GO:0005634|nucleus;GO:0048471|perinuclear region of cytoplasm;GO:0043234|protein complex	K04725|XIAP, BIRC4; E3 ubiquitin-protein ligase XIAP [EC:2.3.2.27]	map04210|Apoptosis;map04064|NF-kappa B signaling pathway;map05145|Toxoplasmosis;map05200|Pathways in cancer;map04510|Focal adhesion;map05166|HTLV-I infection;map05222|Small cell lung cancer;map04120|Ubiquitin mediated proteolysis
RT16.BOVIN	0.000696409	-10.4878	5.77373e-17	1.04069e-15	down	yes	GO:0032543|mitochondrial translation;GO:0070125|mitochondrial translational elongation;GO:0070124|mitochondrial translational initiation	GO:0003735|structural constituent of ribosome	GO:0005829|cytosol;GO:0005743|mitochondrial inner membrane;GO:0005763|mitochondrial small ribosomal subunit	K02959|RP-S16, MRPS16, rpsP; small subunit ribosomal protein S16	map03010|Ribosome
ETFA.HUMAN	63.505	5.9888	5.99917e-17	1.08e-15	up	yes	GO:0033539|fatty acid beta-oxidation using acyl-CoA dehydrogenase;GO:0022904|respiratory electron transport chain	GO:0009055|electron carrier activity;GO:0050660|flavin adenine dinucleotide binding;GO:0016491|oxidoreductase activity	GO:0070062|extracellular exosome;GO:0005759|mitochondrial matrix;GO:0005739|mitochondrion	K03522|fixB, etfA; electron transfer flavoprotein alpha subunit	.
NSE1.XENLA	1173.11	10.1961	6.02626e-17	1.08354e-15	up	yes	GO:0006310|DNA recombination;GO:0006281|DNA repair;GO:2001022|positive regulation of response to DNA damage stimulus	GO:0016874|ligase activity;GO:0046872|metal ion binding;GO:0046983|protein dimerization activity;GO:0004842|ubiquitin-protein transferase activity	GO:0000781|chromosome, telomeric region;GO:0005634|nucleus;GO:0030915|Smc5-Smc6 complex	.	.
CANT1.HUMAN	0.000795663	-10.2956	6.11251e-17	1.09771e-15	down	yes	GO:0043312|neutrophil degranulation;GO:0043123|positive regulation of I-kappaB kinase/NF-kappaB signaling;GO:0030166|proteoglycan biosynthetic process	GO:0043262|adenosine-diphosphatase activity;GO:0005509|calcium ion binding;GO:0004382|guanosine-diphosphatase activity;GO:0042803|protein homodimerization activity;GO:0004871|signal transducer activity;GO:0045134|uridine-diphosphatase activity	GO:0005789|endoplasmic reticulum membrane;GO:0070062|extracellular exosome;GO:0005576|extracellular region;GO:1904813|ficolin-1-rich granule lumen;GO:0032580|Golgi cisterna membrane;GO:0016021|integral component of membrane;GO:0016020|membrane;GO:0005886|plasma membrane;GO:0035580|specific granule lumen;GO:1904724|tertiary granule lumen	K12304|CANT1; soluble calcium-activated nucleotidase 1 [EC:3.6.1.6]	map00240|Pyrimidine metabolism;map00230|Purine metabolism
LTV1.MOUSE	1162.76	10.1833	6.21921e-17	1.1155e-15	up	yes	.	.	.	K14798|LTV1; protein LTV1	.
RBM18.PONAB	1111.32	10.1181	6.36328e-17	1.13995e-15	up	yes	.	GO:0003723|RNA binding	.	.	.
MOGS.HUMAN	0.000833695	-10.2282	6.5352e-17	1.16932e-15	down	yes	GO:0009311|oligosaccharide metabolic process	GO:0004573|mannosyl-oligosaccharide glucosidase activity	GO:0005783|endoplasmic reticulum;GO:0005789|endoplasmic reticulum membrane;GO:0070062|extracellular exosome;GO:0016021|integral component of membrane;GO:0016020|membrane	K01228|GCS1; mannosyl-oligosaccharide glucosidase [EC:3.2.1.106]	map04141|Protein processing in endoplasmic reticulum;map01100|Metabolic pathways;map00510|N-Glycan biosynthesis
PF21A.HUMAN	1094.54	10.0961	7.78188e-17	1.38395e-15	up	yes	GO:0007596|blood coagulation;GO:0000122|negative regulation of transcription from RNA polymerase II promoter;GO:0006355|regulation of transcription, DNA-templated;GO:0006351|transcription, DNA-templated	GO:0003682|chromatin binding;GO:0042393|histone binding;GO:0004407|histone deacetylase activity;GO:0046872|metal ion binding;GO:0000977|RNA polymerase II regulatory region sequence-specific DNA binding;GO:0003712|transcription cofactor activity	GO:1990391|DNA repair complex;GO:0000118|histone deacetylase complex;GO:0005654|nucleoplasm	.	.
HINT3.PONAB	1224.62	10.2581	7.93912e-17	1.4102e-15	up	yes	.	GO:0016787|hydrolase activity;GO:0000166|nucleotide binding	GO:0005737|cytoplasm;GO:0070062|extracellular exosome;GO:0005634|nucleus	.	.
TRI25.HUMAN	1209.35	10.24	8.0006e-17	1.41941e-15	up	yes	GO:0051607|defense response to virus;GO:0036503|ERAD pathway;GO:0045087|innate immune response;GO:0046597|negative regulation of viral entry into host cell;GO:1902187|negative regulation of viral release from host cell;GO:0043123|positive regulation of I-kappaB kinase/NF-kappaB signaling;GO:0051092|positive regulation of NF-kappaB transcription factor activity;GO:0051091|positive regulation of se…	GO:0045296|cadherin binding;GO:0016874|ligase activity;GO:0046872|metal ion binding;GO:0003723|RNA binding;GO:1904264|ubiquitin protein ligase activity involved in ERAD pathway;GO:0004842|ubiquitin-protein transferase activity	GO:0005737|cytoplasm;GO:0005829|cytosol;GO:0016604|nuclear body;GO:0005654|nucleoplasm	K10652|TRIM25, EFP; tripartite motif-containing protein 25 [EC:2.3.2.27]	map05164|Influenza A;map04064|NF-kappa B signaling pathway;map04622|RIG-I-like receptor signaling pathway
REEP6.HUMAN	1167.83	10.1896	8.22052e-17	1.45666e-15	up	yes	GO:0060059|embryonic retina morphogenesis in camera-type eye;GO:0010842|retina layer formation	.	GO:0005789|endoplasmic reticulum membrane;GO:0016021|integral component of membrane	K17279|REEP5_6; receptor expression-enhancing protein 5/6	.
DAF.HUMAN	0.000865435	-10.1743	8.40974e-17	1.48839e-15	down	yes	GO:0035743|CD4-positive, alpha-beta T cell cytokine production;GO:0006958|complement activation, classical pathway;GO:0006888|ER to Golgi vesicle-mediated transport;GO:0045087|innate immune response;GO:0045916|negative regulation of complement activation;GO:0043312|neutrophil degranulation;GO:2000516|positive regulation of CD4-positive, alpha-beta T cell activation;GO:2000563|positive regulation …	GO:0008289|lipid binding;GO:0001618|virus receptor activity	GO:0031225|anchored component of membrane;GO:0009986|cell surface;GO:0033116|endoplasmic reticulum-Golgi intermediate compartment membrane;GO:0070062|extracellular exosome;GO:0005576|extracellular region;GO:0101003|ficolin-1-rich granule membrane;GO:0000139|Golgi membrane;GO:0005887|integral component of plasma membrane;GO:0045121|membrane raft;GO:0005886|plasma membrane;GO:0030667|secretory gran…	K04006|DAF, CD55; decay accelerating factor	map05416|Viral myocarditis;map04640|Hematopoietic cell lineage;map04610|Complement and coagulation cascades
KAF1415375.1	1137.94	10.1522	8.59677e-17	1.51783e-15	up	yes	GO:0006355|regulation of transcription, DNA-templated;GO:0007165|signal transduction	GO:0015026|coreceptor activity;GO:0034711|inhibin binding;GO:0004872|receptor activity	GO:0005576|extracellular region;GO:0016021|integral component of membrane;GO:0016020|membrane	.	.
MT.MELGA	0.000638448	-10.6131	9.34464e-17	1.64394e-15	down	yes	.	GO:0046872|metal ion binding	.	K14739|MT1_2; metallothionein 1/2	map04978|Mineral absorption
IGF2.CHICK	1101.72	10.1055	9.46065e-17	1.66235e-15	up	yes	GO:0042104|positive regulation of activated T cell proliferation;GO:0051781|positive regulation of cell division;GO:0046628|positive regulation of insulin receptor signaling pathway;GO:0043410|positive regulation of MAPK cascade;GO:0045840|positive regulation of mitotic nuclear division;GO:0051897|positive regulation of protein kinase B signaling	GO:0008083|growth factor activity;GO:0005179|hormone activity;GO:0005158|insulin receptor binding;GO:0005159|insulin-like growth factor receptor binding	GO:0070062|extracellular exosome;GO:0005615|extracellular space	K13769|IGF2; insulin-like growth factor 2	map05205|Proteoglycans in cancer
GLT18.HUMAN	0.000906672	-10.1071	9.48704e-17	1.665e-15	down	yes	GO:0006486|protein glycosylation	GO:0030246|carbohydrate binding;GO:0046872|metal ion binding;GO:0004653|polypeptide N-acetylgalactosaminyltransferase activity	GO:0000139|Golgi membrane;GO:0016021|integral component of membrane	K00710|GALNT; polypeptide N-acetylgalactosaminyltransferase [EC:2.4.1.41]	map00512|Mucin type O-Glycan biosynthesis;map01100|Metabolic pathways
CYTB.PANTR	0.000830453	-10.2338	9.71769e-17	1.70344e-15	down	yes	GO:0008344|adult locomotory behavior	GO:0004869|cysteine-type endopeptidase inhibitor activity;GO:0002020|protease binding;GO:0003723|RNA binding	GO:0005829|cytosol;GO:0070062|extracellular exosome;GO:0005615|extracellular space;GO:0005730|nucleolus	K13907|CSTA_B; cystatin-A/B	.
SRGP3.HUMAN	0.000705864	-10.4683	1.02214e-16	1.78747e-15	down	yes	GO:0030336|negative regulation of cell migration;GO:0051056|regulation of small GTPase mediated signal transduction;GO:0007165|signal transduction	GO:0005096|GTPase activator activity;GO:0048365|Rac GTPase binding	GO:0005737|cytoplasm;GO:0005829|cytosol	K07526|SRGAP; SLIT-ROBO Rho GTPase activating protein	map04360|Axon guidance
HPS3.HUMAN	0.00088067	-10.1491	1.04224e-16	1.81828e-15	down	yes	GO:0006996|organelle organization;GO:0043473|pigmentation	.	GO:0031084|BLOC-2 complex	.	.
X3CL1.HUMAN	1961.12	10.9375	1.05038e-16	1.82813e-15	up	yes	GO:0060055|angiogenesis involved in wound healing;GO:0007155|cell adhesion;GO:0071346|cellular response to interferon-gamma;GO:0071347|cellular response to interleukin-1;GO:0071356|cellular response to tumor necrosis factor;GO:0070098|chemokine-mediated signaling pathway;GO:0006935|chemotaxis;GO:0019221|cytokine-mediated signaling pathway;GO:0006952|defense response;GO:0007186|G-protein coupled r…	GO:0048020|CCR chemokine receptor binding;GO:0008009|chemokine activity;GO:0031737|CX3C chemokine receptor binding;GO:0005178|integrin binding;GO:0005102|receptor binding	GO:0009986|cell surface;GO:0005576|extracellular region;GO:0005615|extracellular space;GO:0016021|integral component of membrane;GO:0005886|plasma membrane	K05508|CX3CL1, NTT; C-X3-C motif chemokine 1	map04668|TNF signaling pathway;map04062|Chemokine signaling pathway;map04060|Cytokine-cytokine receptor interaction
ICAM1.RAT	0.000919343	-10.0871	1.07225e-16	1.86399e-15	down	yes	GO:0002438|acute inflammatory response to antigenic stimulus;GO:0033627|cell adhesion mediated by integrin;GO:0007569|cell aging;GO:0071312|cellular response to alkaloid;GO:0071549|cellular response to dexamethasone stimulus;GO:0071333|cellular response to glucose stimulus;GO:0071456|cellular response to hypoxia;GO:0071346|cellular response to interferon-gamma;GO:0071347|cellular response to inte…	GO:0005178|integrin binding;GO:0032403|protein complex binding	GO:0009986|cell surface;GO:0009897|external side of plasma membrane;GO:0070062|extracellular exosome;GO:0005615|extracellular space;GO:0005925|focal adhesion;GO:0001772|immunological synapse;GO:0005887|integral component of plasma membrane;GO:0045121|membrane raft;GO:0005886|plasma membrane	K06490|ICAM1; intercellular adhesion molecule 1	map05164|Influenza A;map05323|Rheumatoid arthritis;map05140|Leishmaniasis;map05146|Amoebiasis;map05144|Malaria;map04390|Hippo signaling pathway;map05169|Epstein-Barr virus infection;map04650|Natural killer cell mediated cytotoxicity;map04670|Leukocyte transendothelial migration;map04064|NF-kappa B signaling pathway;map04145|Phagosome;map04015|Rap1 signaling pathway;map05133|Pertussis;map04514|Cel…
ATAT.PIG	0.000818248	-10.2552	1.10893e-16	1.92319e-15	down	yes	GO:0071929|alpha-tubulin acetylation;GO:0070507|regulation of microtubule cytoskeleton organization	GO:0050662|coenzyme binding;GO:0004468|lysine N-acetyltransferase activity, acting on acetyl phosphate as donor;GO:0019799|tubulin N-acetyltransferase activity	GO:0030424|axon;GO:0005905|clathrin-coated pit;GO:0005737|cytoplasm;GO:0005925|focal adhesion;GO:0005874|microtubule;GO:0005819|spindle	K19573|ATAT1, MEC17; alpha-tubulin N-acetyltransferase 1 [EC:2.3.1.108]	.
SMG8.HUMAN	0.000920132	-10.0859	1.12799e-16	1.95394e-15	down	yes	GO:0000184|nuclear-transcribed mRNA catabolic process, nonsense-mediated decay;GO:0045859|regulation of protein kinase activity	.	.	K18734|SMG8; protein SMG8	.
FLOT1.CARAU	1423.04	10.4748	1.19179e-16	2.05959e-15	up	yes	GO:0007409|axonogenesis;GO:0071360|cellular response to exogenous dsRNA;GO:0033227|dsRNA transport;GO:0022617|extracellular matrix disassembly;GO:0044854|plasma membrane raft assembly;GO:0060355|positive regulation of cell adhesion molecule production;GO:1901890|positive regulation of cell junction assembly;GO:2000049|positive regulation of cell-cell adhesion mediated by cadherin;GO:0045807|posit…	GO:0035255|ionotropic glutamate receptor binding;GO:0002020|protease binding;GO:0046982|protein heterodimerization activity	GO:0016323|basolateral plasma membrane;GO:0005901|caveola;GO:0005913|cell-cell adherens junction;GO:0044291|cell-cell contact zone;GO:0034451|centriolar satellite;GO:0008180|COP9 signalosome;GO:0030864|cortical actin cytoskeleton;GO:0005769|early endosome;GO:0005768|endosome;GO:0070062|extracellular exosome;GO:0016600|flotillin complex;GO:0005925|focal adhesion;GO:0030027|lamellipodium;GO:0005765…	K07192|FLOT; flotillin	map04910|Insulin signaling pathway
BLCAP.DIDVI	1396.07	10.4472	1.19973e-16	2.07088e-15	up	yes	GO:0006915|apoptotic process;GO:0007049|cell cycle	.	GO:0016021|integral component of membrane	.	.
AT7L2.HUMAN	1301.66	10.3461	1.21376e-16	2.09264e-15	up	yes	.	.	.	K11318|ATXN7, SCA7; ataxin-7	.
DPS1.HUMAN	1074.56	10.0695	1.26824e-16	2.17888e-15	up	yes	GO:0008299|isoprenoid biosynthetic process;GO:0051290|protein heterotetramerization;GO:0006744|ubiquinone biosynthetic process	GO:0046872|metal ion binding;GO:0046982|protein heterodimerization activity;GO:0000010|trans-hexaprenyltranstransferase activity;GO:0050347|trans-octaprenyltranstransferase activity	GO:0005759|mitochondrial matrix;GO:1990234|transferase complex	K12504|PDSS1; decaprenyl-diphosphate synthase subunit 1 [EC:2.5.1.91]	map00900|Terpenoid backbone biosynthesis;map01110|Biosynthesis of secondary metabolites
STX6.CHICK	0.000948345	-10.0423	1.29905e-16	2.2292e-15	down	yes	GO:0032456|endocytic recycling;GO:0007032|endosome organization;GO:0090161|Golgi ribbon formation;GO:0048193|Golgi vesicle transport;GO:0006886|intracellular protein transport;GO:1903827|regulation of cellular protein localization;GO:0042147|retrograde transport, endosome to Golgi;GO:0048278|vesicle docking;GO:0006906|vesicle fusion	GO:0005484|SNAP receptor activity;GO:0000149|SNARE binding;GO:0019905|syntaxin binding	GO:0005829|cytosol;GO:0005769|early endosome;GO:0012505|endomembrane system;GO:0016021|integral component of membrane;GO:0005654|nucleoplasm;GO:0048471|perinuclear region of cytoplasm;GO:0045335|phagocytic vesicle;GO:0031201|SNARE complex;GO:0032588|trans-Golgi network membrane	K08498|STX6; syntaxin 6	map04130|SNARE interactions in vesicular transport
NEDD8.RAT	0.000956515	-10.0299	1.32481e-16	2.27075e-15	down	yes	GO:0006335|DNA replication-dependent nucleosome assembly;GO:0006336|DNA replication-independent nucleosome assembly;GO:0006607|NLS-bearing protein import into nucleus;GO:0000060|protein import into nucleus, translocation;GO:0006610|ribosomal protein import into nucleus;GO:0042254|ribosome biogenesis	GO:0008139|nuclear localization sequence binding;GO:0008565|protein transporter activity;GO:0008536|Ran GTPase binding	GO:0005737|cytoplasm;GO:0016020|membrane;GO:0000790|nuclear chromatin;GO:0031965|nuclear membrane;GO:0034399|nuclear periphery;GO:0043234|protein complex	.	.
PGRC2.RAT	0.000816009	-10.2591	1.32933e-16	2.27584e-15	down	yes	.	GO:0020037|heme binding;GO:0005496|steroid binding	GO:0012505|endomembrane system;GO:0016021|integral component of membrane;GO:0016020|membrane;GO:0005635|nuclear envelope	K17278|PGRMC1_2; membrane-associated progesterone receptor component	.
CTBL1.MOUSE	1082.88	10.0807	1.4168e-16	2.42276e-15	up	yes	GO:0006915|apoptotic process;GO:0006397|mRNA processing;GO:0043065|positive regulation of apoptotic process;GO:0008380|RNA splicing;GO:0016445|somatic diversification of immunoglobulins	GO:0019899|enzyme binding	GO:0016020|membrane;GO:0005654|nucleoplasm;GO:0005634|nucleus;GO:0000974|Prp19 complex;GO:0005681|spliceosomal complex	K12864|CTNNBL1; beta-catenin-like protein 1	map03040|Spliceosome
SYLM.HUMAN	6.25977	2.64611	1.48758e-16	2.53494e-15	up	yes	GO:0006429|leucyl-tRNA aminoacylation;GO:0032543|mitochondrial translation;GO:0006418|tRNA aminoacylation for protein translation	GO:0002161|aminoacyl-tRNA editing activity;GO:0005524|ATP binding;GO:0004823|leucine-tRNA ligase activity	GO:0005759|mitochondrial matrix;GO:0005739|mitochondrion	K01869|LARS, leuS; leucyl-tRNA synthetase [EC:6.1.1.4]	map00970|Aminoacyl-tRNA biosynthesis
TRI27.HUMAN	0.0101946	-6.61605	1.487e-16	2.53494e-15	down	yes	GO:0034314|Arp2/3 complex-mediated actin nucleation;GO:0008283|cell proliferation;GO:0045087|innate immune response;GO:0072643|interferon-gamma secretion;GO:0002820|negative regulation of adaptive immune response;GO:0090281|negative regulation of calcium ion import;GO:0045814|negative regulation of gene expression, epigenetic;GO:1900041|negative regulation of interleukin-2 secretion;GO:0006469|ne…	GO:0003677|DNA binding;GO:0042802|identical protein binding;GO:0046872|metal ion binding;GO:0003676|nucleic acid binding;GO:0004714|transmembrane receptor protein tyrosine kinase activity;GO:0004842|ubiquitin-protein transferase activity;GO:0008270|zinc ion binding	GO:0005737|cytoplasm;GO:0005829|cytosol;GO:0005769|early endosome;GO:0005768|endosome;GO:0001650|fibrillar center;GO:0005887|integral component of plasma membrane;GO:0016020|membrane;GO:0031965|nuclear membrane;GO:0005730|nucleolus;GO:0005654|nucleoplasm;GO:0005634|nucleus;GO:0016605|PML body	K12009|TRIM27, RFP; tripartite motif-containing protein 27 [EC:2.3.2.27]	.
MCRI2.MOUSE	0.00070279	-10.4746	1.53911e-16	2.6197e-15	down	yes	.	.	GO:0005737|cytoplasm;GO:0010494|cytoplasmic stress granule;GO:0005634|nucleus	.	.
TRI32.HUMAN	0.000974257	-10.0034	1.602e-16	2.72358e-15	down	yes	GO:0007014|actin ubiquitination;GO:0061564|axon development;GO:0045444|fat cell differentiation;GO:0045087|innate immune response;GO:0046716|muscle cell cellular homeostasis;GO:0048147|negative regulation of fibroblast proliferation;GO:1902230|negative regulation of intrinsic apoptotic signaling pathway in response to DNA damage;GO:1902187|negative regulation of viral release from host cell;GO:00…	GO:0042802|identical protein binding;GO:0017022|myosin binding;GO:0043621|protein self-association;GO:0003723|RNA binding;GO:0030957|Tat protein binding;GO:0003713|transcription coactivator activity;GO:0031369|translation initiation factor binding;GO:0043130|ubiquitin binding;GO:0061630|ubiquitin protein ligase activity;GO:0004842|ubiquitin-protein transferase activity;GO:0008270|zinc ion binding	GO:0005737|cytoplasm;GO:0005829|cytosol;GO:0005634|nucleus;GO:0005863|striated muscle myosin thick filament	K10607|TRIM32, HT2A; tripartite motif-containing protein 32 [EC:2.3.2.27]	map04120|Ubiquitin mediated proteolysis
PRP39.MOUSE	0.000740902	-10.3984	1.66808e-16	2.83266e-15	down	yes	GO:0000395|mRNA 5'-splice site recognition	.	GO:0000243|commitment complex;GO:0005685|U1 snRNP;GO:0071004|U2-type prespliceosome	K13217|PRPF39, PRP39; pre-mRNA-processing factor 39	.
TTC3.HUMAN	1071.76	10.0658	1.70797e-16	2.89369e-15	up	yes	GO:0070936|protein K48-linked ubiquitination;GO:0006511|ubiquitin-dependent protein catabolic process	GO:0046872|metal ion binding;GO:0004842|ubiquitin-protein transferase activity	GO:0005829|cytosol;GO:0005730|nucleolus;GO:0005634|nucleus	K15712|TTC3; E3 ubiquitin-protein ligase TTC3 [EC:2.3.2.27]	.
ARK74.HUMAN	0.000941256	-10.0531	1.76433e-16	2.98573e-15	down	yes	GO:0006805|xenobiotic metabolic process	GO:0004033|aldo-keto reductase (NADP) activity	GO:0005829|cytosol;GO:0070062|extracellular exosome	.	.
A1BG.HUMAN	0.000864336	-10.1761	1.76753e-16	2.98769e-15	down	yes	GO:0006355|regulation of transcription, DNA-templated;GO:0007165|signal transduction	GO:0015026|coreceptor activity;GO:0034711|inhibin binding;GO:0004872|receptor activity	GO:0005576|extracellular region;GO:0016021|integral component of membrane;GO:0016020|membrane	.	.
RCC2.MOUSE	1046.02	10.0307	1.79098e-16	3.02385e-15	up	yes	GO:0090630|activation of GTPase activity;GO:0007049|cell cycle;GO:0051301|cell division;GO:0072356|chromosome passenger complex localization to kinetochore;GO:0045184|establishment of protein localization;GO:0048041|focal adhesion assembly;GO:0007229|integrin-mediated signaling pathway;GO:0051895|negative regulation of focal adhesion assembly;GO:0034260|negative regulation of GTPase activity;GO:1…	GO:0008017|microtubule binding;GO:0019904|protein domain specific binding;GO:0019901|protein kinase binding;GO:0048365|Rac GTPase binding;GO:0003723|RNA binding;GO:0031267|small GTPase binding	GO:0034506|chromosome, centromeric core domain;GO:0031901|early endosome membrane;GO:0005874|microtubule;GO:0030496|midbody;GO:1990023|mitotic spindle midzone;GO:0005730|nucleolus;GO:0005634|nucleus;GO:0005886|plasma membrane	.	.
NDRG2.HUMAN	0.249555	-2.00257	1.81398e-16	3.05917e-15	down	yes	GO:0030154|cell differentiation;GO:0001818|negative regulation of cytokine production;GO:0070373|negative regulation of ERK1 and ERK2 cascade;GO:0048662|negative regulation of smooth muscle cell proliferation;GO:0090361|regulation of platelet-derived growth factor production;GO:0010574|regulation of vascular endothelial growth factor production;GO:0007165|signal transduction;GO:0021762|substantia…	.	GO:0005737|cytoplasm;GO:0005829|cytosol;GO:0070062|extracellular exosome;GO:0005794|Golgi apparatus;GO:0030426|growth cone;GO:0005634|nucleus;GO:0048471|perinuclear region of cytoplasm	.	.
CXA4.MOUSE	1391.67	10.4426	1.82322e-16	3.07122e-15	up	yes	GO:0007154|cell communication	.	GO:0005922|connexin complex;GO:0016021|integral component of membrane	K07613|GJA4, CX37; gap junction protein, alpha 4	.
S40A1.HUMAN	1053.13	10.0405	1.90753e-16	3.20955e-15	up	yes	GO:0006879|cellular iron ion homeostasis;GO:0003158|endothelium development;GO:1903988|ferrous iron export across plasma membrane;GO:0034755|iron ion transmembrane transport;GO:0002260|lymphocyte homeostasis;GO:0060586|multicellular organismal iron ion homeostasis;GO:0043066|negative regulation of apoptotic process;GO:0045944|positive regulation of transcription from RNA polymerase II promoter;GO…	GO:0015093|ferrous iron transmembrane transporter activity;GO:0097689|iron channel activity;GO:0005381|iron ion transmembrane transporter activity;GO:0017046|peptide hormone binding;GO:0004872|receptor activity	GO:0016323|basolateral plasma membrane;GO:0005737|cytoplasm;GO:0005829|cytosol;GO:0016021|integral component of membrane;GO:0005887|integral component of plasma membrane;GO:0005622|intracellular;GO:0005654|nucleoplasm;GO:0005886|plasma membrane;GO:0008021|synaptic vesicle	K14685|SLC40A1, FPN1; solute carrier family 40 (iron-regulated transporter), member 1	map04978|Mineral absorption
EXOS6.MOUSE	1010.13	9.98032	1.96173e-16	3.29319e-15	up	yes	GO:0045006|DNA deamination;GO:0045190|isotype switching;GO:0071028|nuclear mRNA surveillance;GO:0034427|nuclear-transcribed mRNA catabolic process, exonucleolytic, 3'-5';GO:0071051|polyadenylation-dependent snoRNA 3'-end processing;GO:0045830|positive regulation of isotype switching;GO:0031125|rRNA 3'-end processing;GO:0016075|rRNA catabolic process;GO:0034475|U4 snRNA 3'-end processing	GO:0003723|RNA binding	GO:0000177|cytoplasmic exosome (RNase complex);GO:0000178|exosome (RNase complex);GO:0000176|nuclear exosome (RNase complex);GO:0005730|nucleolus	K12587|MTR3, EXOSC6; exosome complex component MTR3	map03018|RNA degradation
TBA1B.PANTR	0.000658216	-10.5692	2.08693e-16	3.49937e-15	down	yes	GO:0007017|microtubule-based process	GO:0005525|GTP binding;GO:0003924|GTPase activity;GO:0005200|structural constituent of cytoskeleton	GO:0005737|cytoplasm;GO:0005874|microtubule	K07374|TUBA; tubulin alpha	map05130|Pathogenic Escherichia coli infection;map04145|Phagosome;map04540|Gap junction
EPDR1.MACFA	0.00097402	-10.0038	2.09123e-16	3.50257e-15	down	yes	GO:0007160|cell-matrix adhesion	GO:0005509|calcium ion binding	GO:0005576|extracellular region	.	.
TM109.RABIT	0.000972555	-10.0059	2.16017e-16	3.61391e-15	down	yes	.	GO:0005244|voltage-gated ion channel activity	GO:0005783|endoplasmic reticulum;GO:0016021|integral component of membrane;GO:0031965|nuclear membrane;GO:0005640|nuclear outer membrane;GO:0033017|sarcoplasmic reticulum membrane	.	.
PTPA.HUMAN	994.883	9.95838	2.19476e-16	3.66342e-15	up	yes	GO:0030472|mitotic spindle organization in nucleus;GO:0032515|negative regulation of phosphoprotein phosphatase activity;GO:0035308|negative regulation of protein dephosphorylation;GO:0043065|positive regulation of apoptotic process;GO:0032516|positive regulation of phosphoprotein phosphatase activity;GO:0035307|positive regulation of protein dephosphorylation;GO:0043666|regulation of phosphoprot…	GO:0005524|ATP binding;GO:0003755|peptidyl-prolyl cis-trans isomerase activity;GO:0046982|protein heterodimerization activity;GO:0042803|protein homodimerization activity;GO:0051721|protein phosphatase 2A binding;GO:0019888|protein phosphatase regulator activity;GO:0008160|protein tyrosine phosphatase activator activity;GO:0005102|receptor binding	GO:0034704|calcium channel complex;GO:0005737|cytoplasm;GO:0070062|extracellular exosome;GO:0005654|nucleoplasm;GO:0005634|nucleus;GO:0000159|protein phosphatase type 2A complex	K17605|PPP2R4, PTPA; serine/threonine-protein phosphatase 2A activator	map04931|Insulin resistance
TRI39.RAT	1165.64	10.1869	2.21088e-16	3.68615e-15	up	yes	GO:0006915|apoptotic process;GO:0016567|protein ubiquitination	GO:0016740|transferase activity;GO:0008270|zinc ion binding	GO:0005829|cytosol;GO:0005739|mitochondrion	K12015|TRIM39; tripartite motif-containing protein 39 [EC:2.3.2.27]	.
SCMH1.HUMAN	1024.27	10.0004	2.2171e-16	3.69231e-15	up	yes	GO:0009653|anatomical structure morphogenesis;GO:0009952|anterior/posterior pattern specification;GO:0006338|chromatin remodeling;GO:0016458|gene silencing;GO:0045892|negative regulation of transcription, DNA-templated;GO:0007283|spermatogenesis;GO:0006351|transcription, DNA-templated	GO:0003677|DNA binding;GO:0003700|transcription factor activity, sequence-specific DNA binding	GO:0010369|chromocenter;GO:0005654|nucleoplasm;GO:0005634|nucleus	K11461|SCMH1; polycomb protein SCMH1	.
NOP14.HUMAN	0.000884653	-10.1426	2.22921e-16	3.70828e-15	down	yes	GO:0000480|endonucleolytic cleavage in 5'-ETS of tricistronic rRNA transcript (SSU-rRNA, 5.8S rRNA, LSU-rRNA);GO:0000447|endonucleolytic cleavage in ITS1 to separate SSU-rRNA from 5.8S rRNA and LSU-rRNA from tricistronic rRNA transcript (SSU-rRNA, 5.8S rRNA, LSU-rRNA);GO:0000472|endonucleolytic cleavage to generate mature 5'-end of SSU-rRNA from (SSU-rRNA, 5.8S rRNA, LSU-rRNA);GO:0030490|maturati…	GO:0019899|enzyme binding;GO:0003723|RNA binding;GO:0030515|snoRNA binding	GO:0030686|90S preribosome;GO:0016020|membrane;GO:0005739|mitochondrion;GO:0030692|Noc4p-Nop14p complex;GO:0005730|nucleolus;GO:0005654|nucleoplasm;GO:0005634|nucleus;GO:0032040|small-subunit processome	K14766|NOP14, UTP2; nucleolar protein 14	.
KIFC1.HUMAN	0.000978055	-9.9978	2.32614e-16	3.86075e-15	down	yes	GO:0007018|microtubule-based movement	GO:0005524|ATP binding;GO:0008017|microtubule binding;GO:0003777|microtubule motor activity	GO:0005737|cytoplasm;GO:0005874|microtubule	K10405|KIFC1; kinesin family member C1	.
UCK1.BOVIN	0.000808923	-10.2717	2.40834e-16	3.98817e-15	down	yes	GO:0044211|CTP salvage;GO:0006206|pyrimidine nucleobase metabolic process;GO:0043097|pyrimidine nucleoside salvage;GO:0044206|UMP salvage	GO:0005524|ATP binding;GO:0004849|uridine kinase activity	GO:0005829|cytosol	K00876|udk, UCK; uridine kinase [EC:2.7.1.48]	map01100|Metabolic pathways;map00983|Drug metabolism - other enzymes;map00240|Pyrimidine metabolism
CH033.DANRE	0.000962958	-10.0202	2.47391e-16	4.09213e-15	down	yes	.	.	.	.	.
OSR2.HUMAN	1072	10.0661	2.55372e-16	4.21938e-15	up	yes	GO:0060349|bone morphogenesis;GO:0030154|cell differentiation;GO:0002062|chondrocyte differentiation;GO:0009790|embryo development;GO:0042733|embryonic digit morphogenesis;GO:0035115|embryonic forelimb morphogenesis;GO:0035116|embryonic hindlimb morphogenesis;GO:0072498|embryonic skeletal joint development;GO:0060272|embryonic skeletal joint morphogenesis;GO:0036023|embryonic skeletal limb joint …	GO:0046872|metal ion binding;GO:0043565|sequence-specific DNA binding	GO:0005634|nucleus	K09215|OSR, ODD; odd-skipped	.
CAN5.MOUSE	0.125742	-2.99146	2.58101e-16	4.25968e-15	down	yes	GO:0006508|proteolysis	GO:0004198|calcium-dependent cysteine-type endopeptidase activity	GO:0009986|cell surface;GO:0005737|cytoplasm;GO:0070062|extracellular exosome;GO:0005925|focal adhesion	K08574|CAPN5; calpain-5 [EC:3.4.22.-]	.
LSM2.MOUSE	0.00095151	-10.0375	2.78798e-16	4.59609e-15	down	yes	GO:0006402|mRNA catabolic process;GO:0000398|mRNA splicing, via spliceosome;GO:0000244|spliceosomal tri-snRNP complex assembly	GO:0019901|protein kinase binding;GO:0017160|Ral GTPase binding;GO:0003723|RNA binding	GO:0071013|catalytic step 2 spliceosome;GO:0005737|cytoplasm;GO:1990726|Lsm1-7-Pat1 complex;GO:0000932|P-body;GO:0071011|precatalytic spliceosome;GO:0046540|U4/U6 x U5 tri-snRNP complex;GO:0005688|U6 snRNP	K12621|LSM2; U6 snRNA-associated Sm-like protein LSm2	map03040|Spliceosome;map03018|RNA degradation
COX7B.HUMAN	0.173342	-2.52831	2.81817e-16	4.64064e-15	down	yes	GO:0007417|central nervous system development;GO:0006123|mitochondrial electron transport, cytochrome c to oxygen	GO:0004129|cytochrome-c oxidase activity	GO:0016021|integral component of membrane;GO:0005743|mitochondrial inner membrane;GO:0005746|mitochondrial respiratory chain;GO:0005739|mitochondrion;GO:0045277|respiratory chain complex IV	K02271|COX7B; cytochrome c oxidase subunit 7b	map00190|Oxidative phosphorylation;map04260|Cardiac muscle contraction;map05012|Parkinson's disease;map05016|Huntington's disease;map05010|Alzheimer's disease;map01100|Metabolic pathways;map04932|Non-alcoholic fatty liver disease (NAFLD)
FBN1.HUMAN	15.6777	3.97064	2.98503e-16	4.90441e-15	up	yes	GO:0034199|activation of protein kinase A activity;GO:0009653|anatomical structure morphogenesis;GO:0042593|glucose homeostasis;GO:0006006|glucose metabolic process;GO:0010737|protein kinase A signaling;GO:0090287|regulation of cellular response to growth factor stimulus	GO:0005509|calcium ion binding;GO:0005201|extracellular matrix structural constituent;GO:0008201|heparin binding;GO:0005179|hormone activity	GO:0005576|extracellular region;GO:0005615|extracellular space;GO:0005622|intracellular;GO:0005578|proteinaceous extracellular matrix	K06825|FBN1; fibrillin 1	map04145|Phagosome;map04380|Osteoclast differentiation;map04151|PI3K-Akt signaling pathway;map05205|Proteoglycans in cancer;map04611|Platelet activation;map05206|MicroRNAs in cancer;map04512|ECM-receptor interaction;map04510|Focal adhesion;map04015|Rap1 signaling pathway;map04919|Thyroid hormone signaling pathway;map04640|Hematopoietic cell lineage;map05410|Hypertrophic cardiomyopathy (HCM);map05…
ARL3.TAEGU	18.8514	4.2366	3.0132e-16	4.94515e-15	up	yes	GO:0060271|cilium assembly;GO:0000910|cytokinesis;GO:0001822|kidney development;GO:0042461|photoreceptor cell development;GO:0015031|protein transport;GO:0007264|small GTPase mediated signal transduction	GO:0019003|GDP binding;GO:0005525|GTP binding;GO:0003924|GTPase activity;GO:0008017|microtubule binding	GO:0005813|centrosome;GO:0005929|cilium;GO:0005881|cytoplasmic microtubule;GO:0005794|Golgi apparatus;GO:0000139|Golgi membrane;GO:0030496|midbody;GO:0005634|nucleus;GO:0032391|photoreceptor connecting cilium;GO:0005876|spindle microtubule	.	.
EMRE.HUMAN	0.000916158	-10.0921	3.04754e-16	4.99592e-15	down	yes	GO:0051560|mitochondrial calcium ion homeostasis;GO:0006851|mitochondrial calcium ion transmembrane transport;GO:0036444|mitochondrial calcium uptake	.	GO:0031305|integral component of mitochondrial inner membrane;GO:0005743|mitochondrial inner membrane;GO:0005759|mitochondrial matrix;GO:0005739|mitochondrion;GO:0005634|nucleus;GO:1990246|uniplex complex	.	.
CRF.XENLA	1946.84	10.9269	3.56131e-16	5.82514e-15	up	yes	.	GO:0005179|hormone activity	GO:0005737|cytoplasm;GO:0005576|extracellular region	K05256|CRH; corticotropin-releasing hormone	map04730|Long-term depression;map05034|Alcoholism
GLYM.HUMAN	0.0009138	-10.0958	3.6304e-16	5.93154e-15	down	yes	GO:0046655|folic acid metabolic process;GO:0019264|glycine biosynthetic process from serine;GO:0006544|glycine metabolic process;GO:0006564|L-serine biosynthetic process;GO:0006563|L-serine metabolic process;GO:0006730|one-carbon metabolic process;GO:0008284|positive regulation of cell proliferation;GO:0051289|protein homotetramerization;GO:0070536|protein K63-linked deubiquitination;GO:0051262|p…	GO:0016597|amino acid binding;GO:0003682|chromatin binding;GO:0004372|glycine hydroxymethyltransferase activity;GO:0042802|identical protein binding;GO:0008732|L-allo-threonine aldolase activity;GO:0030170|pyridoxal phosphate binding	GO:0070552|BRISC complex;GO:0005737|cytoplasm;GO:0070062|extracellular exosome;GO:0015630|microtubule cytoskeleton;GO:0005743|mitochondrial inner membrane;GO:0005758|mitochondrial intermembrane space;GO:0005759|mitochondrial matrix;GO:0042645|mitochondrial nucleoid;GO:0005739|mitochondrion;GO:0005634|nucleus	K00600|glyA, SHMT; glycine hydroxymethyltransferase [EC:2.1.2.1]	map01200|Carbon metabolism;map00630|Glyoxylate and dicarboxylate metabolism;map00680|Methane metabolism;map01230|Biosynthesis of amino acids;map00670|One carbon pool by folate;map00260|Glycine, serine and threonine metabolism;map01110|Biosynthesis of secondary metabolites;map01100|Metabolic pathways;map01120|Microbial metabolism in diverse environments;map00460|Cyanoamino acid metabolism;map01130…
YD021.HUMAN	0.00104276	-9.90537	3.86639e-16	6.31009e-15	down	yes	.	.	.	.	.
GSH0.RAT	1022.47	9.99785	3.8818e-16	6.3282e-15	up	yes	GO:0007568|aging;GO:0008637|apoptotic mitochondrial changes;GO:0044344|cellular response to fibroblast growth factor stimulus;GO:0071372|cellular response to follicle-stimulating hormone stimulus;GO:0071333|cellular response to glucose stimulus;GO:0035729|cellular response to hepatocyte growth factor stimulus;GO:0097069|cellular response to thyroxine stimulus;GO:0006534|cysteine metabolic process…	GO:0030234|enzyme regulator activity;GO:0004357|glutamate-cysteine ligase activity;GO:0035226|glutamate-cysteine ligase catalytic subunit binding;GO:0046982|protein heterodimerization activity	GO:0017109|glutamate-cysteine ligase complex	K11205|GCLM; glutamate--cysteine ligase regulatory subunit	map01100|Metabolic pathways;map00270|Cysteine and methionine metabolism;map00480|Glutathione metabolism
SC6A4.HUMAN	0.000841579	-10.2146	4.03837e-16	6.57613e-15	down	yes	GO:0048854|brain morphogenesis;GO:0071321|cellular response to cGMP;GO:0071300|cellular response to retinoic acid;GO:0007623|circadian rhythm;GO:0051583|dopamine uptake involved in synaptic transmission;GO:0007613|memory;GO:0015844|monoamine transport;GO:0021941|negative regulation of cerebellar granule cell precursor proliferation;GO:0045665|negative regulation of neuron differentiation;GO:00466…	GO:0051015|actin filament binding;GO:0019811|cocaine binding;GO:0005330|dopamine:sodium symporter activity;GO:0046872|metal ion binding;GO:0008504|monoamine transmembrane transporter activity;GO:0017022|myosin binding;GO:0050998|nitric-oxide synthase binding;GO:0042803|protein homodimerization activity;GO:0017137|Rab GTPase binding;GO:0015222|serotonin transmembrane transporter activity;GO:000533…	GO:0005829|cytosol;GO:0012505|endomembrane system;GO:0010008|endosome membrane;GO:0005887|integral component of plasma membrane;GO:0045121|membrane raft;GO:0043005|neuron projection;GO:0005886|plasma membrane;GO:0098793|presynapse	K05037|SLC6A4; solute carrier family 6 (neurotransmitter transporter, serotonin) member 4	map04726|Serotonergic synapse
SEN54.MOUSE	975.335	9.92975	4.0601e-16	6.60419e-15	up	yes	GO:0006397|mRNA processing;GO:0090502|RNA phosphodiester bond hydrolysis, endonucleolytic;GO:0006388|tRNA splicing, via endonucleolytic cleavage and ligation;GO:0000379|tRNA-type intron splice site recognition and cleavage	.	GO:0005730|nucleolus;GO:0000214|tRNA-intron endonuclease complex	K15326|TSEN54; tRNA-splicing endonuclease subunit Sen54	.
DDX20.HUMAN	0.00100028	-9.96539	4.3318e-16	7.03833e-15	down	yes	GO:0008285|negative regulation of cell proliferation;GO:0000122|negative regulation of transcription from RNA polymerase II promoter;GO:0051170|nuclear import;GO:0048477|oogenesis;GO:0043065|positive regulation of apoptotic process;GO:0050810|regulation of steroid biosynthetic process;GO:0006396|RNA processing;GO:0010501|RNA secondary structure unwinding;GO:0000387|spliceosomal snRNP assembly;GO:…	GO:0005524|ATP binding;GO:0004004|ATP-dependent RNA helicase activity;GO:0003677|DNA binding;GO:0042826|histone deacetylase binding;GO:0030674|protein binding, bridging;GO:0019904|protein domain specific binding;GO:0070491|repressing transcription factor binding	GO:0005737|cytoplasm;GO:0005856|cytoskeleton;GO:0005829|cytosol;GO:0097504|Gemini of coiled bodies;GO:0016020|membrane;GO:0016604|nuclear body;GO:0005730|nucleolus;GO:0005654|nucleoplasm;GO:0005634|nucleus;GO:0090571|RNA polymerase II transcription repressor complex;GO:0032797|SMN complex;GO:0034719|SMN-Sm protein complex	K13131|DDX20, GEMIN3; ATP-dependent RNA helicase DDX20 [EC:3.6.4.13]	map03013|RNA transport
PTH2.HUMAN	0.00103256	-9.91955	4.42901e-16	7.18832e-15	down	yes	.	GO:0004045|aminoacyl-tRNA hydrolase activity	GO:0005739|mitochondrion	K04794|PTH2; peptidyl-tRNA hydrolase, PTH2 family [EC:3.1.1.29]	.
APEH.MOUSE	987.386	9.94747	4.75696e-16	7.71205e-15	up	yes	GO:0050435|amyloid-beta metabolic process;GO:0006508|proteolysis	GO:0042802|identical protein binding;GO:0008242|omega peptidase activity;GO:0003723|RNA binding;GO:0004252|serine-type endopeptidase activity	GO:0005829|cytosol;GO:0070062|extracellular exosome;GO:0031965|nuclear membrane	K01303|APEH; acylaminoacyl-peptidase [EC:3.4.19.1]	.
FNTB.RAT	0.00107322	-9.86384	4.97678e-16	8.05064e-15	down	yes	GO:0008285|negative regulation of cell proliferation;GO:0045787|positive regulation of cell cycle;GO:0008284|positive regulation of cell proliferation;GO:0048146|positive regulation of fibroblast proliferation;GO:0051770|positive regulation of nitric-oxide synthase biosynthetic process;GO:0018343|protein farnesylation;GO:0034097|response to cytokine;GO:0010035|response to inorganic substance;GO:0…	GO:0004311|farnesyltranstransferase activity;GO:0004660|protein farnesyltransferase activity;GO:0008270|zinc ion binding	GO:0005875|microtubule associated complex;GO:0043234|protein complex;GO:0005965|protein farnesyltransferase complex	K05954|FNTB; protein farnesyltransferase subunit beta [EC:2.5.1.58]	map00900|Terpenoid backbone biosynthesis;map01130|Biosynthesis of antibiotics
TMPSD.MOUSE	925.299	9.85378	5.02822e-16	8.12489e-15	up	yes	GO:0061436|establishment of skin barrier	GO:0005044|scavenger receptor activity;GO:0004252|serine-type endopeptidase activity	GO:0072562|blood microparticle;GO:0016021|integral component of membrane	.	.
YKT6B.XENLA	0.00106259	-9.8782	5.06842e-16	8.18084e-15	down	yes	GO:0006888|ER to Golgi vesicle-mediated transport;GO:0015031|protein transport;GO:0006904|vesicle docking involved in exocytosis;GO:0006903|vesicle targeting	GO:0019706|protein-cysteine S-palmitoyltransferase activity	GO:0030659|cytoplasmic vesicle membrane;GO:0005829|cytosol;GO:0005783|endoplasmic reticulum;GO:0000139|Golgi membrane;GO:0005887|integral component of plasma membrane	K08516|YKT6; synaptobrevin homolog YKT6	map04130|SNARE interactions in vesicular transport
PKU47896.1	921.079	9.84718	5.07583e-16	8.18379e-15	up	yes	.	.	.	.	.
RAB6A.CHICK	0.00260972	-8.58189	5.09793e-16	8.21041e-15	down	yes	GO:0006891|intra-Golgi vesicle-mediated transport;GO:0000042|protein targeting to Golgi;GO:0042147|retrograde transport, endosome to Golgi;GO:0006890|retrograde vesicle-mediated transport, Golgi to ER	GO:0005525|GTP binding;GO:0003924|GTPase activity	GO:0005829|cytosol;GO:0005794|Golgi apparatus;GO:0000139|Golgi membrane	K07893|RAB6A; Ras-related protein Rab-6A	.
CNTFR.CHICK	0.000827995	-10.2381	5.14733e-16	8.28087e-15	down	yes	GO:0003360|brainstem development;GO:0043524|negative regulation of neuron apoptotic process;GO:0008284|positive regulation of cell proliferation;GO:0007548|sex differentiation;GO:0060538|skeletal muscle organ development	GO:0004897|ciliary neurotrophic factor receptor activity;GO:0019955|cytokine binding;GO:0005102|receptor binding	GO:0031225|anchored component of membrane;GO:0016324|apical plasma membrane;GO:0070110|ciliary neurotrophic factor receptor complex;GO:0097059|CNTFR-CLCF1 complex	K05059|CNTFR; ciliary neurotrophic factor receptor	map04060|Cytokine-cytokine receptor interaction;map04630|Jak-STAT signaling pathway
UST.HUMAN	0.0107824	-6.53518	5.2865e-16	8.49546e-15	down	yes	GO:0030208|dermatan sulfate biosynthetic process;GO:0030010|establishment of cell polarity;GO:0006477|protein sulfation;GO:0050770|regulation of axonogenesis	GO:0008146|sulfotransferase activity	GO:0000139|Golgi membrane;GO:0016021|integral component of membrane	K03193|UST; dermatan/chondrotin sulfate uronyl 2-O-sulfotransferase UST [EC:2.8.2.-]	map00532|Glycosaminoglycan biosynthesis - chondroitin sulfate / dermatan sulfate
ENP1.TETCF	6.26392	2.64707	5.34851e-16	8.58571e-15	up	yes	GO:0000226|microtubule cytoskeleton organization;GO:0007399|nervous system development	GO:0008017|microtubule binding	GO:0012505|endomembrane system;GO:0016020|membrane;GO:0005874|microtubule	.	.
PCKGM.CHICK	0.000994436	-9.97383	5.38854e-16	8.6405e-15	down	yes	GO:0071549|cellular response to dexamethasone stimulus;GO:0071361|cellular response to ethanol;GO:0032869|cellular response to insulin stimulus;GO:0030703|eggshell formation;GO:0009792|embryo development ending in birth or egg hatching;GO:0048562|embryonic organ morphogenesis;GO:0006094|gluconeogenesis;GO:0019661|glucose catabolic process to lactate via pyruvate;GO:0019563|glycerol catabolic proc…	GO:0005525|GTP binding;GO:0008906|inosine kinase activity;GO:0004457|lactate dehydrogenase activity;GO:0030145|manganese ion binding;GO:0003729|mRNA binding;GO:0004613|phosphoenolpyruvate carboxykinase (GTP) activity;GO:0047134|protein-disulfide reductase activity	GO:0005759|mitochondrial matrix	K01596|E4.1.1.32, pckA, PEPCK; phosphoenolpyruvate carboxykinase (GTP) [EC:4.1.1.32]	map00620|Pyruvate metabolism;map04152|AMPK signaling pathway;map04922|Glucagon signaling pathway;map00020|Citrate cycle (TCA cycle);map04151|PI3K-Akt signaling pathway;map00010|Glycolysis / Gluconeogenesis;map04068|FoxO signaling pathway;map04931|Insulin resistance;map03320|PPAR signaling pathway;map01110|Biosynthesis of secondary metabolites;map04964|Proximal tubule bicarbonate reclamation;map04…
ADRB2.RAT	0.000676054	-10.5306	5.60883e-16	8.98393e-15	down	yes	GO:0007190|activation of adenylate cyclase activity;GO:0071880|adenylate cyclase-activating adrenergic receptor signaling pathway;GO:0045453|bone resorption;GO:0050873|brown fat cell differentiation;GO:0007267|cell-cell signaling;GO:0002032|desensitization of G-protein coupled receptor protein signaling pathway by arrestin;GO:0002024|diet induced thermogenesis;GO:0031649|heat generation;GO:004001…	GO:0008179|adenylate cyclase binding;GO:0004941|beta2-adrenergic receptor activity;GO:0051379|epinephrine binding;GO:0051380|norepinephrine binding;GO:0015459|potassium channel regulator activity;GO:0042803|protein homodimerization activity	GO:0016324|apical plasma membrane;GO:0005769|early endosome;GO:0005887|integral component of plasma membrane;GO:0005634|nucleus;GO:0043235|receptor complex	K04142|ADRB2; adrenergic receptor beta-2	map04022|cGMP-PKG signaling pathway;map04144|Endocytosis;map04080|Neuroactive ligand-receptor interaction;map04970|Salivary secretion;map04020|Calcium signaling pathway;map04261|Adrenergic signaling in cardiomyocytes;map04024|cAMP signaling pathway;map04924|Renin secretion;map04923|Regulation of lipolysis in adipocytes
UBAD2.HUMAN	12.9028	3.68961	5.62154e-16	8.99446e-15	up	yes	.	.	.	.	.
HEY1.HUMAN	0.000930023	-10.0704	5.94188e-16	9.46572e-15	down	yes	GO:0001525|angiogenesis;GO:0060842|arterial endothelial cell differentiation;GO:0003190|atrioventricular valve formation;GO:0060317|cardiac epithelial to mesenchymal transition;GO:0060411|cardiac septum morphogenesis;GO:0003208|cardiac ventricle morphogenesis;GO:0071385|cellular response to glucocorticoid stimulus;GO:0035912|dorsal aorta morphogenesis;GO:0003203|endocardial cushion morphogenesis;…	GO:0035939|microsatellite binding;GO:0046983|protein dimerization activity;GO:0000988|transcription factor activity, protein binding;GO:0000983|transcription factor activity, RNA polymerase II core promoter sequence-specific;GO:0003700|transcription factor activity, sequence-specific DNA binding;GO:0008134|transcription factor binding	GO:0005737|cytoplasm;GO:0005654|nucleoplasm;GO:0005634|nucleus	K09091|HEY; hairy and enhancer of split related with YRPW motif	.
SESN1.HUMAN	1135.84	10.1495	6.13974e-16	9.77031e-15	up	yes	GO:0098869|cellular oxidant detoxification;GO:0034198|cellular response to amino acid starvation;GO:0042149|cellular response to glucose starvation;GO:1904262|negative regulation of TORC1 signaling;GO:0072593|reactive oxygen species metabolic process;GO:1901031|regulation of response to reactive oxygen species	GO:0070728|leucine binding;GO:0051920|peroxiredoxin activity	GO:0005737|cytoplasm;GO:0005829|cytosol;GO:0001650|fibrillar center;GO:0005634|nucleus	K10141|SESN; sestrin	map04115|p53 signaling pathway
RF12A.XENLA	0.00106748	-9.87158	6.30848e-16	1.0028e-14	down	yes	GO:0000578|embryonic axis specification;GO:0016567|protein ubiquitination;GO:0042787|protein ubiquitination involved in ubiquitin-dependent protein catabolic process;GO:0006511|ubiquitin-dependent protein catabolic process	GO:0042802|identical protein binding;GO:0046872|metal ion binding;GO:0008134|transcription factor binding;GO:0004842|ubiquitin-protein transferase activity	GO:0005634|nucleus	K16271|RLIM, RNF12; E3 ubiquitin-protein ligase RLIM [EC:2.3.2.27]	.
PGH1.BOVIN	0.000881451	-10.1478	6.50928e-16	1.0336e-14	down	yes	GO:0019371|cyclooxygenase pathway;GO:0006954|inflammatory response;GO:0008217|regulation of blood pressure;GO:0042127|regulation of cell proliferation;GO:0006979|response to oxidative stress	GO:0051213|dioxygenase activity;GO:0020037|heme binding;GO:0046872|metal ion binding;GO:0004601|peroxidase activity;GO:0004666|prostaglandin-endoperoxide synthase activity	GO:0005789|endoplasmic reticulum membrane;GO:0070062|extracellular exosome;GO:0005794|Golgi apparatus;GO:0031090|organelle membrane;GO:0001750|photoreceptor outer segment	K00509|PTGS1, COX1; prostaglandin-endoperoxide synthase 1 [EC:1.14.99.1]	map04611|Platelet activation;map01100|Metabolic pathways;map04923|Regulation of lipolysis in adipocytes;map00590|Arachidonic acid metabolism;map04726|Serotonergic synapse
ROR1.HUMAN	1255.75	10.2943	6.67932e-16	1.05945e-14	up	yes	GO:0014002|astrocyte development;GO:0007169|transmembrane receptor protein tyrosine kinase signaling pathway	GO:0005524|ATP binding;GO:1904929|coreceptor activity involved in Wnt signaling pathway, planar cell polarity pathway;GO:0004714|transmembrane receptor protein tyrosine kinase activity;GO:0017147|Wnt-protein binding	GO:0009986|cell surface;GO:0005737|cytoplasm;GO:0005887|integral component of plasma membrane;GO:0005886|plasma membrane;GO:0043235|receptor complex;GO:0001725|stress fiber	K05122|ROR1, NTRKR1; receptor tyrosine kinase-like orphan receptor 1 [EC:2.7.10.1]	.
QCR10.HUMAN	0.00076584	-10.3507	7.36767e-16	1.1636e-14	down	yes	GO:0006091|generation of precursor metabolites and energy;GO:0006122|mitochondrial electron transport, ubiquinol to cytochrome c	GO:0009055|electron carrier activity;GO:0008121|ubiquinol-cytochrome-c reductase activity	GO:0016021|integral component of membrane;GO:0005743|mitochondrial inner membrane;GO:0070469|respiratory chain	K00420|QCR10, UQCR; ubiquinol-cytochrome c reductase subunit 10	map00190|Oxidative phosphorylation;map04260|Cardiac muscle contraction;map05012|Parkinson's disease;map05016|Huntington's disease;map05010|Alzheimer's disease;map01100|Metabolic pathways;map04932|Non-alcoholic fatty liver disease (NAFLD)
FA20A.MOUSE	888.928	9.79592	7.43724e-16	1.17332e-14	up	yes	GO:0031214|biomineral tissue development;GO:0055074|calcium ion homeostasis;GO:0070166|enamel mineralization;GO:0001934|positive regulation of protein phosphorylation;GO:0044691|tooth eruption	GO:0043539|protein serine/threonine kinase activator activity	GO:0005623|cell;GO:0005783|endoplasmic reticulum;GO:0070062|extracellular exosome;GO:0005615|extracellular space;GO:0005794|Golgi apparatus	.	.
ASPC1.MOUSE	0.258753	-1.95035	7.55784e-16	1.19107e-14	down	yes	GO:0042593|glucose homeostasis;GO:0006886|intracellular protein transport;GO:0061024|membrane organization;GO:0046324|regulation of glucose import	.	GO:0009898|cytoplasmic side of plasma membrane;GO:0030659|cytoplasmic vesicle membrane;GO:0005829|cytosol;GO:0012505|endomembrane system;GO:0033116|endoplasmic reticulum-Golgi intermediate compartment membrane;GO:0019898|extrinsic component of membrane;GO:0043231|intracellular membrane-bounded organelle;GO:0005654|nucleoplasm;GO:0048471|perinuclear region of cytoplasm;GO:0005886|plasma membrane;G…	K15627|ASPSCR1, ASPL; tether containing UBX domain for GLUT4	map05202|Transcriptional misregulation in cancer
FOXP1.CHICK	891.541	9.80016	7.66557e-16	1.20675e-14	up	yes	GO:0009653|anatomical structure morphogenesis;GO:0030154|cell differentiation;GO:0008045|motor neuron axon guidance;GO:0045893|positive regulation of transcription, DNA-templated;GO:0006351|transcription, DNA-templated;GO:0021517|ventral spinal cord development	GO:0046872|metal ion binding;GO:0000981|RNA polymerase II transcription factor activity, sequence-specific DNA binding;GO:0043565|sequence-specific DNA binding	GO:0005634|nucleus	K09409|FOXP; forkhead box protein P	.
PITX2.HUMAN	0.00105029	-9.895	7.93133e-16	1.24725e-14	down	yes	GO:0055009|atrial cardiac muscle tissue morphogenesis;GO:0003171|atrioventricular valve development;GO:0001569|branching involved in blood vessel morphogenesis;GO:0043010|camera-type eye development;GO:0003253|cardiac neural crest cell migration involved in outflow tract morphogenesis;GO:0061325|cell proliferation involved in outflow tract morphogenesis;GO:0035993|deltoid tuberosity development;G…	GO:0031490|chromatin DNA binding;GO:0042802|identical protein binding;GO:0051219|phosphoprotein binding;GO:0042803|protein homodimerization activity;GO:0043021|ribonucleoprotein complex binding;GO:0001102|RNA polymerase II activating transcription factor binding;GO:0000978|RNA polymerase II core promoter proximal region sequence-specific DNA binding;GO:0001105|RNA polymerase II transcription coac…	GO:0005737|cytoplasm;GO:0005654|nucleoplasm;GO:0005634|nucleus;GO:0005667|transcription factor complex	K04686|PITX2; paired-like homeodomain transcription factor 2	map04350|TGF-beta signaling pathway
KIF2A.CHICK	997.374	9.96199	8.15197e-16	1.28058e-14	up	yes	GO:0030154|cell differentiation;GO:0051301|cell division;GO:0007018|microtubule-based movement;GO:0007052|mitotic spindle organization;GO:0007399|nervous system development	GO:0005524|ATP binding;GO:0016887|ATPase activity;GO:0008017|microtubule binding;GO:0003777|microtubule motor activity	GO:0005737|cytoplasm;GO:0005871|kinesin complex;GO:0005874|microtubule;GO:0005815|microtubule organizing center;GO:0000922|spindle pole	K10393|KIF2_24, MCAK; kinesin family member 2/24	.
PISD.PONAB	0.000922981	-10.0814	8.71737e-16	1.36793e-14	down	yes	GO:0008654|phospholipid biosynthetic process	GO:0004609|phosphatidylserine decarboxylase activity	GO:0016021|integral component of membrane;GO:0005743|mitochondrial inner membrane;GO:0005634|nucleus	K01613|psd, PISD; phosphatidylserine decarboxylase [EC:4.1.1.65]	map01100|Metabolic pathways;map01110|Biosynthesis of secondary metabolites;map00564|Glycerophospholipid metabolism
TBA4A.RAT	0.000909766	-10.1022	8.75924e-16	1.37303e-14	down	yes	GO:0007017|microtubule-based process	GO:0019899|enzyme binding;GO:0005525|GTP binding;GO:0003924|GTPase activity;GO:0005200|structural constituent of cytoskeleton	GO:0005737|cytoplasm;GO:0070062|extracellular exosome;GO:0005874|microtubule	K07374|TUBA; tubulin alpha	map05130|Pathogenic Escherichia coli infection;map04145|Phagosome;map04540|Gap junction
FHOD3.HUMAN	0.0321038	-4.96111	8.78579e-16	1.37572e-14	down	yes	GO:0051639|actin filament network formation;GO:0055003|cardiac myofibril assembly;GO:0030837|negative regulation of actin filament polymerization;GO:0045214|sarcomere organization	GO:0003779|actin binding	GO:0005865|striated muscle thin filament;GO:0030018|Z disc	.	.
FOXD3.CHICK	0.000881419	-10.1479	9.10371e-16	1.42398e-14	down	yes	GO:0009653|anatomical structure morphogenesis;GO:0030154|cell differentiation;GO:0043009|chordate embryonic development;GO:0000122|negative regulation of transcription from RNA polymerase II promoter;GO:0045944|positive regulation of transcription from RNA polymerase II promoter;GO:0006351|transcription, DNA-templated	GO:0000981|RNA polymerase II transcription factor activity, sequence-specific DNA binding;GO:0043565|sequence-specific DNA binding;GO:0003700|transcription factor activity, sequence-specific DNA binding	GO:0005634|nucleus	K09397|FOXD; forkhead box protein D	.
TRI35.HUMAN	1520.75	10.5706	9.12919e-16	1.42645e-14	up	yes	GO:0006915|apoptotic process;GO:0045087|innate immune response;GO:0045930|negative regulation of mitotic cell cycle;GO:1902187|negative regulation of viral release from host cell;GO:0043065|positive regulation of apoptotic process	GO:0008270|zinc ion binding	GO:0005737|cytoplasm;GO:0005634|nucleus	K12012|TRIM35; tripartite motif-containing protein 35	.
[truncated: 1,815 more rows]
