# Supplementary material for: Haplotype-resolved assembly of the mule duck genome using high-fidelity sequencing technology
Source: PLoS One. 2024 Jul 1;19(7):e0305914. doi: 10.1371/journal.pone.0305914 (PMC11216606; doi:10.1371/journal.pone.0305914)
Supplement: S1 File — (ZIP) [file pone.0305914.s001.zip › Supporting_Information/S9_Table.xlsx]

## Sheet: S9_Table
Table S9. Summary of haplotype specific expression genes.
Uniprot_gene	padj	Type	H_value
NU4LM.CHICK	9.67371e-50	DE	0
ATPB.CHICK	3.6572e-49	DE	0
ACON.HUMAN	4.87861e-48	DE	0
PRR33.HUMAN	2.21842e-47	DE	0
MLE3.CHICK	3.59388e-47	DE	0
GELS.CHICK	7.90377e-43	DE	0
MLE1.CHICK	1.10043e-42	DE	0
HA1F.CHICK	1.2946e-41	DE	0
KAD1.CHICK	3.24463e-40	DE	0
YBOX3.HUMAN	5.01303e-40	DE	0
SC6A8.HUMAN	1.49219e-39	DE	0
TBA5.CHICK	3.22563e-38	DE	0
LRP1.CHICK	3.42253e-38	DE	0
CORO6.RAT	1.11967e-37	DE	0
VIGLN.CHICK	1.44765e-37	DE	0
ANXA6.CHICK	3.40341e-37	DE	0
LAMB2.RAT	1.75305e-36	DE	0
ENOA.CHICK	6.67305e-36	DE	0
MYOME.HUMAN	3.39378e-35	DE	0
GRP75.CHICK	4.52876e-35	DE	0
MPCP.HUMAN	7.22276e-35	DE	0
NEXN.HUMAN	1.01486e-33	DE	0
ATPG.BOVIN	2.57076e-33	DE	0
RL15.RAT	2.96911e-33	DE	0
HBB.ANSSE	1.72149e-32	DE	0
HNRH1.HUMAN	1.72671e-32	DE	0
TIMP2.CHICK	1.75145e-32	DE	0
TBRG4.XENLA	2.97445e-32	DE	0
CHCH2.HUMAN	5.74358e-32	DE	0
MFGM.MOUSE	7.83932e-32	DE	0
SYNPO.MOUSE	1.00682e-31	DE	0
HBA.CAIMO	1.03852e-31	DE	0
RL35.CHICK	1.28979e-31	DE	0
CPT1B.PIG	1.80655e-31	DE	0
MOT1.RAT	2.84675e-31	DE	0
FOS.CHICK	3.91017e-31	DE	0
FKBP5.HUMAN	9.59781e-31	DE	0
TYK2.HUMAN	9.82719e-31	DE	0
DHSD.CHICK	1.12989e-30	DE	0
RHOA.RAT	1.16804e-30	DE	0
HEM1.CHICK	1.31919e-30	DE	0
PINK1.HUMAN	1.54347e-30	DE	0
ABCA3.HUMAN	1.65075e-30	DE	0
NR4A1.XENLA	2.54909e-30	DE	0
BI1.BOVIN	3.22087e-30	DE	0
ATP5H.HUMAN	1.25579e-29	DE	0
SPT5H.CHICK	1.69998e-29	DE	0
FBN1.BOVIN	2.16398e-29	DE	0
CHD8.HUMAN	2.71355e-29	DE	0
LAT2.MOUSE	5.35349e-29	DE	0
NDUC2.HUMAN	1.2251e-28	DE	0
DDX17.MOUSE	1.80192e-28	DE	0
TOB2.HUMAN	2.4888e-28	DE	0
RL35A.PONAB	4.08996e-28	DE	0
NCOR2.HUMAN	5.05202e-28	DE	0
TBA8.MOUSE	5.64748e-28	DE	0
NDUB2.HUMAN	5.97381e-28	DE	0
RL22.PIG	6.01558e-28	DE	0
DLDH.HUMAN	7.4909e-28	DE	0
NACA.MOUSE	7.8709e-28	DE	0
ECHB.PANTR	1.14185e-27	DE	0
ARAP3.MOUSE	1.60755e-27	DE	0
MAPK2.MOUSE	1.95325e-27	DE	0
R3HD2.MOUSE	2.64622e-27	DE	0
CAH3.RAT	3.03461e-27	DE	0
PSMD2.PONAB	3.23049e-27	DE	0
EDF1.CHICK	3.70779e-27	DE	0
FKB1A.BOVIN	4.0815e-27	DE	0
STAT6.MOUSE	5.9634e-27	DE	0
MID49.HUMAN	6.27173e-27	DE	0
TRI55.RAT	6.27173e-27	DE	0
AP1B1.HUMAN	7.34136e-27	DE	0
GSTM3.MACFU	8.05046e-27	DE	0
NDUV2.BOVIN	8.71578e-27	DE	0
MTMR5.MOUSE	1.04826e-26	DE	0
PRS8.RAT	1.18055e-26	DE	0
ZSWM5.HUMAN	1.29691e-26	DE	0
KSR1.HUMAN	1.29977e-26	DE	0
DHSDA.XENLA	1.36871e-26	DE	0
NFIC.HUMAN	2.18093e-26	DE	0
ALAT2.XENTR	2.6732e-26	DE	0
NXF1.COTJA	3.04064e-26	DE	0
SIR2.MACFA	3.06525e-26	DE	0
FZD4.CHICK	3.33724e-26	DE	0
LMOD3.HUMAN	3.72683e-26	DE	0
IMB1.HUMAN	4.05764e-26	DE	0
RL36.CHICK	5.10027e-26	DE	0
MYH10.HUMAN	5.1019e-26	DE	0
M1IP1.HUMAN	5.23957e-26	DE	0
RBM4B.HUMAN	6.52711e-26	DE	0
EPHB1.CHICK	6.66391e-26	DE	0
SYEP.HUMAN	1.40138e-25	DE	0
PKHM2.HUMAN	1.54922e-25	DE	0
GA45B.HUMAN	1.58071e-25	DE	0
PCDGK.PANTR	2.42292e-25	DE	0
PIEZ1.HUMAN	2.5055e-25	DE	0
PSB4.MOUSE	2.58284e-25	DE	0
OSER1.HUMAN	3.38457e-25	DE	0
XPO7.CHICK	3.44231e-25	DE	0
CTBP1.MOUSE	4.24386e-25	DE	0
HTRA1.HUMAN	4.27125e-25	DE	0
PSB3.HUMAN	5.77264e-25	DE	0
ATPK.HUMAN	5.96085e-25	DE	0
RBM5.HUMAN	8.74386e-25	DE	0
SSRP1.CHICK	1.01637e-24	DE	0
USTA.ASPFN	1.01661e-24	DE	0
STAC3.HUMAN	1.07124e-24	DE	0
PLXA1.HUMAN	1.1318e-24	DE	0
GCN1.HUMAN	1.27318e-24	DE	0
NDUB3.PONPY	1.34311e-24	DE	0
PDK2.RAT	1.98666e-24	DE	0
TCO2.RAT	2.16006e-24	DE	0
MK07.MOUSE	2.59577e-24	DE	0
BAZ2A.HUMAN	2.84056e-24	DE	0
KFW70908.1	3.06137e-24	DE	0
KC1G2.MOUSE	3.45499e-24	DE	0
SLMAP.HUMAN	3.52917e-24	DE	0
RN207.DANRE	3.90413e-24	DE	0
TNNC2.CHICK	3.95987e-24	DE	0
CC71L.HUMAN	4.18544e-24	DE	0
MLF1.HUMAN	4.72103e-24	DE	0
SRP54.RAT	4.96507e-24	DE	0
LAT4.BOVIN	6.13448e-24	DE	0
SYCC.CHICK	8.0253e-24	DE	0
DDX54.HUMAN	9.0697e-24	DE	0
TCRG1.MOUSE	1.20684e-23	DE	0
F173A.HUMAN	1.2265e-23	DE	0
LRIG1.MOUSE	1.26804e-23	DE	0
SEPP1.RAT	1.37128e-23	DE	0
FOXK2.HUMAN	1.43839e-23	DE	0
OPJ84116.1	1.44852e-23	DE	0
ABCC8.HUMAN	1.6006e-23	DE	0
PFD5.PONAB	1.76638e-23	DE	0
ERP44.HUMAN	1.84476e-23	DE	0
COQ5.CHICK	2.02015e-23	DE	0
TINAL.MOUSE	2.28965e-23	DE	0
SSBP3.MOUSE	3.07575e-23	DE	0
FBXL5.BOVIN	3.08046e-23	DE	0
HERC3.HUMAN	3.36117e-23	DE	0
SMCA4.HUMAN	3.46104e-23	DE	0
ROA3.HUMAN	4.76721e-23	DE	0
P2RY1.CHICK	6.29051e-23	DE	0
SDHF2.HUMAN	6.5689e-23	DE	0
PP2AA.RABIT	7.02429e-23	DE	0
MOT4.CHICK	7.10999e-23	DE	0
PAHX.HUMAN	7.37105e-23	DE	0
NHSL2.MOUSE	7.44041e-23	DE	0
NP1L4.RAT	7.49075e-23	DE	0
HPRT.CHICK	8.6761e-23	DE	0
SMTN.MOUSE	8.76304e-23	DE	0
NDUF3.BOVIN	9.01179e-23	DE	0
STAG2.MOUSE	9.41196e-23	DE	0
KMT2E.HUMAN	9.82287e-23	DE	0
RIOK3.MOUSE	9.82287e-23	DE	0
VA0D1.MOUSE	1.04282e-22	DE	0
CTNA1.MOUSE	1.05304e-22	DE	0
REN3B.HUMAN	1.15193e-22	DE	0
UBP36.MOUSE	1.20293e-22	DE	0
PGES2.MOUSE	1.46755e-22	DE	0
FAK1.MOUSE	1.68442e-22	DE	0
THAP4.HUMAN	2.00321e-22	DE	0
VPS72.HUMAN	2.1774e-22	DE	0
RN123.HUMAN	2.20531e-22	DE	0
NDUA2.BOVIN	2.24027e-22	DE	0
HBRH.CHICK	2.45146e-22	DE	0
TITIN.HUMAN	2.45146e-22	DE	0
CCPG1.CHICK	2.90498e-22	DE	0
OLM2A.HUMAN	2.99189e-22	DE	0
TNPO1.HUMAN	3.20119e-22	DE	0
PRELP.RAT	3.34967e-22	DE	0
MATR3.HUMAN	3.70787e-22	DE	0
RARR2.PONAB	3.72987e-22	DE	0
CAPON.HUMAN	3.90306e-22	DE	0
ZN513.HUMAN	4.13285e-22	DE	0
TIM50.HUMAN	4.78965e-22	DE	0
RM28.MOUSE	4.81712e-22	DE	0
PGP.CHICK	5.41231e-22	DE	0
ELOA1.HUMAN	7.00646e-22	DE	0
SNX21.HUMAN	7.43808e-22	DE	0
CALU.RABIT	7.57319e-22	DE	0
RTN2.XENTR	7.61056e-22	DE	0
TLE4.XENLA	8.07425e-22	DE	0
TCF15.CHICK	8.29622e-22	DE	0
ZN207.HUMAN	8.44222e-22	DE	0
DTX2.HUMAN	8.79933e-22	DE	0
WDR73.XENLA	9.75488e-22	DE	0
TCPD.HUMAN	1.02204e-21	DE	0
ZN710.HUMAN	1.30058e-21	DE	0
SLK.HUMAN	1.31837e-21	DE	0
IMPA2.HUMAN	1.38729e-21	DE	0
TBC9B.HUMAN	1.38729e-21	DE	0
RT24A.XENLA	1.40198e-21	DE	0
AKAP1.HUMAN	1.49332e-21	DE	0
MYL9.BOVIN	1.54874e-21	DE	0
AKAP2.HUMAN	1.54887e-21	DE	0
NU153.HUMAN	1.75916e-21	DE	0
ECI2.HUMAN	1.86571e-21	DE	0
RBP2.BOVIN	1.91198e-21	DE	0
RM10.MOUSE	1.91201e-21	DE	0
ZN268.HUMAN	2.0269e-21	DE	0
ACOT2.HUMAN	2.14827e-21	DE	0
WDR13.PONAB	2.32213e-21	DE	0
BIG1.HUMAN	2.52512e-21	DE	0
JAG2.HUMAN	2.79282e-21	DE	0
PPR3C.RAT	2.80483e-21	DE	0
EMIL1.MOUSE	2.92804e-21	DE	0
HBAD.CAIMO	2.93824e-21	DE	0
SPY1.HUMAN	4.39981e-21	DE	0
ANM9.HUMAN	4.521e-21	DE	0
LY6E.CHICK	4.59525e-21	DE	0
TAZ.MACMU	4.79528e-21	DE	0
NRP2.MOUSE	5.0291e-21	DE	0
T22D3.MOUSE	5.22559e-21	DE	0
FBX46.HUMAN	5.72466e-21	DE	0
CCG2.HUMAN	5.81878e-21	DE	0
PLCG1.RAT	5.81878e-21	DE	0
DCLK2.AILME	5.83961e-21	DE	0
SHIP2.RAT	5.84883e-21	DE	0
AHDC1.MOUSE	5.94309e-21	DE	0
NISCH.HUMAN	6.19967e-21	DE	0
SYMPK.HUMAN	6.20911e-21	DE	0
MICA3.HUMAN	6.26086e-21	DE	0
EXT2.HUMAN	6.30229e-21	DE	0
COPB2.MOUSE	6.81828e-21	DE	0
VILI.CHICK	7.06333e-21	DE	0
BRE1B.HUMAN	7.14282e-21	DE	0
SAHH3.PONAB	7.2062e-21	DE	0
ACHD.CHICK	8.10899e-21	DE	0
BT3L4.CHICK	8.33351e-21	DE	0
TEBP.RABIT	8.71105e-21	DE	0
HIG1A.MOUSE	9.34862e-21	DE	0
LHX6.MOUSE	1.00114e-20	DE	0
XBP1.BOVIN	1.10601e-20	DE	0
CO7.PIG	1.31198e-20	DE	0
ATRX.HUMAN	1.3869e-20	DE	0
BAP31.PONAB	1.50545e-20	DE	0
SRPK1.PONAB	1.58266e-20	DE	0
IWS1.HUMAN	1.60215e-20	DE	0
RO31.XENLA	1.67491e-20	DE	0
BAG2.HUMAN	1.7505e-20	DE	0
TACO1.HUMAN	1.80644e-20	DE	0
TAXB1.MOUSE	1.9568e-20	DE	0
RM44.HUMAN	2.16878e-20	DE	0
RBMX.RAT	2.21173e-20	DE	0
EPDR1.BOVIN	2.21897e-20	DE	0
TS101.HUMAN	2.23512e-20	DE	0
PLIN3.PIG	2.64904e-20	DE	0
RPGF6.HUMAN	2.92571e-20	DE	0
S12A2.HUMAN	2.96479e-20	DE	0
ZN706.CHICK	3.21226e-20	DE	0
ANK2.HUMAN	3.26395e-20	DE	0
CPSF1.MOUSE	3.28819e-20	DE	0
CF136.MACMU	3.31473e-20	DE	0
NUD18.MOUSE	3.94028e-20	DE	0
NCPR.BOVIN	3.9422e-20	DE	0
S39AA.MOUSE	3.9422e-20	DE	0
WBP11.MOUSE	4.36885e-20	DE	0
B3A2.HUMAN	4.44653e-20	DE	0
RFLB.RAT	4.52968e-20	DE	0
RM23.HUMAN	5.46267e-20	DE	0
INSR.HUMAN	5.77232e-20	DE	0
ZSCA2.MOUSE	5.86784e-20	DE	0
SYF2.RAT	6.2384e-20	DE	0
S11IP.CHICK	6.72512e-20	DE	0
MUTA.HUMAN	6.90097e-20	DE	0
PI4KA.MOUSE	7.46196e-20	DE	0
AMGO1.HUMAN	8.14671e-20	DE	0
OFUT2.HUMAN	8.14671e-20	DE	0
MEF2C.MOUSE	8.47486e-20	DE	0
NF1.RAT	8.57203e-20	DE	0
H2A4.CHICK	8.95988e-20	DE	0
HUWE1.HUMAN	9.80011e-20	DE	0
GSTM2.CHICK	1.0486e-19	DE	0
ATF1.BOVIN	1.10212e-19	DE	0
CC138.MACFA	1.13426e-19	DE	0
APJ.MOUSE	1.27277e-19	DE	0
LCAP.HUMAN	1.45425e-19	DE	0
CTGE5.HUMAN	1.46598e-19	DE	0
PREY.RAT	1.58463e-19	DE	0
SDE2.HUMAN	1.78902e-19	DE	0
XPO4.CHICK	1.84052e-19	DE	0
TIM21.XENLA	2.01462e-19	DE	0
UBQL1.HUMAN	2.02133e-19	DE	0
C1QT1.HUMAN	2.02704e-19	DE	0
NMT1.HUMAN	2.15775e-19	DE	0
MKL2.HUMAN	2.19811e-19	DE	0
UBL5.PSAOB	2.25538e-19	DE	0
PININ.HUMAN	2.50411e-19	DE	0
ATF7.PONAB	2.55182e-19	DE	0
ERG.CHICK	2.61876e-19	DE	0
TLE2.HUMAN	2.62732e-19	DE	0
HSP70.CHICK	2.70842e-19	DE	0
PSB2.RAT	2.8788e-19	DE	0
ZNRF1.HUMAN	2.89027e-19	DE	0
CAN15.MOUSE	2.94342e-19	DE	0
INO80.HUMAN	3.39611e-19	DE	0
RMB92234.1	3.44627e-19	DE	0
ZN319.MOUSE	3.53584e-19	DE	0
TM223.MOUSE	3.61597e-19	DE	0
SMAP2.CHICK	3.73394e-19	DE	0
DECR2.DANRE	4.06131e-19	DE	0
NEDD8.RABIT	4.08207e-19	DE	0
DEN4C.HUMAN	4.10111e-19	DE	0
MKLN1.HUMAN	4.27908e-19	DE	0
UBAC2.CHICK	4.37959e-19	DE	0
TRBP2.XENTR	4.47246e-19	DE	0
DYR1A.HUMAN	5.08325e-19	DE	0
UT14A.BOVIN	5.87169e-19	DE	0
WDR44.BOVIN	5.87522e-19	DE	0
P121C.HUMAN	6.10104e-19	DE	0
PESC.HUMAN	6.10104e-19	DE	0
AAMDC.HUMAN	6.5834e-19	DE	0
BAZ1A.HUMAN	6.61638e-19	DE	0
CYH1.HUMAN	6.64071e-19	DE	0
RPGF5.HUMAN	6.83111e-19	DE	0
AIMP2.HUMAN	7.2386e-19	DE	0
NFRKB.HUMAN	7.36516e-19	DE	0
KAI6076784.1	7.61536e-19	DE	0
PO121.MOUSE	8.00015e-19	DE	0
ASND1.CHICK	8.63147e-19	DE	0
RT16.PONAB	8.6532e-19	DE	0
PGPS1.CHICK	9.05458e-19	DE	0
TM2D1.MOUSE	9.85645e-19	DE	0
RNPS1.PONAB	1.09575e-18	DE	0
AP2B1.MOUSE	1.09627e-18	DE	0
SRA1.HUMAN	1.15886e-18	DE	0
RAB5C.CHICK	1.18423e-18	DE	0
XYLT2.MOUSE	1.18736e-18	DE	0
UT14B.MOUSE	1.20243e-18	DE	0
ISLR.HUMAN	1.23537e-18	DE	0
RM38.MOUSE	1.24732e-18	DE	0
GMPAA.DANRE	1.27503e-18	DE	0
RPC4.BOVIN	1.30088e-18	DE	0
NR2F6.RAT	1.30531e-18	DE	0
S14L1.HUMAN	1.3269e-18	DE	0
FABD.HUMAN	1.4099e-18	DE	0
YCP9.SCHPO	1.5666e-18	DE	0
H2AY.CHICK	1.64507e-18	DE	0
MICU2.HUMAN	2.0351e-18	DE	0
MCA3A.DANRE	2.05919e-18	DE	0
ERI3.HUMAN	2.11741e-18	DE	0
DPCD.HUMAN	2.12252e-18	DE	0
FA5.BOVIN	2.38149e-18	DE	0
GAMT.XENTR	2.45607e-18	DE	0
REXO1.MOUSE	2.52588e-18	DE	0
M3K1.HUMAN	2.6591e-18	DE	0
EMC8.BOVIN	2.76414e-18	DE	0
GPT11.BOVIN	2.77965e-18	DE	0
MCL1.HUMAN	2.90654e-18	DE	0
DCAF8.RAT	3.14434e-18	DE	0
MCRI1.CHICK	3.45136e-18	DE	0
MPP10.HUMAN	3.50544e-18	DE	0
DHX36.HUMAN	3.64018e-18	DE	0
NOLC1.HUMAN	3.73105e-18	DE	0
PDE2A.HUMAN	3.82165e-18	DE	0
AP3D1.HUMAN	3.86871e-18	DE	0
BACE1.MOUSE	4.05164e-18	DE	0
PEAR1.HUMAN	4.20931e-18	DE	0
RM01.MOUSE	4.61102e-18	DE	0
KAT1.HUMAN	4.7037e-18	DE	0
FCHO2.HUMAN	4.93858e-18	DE	0
RM02.HUMAN	5.01762e-18	DE	0
CL2D2.RAT	5.08951e-18	DE	0
STPAP.DANRE	6.21828e-18	DE	0
GSTK1.HUMAN	6.24952e-18	DE	0
AAMP.CANLF	6.37399e-18	DE	0
EMP1.RABIT	7.22228e-18	DE	0
PKHG3.MOUSE	7.34692e-18	DE	0
OAZ2.PONAB	8.24795e-18	DE	0
CO4A1.HUMAN	8.7458e-18	DE	0
HSP7C.SAGOE	8.80685e-18	DE	0
MAIP1.BOVIN	8.9595e-18	DE	0
NUP85.MOUSE	9.3708e-18	DE	0
CHMP3.PONAB	9.68773e-18	DE	0
PREX2.HUMAN	1.01415e-17	DE	0
GTPB1.BOVIN	1.07763e-17	DE	0
TBA4.CHICK	1.10774e-17	DE	0
CCYL1.XENTR	1.15812e-17	DE	0
KFM06209.1	1.17405e-17	DE	0
MADD.HUMAN	1.18107e-17	DE	0
NU214.HUMAN	1.19996e-17	DE	0
PABP2.MOUSE	1.24657e-17	DE	0
QKI.PIG	1.29075e-17	DE	0
TAF6L.MOUSE	1.33068e-17	DE	0
IPO9.HUMAN	1.36839e-17	DE	0
VPS45.MOUSE	1.47352e-17	DE	0
T38BA.XENLA	1.51502e-17	DE	0
ASPP1.HUMAN	1.59733e-17	DE	0
PPP5.RAT	1.67609e-17	DE	0
RT22.MOUSE	1.77977e-17	DE	0
EFTS.RAT	1.94356e-17	DE	0
DMBT1.PIG	2.08361e-17	DE	0
MTA2.HUMAN	2.16689e-17	DE	0
NOL6.XENLA	2.17073e-17	DE	0
KQK78982.1	2.20373e-17	DE	0
F192A.MOUSE	2.45891e-17	DE	0
EOB02861.1	2.48626e-17	DE	0
TBL2.MOUSE	2.49203e-17	DE	0
KFP66142.1	2.66329e-17	DE	0
SMAG2.HUMAN	2.72736e-17	DE	0
PNO1.CHICK	2.78495e-17	DE	0
VAT1.HUMAN	3.02548e-17	DE	0
OLM2B.HUMAN	3.14085e-17	DE	0
CO8A1.MOUSE	3.23312e-17	DE	0
KFW66603.1	3.37602e-17	DE	0
SCN2B.CANLF	3.47869e-17	DE	0
RRP8.MOUSE	3.51675e-17	DE	0
SPS2L.HUMAN	3.6718e-17	DE	0
PPAL.PONAB	3.97756e-17	DE	0
AUXI.BOVIN	4.16191e-17	DE	0
AF1L2.HUMAN	4.31998e-17	DE	0
MIA2.HUMAN	4.38789e-17	DE	0
Z585B.HUMAN	4.49259e-17	DE	0
ACS2L.HUMAN	5.1462e-17	DE	0
EOA97229.1	5.79708e-17	DE	0
PRI1.HUMAN	5.87401e-17	DE	0
PRD11.HUMAN	6.09314e-17	DE	0
RAEL1.PIG	6.82002e-17	DE	0
CYLD.HUMAN	7.07473e-17	DE	0
MRCKB.RAT	7.14747e-17	DE	0
ASPN.HUMAN	7.28918e-17	DE	0
HMDH.RABIT	7.81372e-17	DE	0
PIGS.HUMAN	7.93843e-17	DE	0
LTOR3.TAEGU	8.75216e-17	DE	0
PK1IP.CHICK	8.75216e-17	DE	0
F168A.MOUSE	8.91777e-17	DE	0
LRC8C.RAT	9.08053e-17	DE	0
ILDR2.HUMAN	9.19161e-17	DE	0
TBB5.XENTR	9.41824e-17	DE	0
HABP4.CHICK	9.53109e-17	DE	0
CNNM4.HUMAN	9.95244e-17	DE	0
FNIP2.HUMAN	1.02883e-16	DE	0
OCTC.HUMAN	1.04633e-16	DE	0
HAT1.HUMAN	1.08411e-16	DE	0
EOB01711.1	1.15468e-16	DE	0
CPTP.XENLA	1.1817e-16	DE	0
SRPK.PHYPO	1.37736e-16	DE	0
CALRL.HUMAN	1.414e-16	DE	0
STAG1.HUMAN	1.47839e-16	DE	0
BRI3.MOUSE	1.51273e-16	DE	0
ARK72.MOUSE	1.52658e-16	DE	0
MOCS1.HUMAN	1.7498e-16	DE	0
NHP2.HUMAN	1.89826e-16	DE	0
M3K5.HUMAN	1.9662e-16	DE	0
ANFY1.HUMAN	2.22054e-16	DE	0
EPHA2.HUMAN	2.40788e-16	DE	0
ATP5E.RAT	2.42204e-16	DE	0
IER5L.HUMAN	2.62925e-16	DE	0
NTAQ1.BOVIN	2.65945e-16	DE	0
PAXI1.HUMAN	3.08644e-16	DE	0
CACB1.RABIT	3.39554e-16	DE	0
C1QC.MOUSE	3.45573e-16	DE	0
SCN8A.RAT	3.50432e-16	DE	0
CCY1B.XENLA	3.51071e-16	DE	0
SMAD6.HUMAN	3.88459e-16	DE	0
RM14.BOVIN	4.05612e-16	DE	0
CR1L.HUMAN	4.4158e-16	DE	0
ADPRH.RAT	4.42466e-16	DE	0
WDR74.HUMAN	4.49592e-16	DE	0
CAF17.HUMAN	4.54471e-16	DE	0
RNF12.XENTR	4.58287e-16	DE	0
CCL13.HUMAN	4.62967e-16	DE	0
EOA99039.1	4.72162e-16	DE	0
POK18.HUMAN	4.75098e-16	DE	0
ACSF2.MOUSE	4.85447e-16	DE	0
AMPB.RAT	5.56013e-16	DE	0
ZFAN6.BOVIN	5.59703e-16	DE	0
SOBP.CHICK	5.65363e-16	DE	0
CGT.MOUSE	5.97194e-16	DE	0
TTF1.MOUSE	6.0896e-16	DE	0
WDR53.HUMAN	6.09954e-16	DE	0
WNK1.HUMAN	6.1698e-16	DE	0
GP182.HUMAN	6.25854e-16	DE	0
OPLA.HUMAN	6.33312e-16	DE	0
LDLR.PIG	6.41103e-16	DE	0
XP_010727215.1	6.42726e-16	DE	0
PCDGM.PANTR	6.60823e-16	DE	0
VPS28.BOVIN	6.88583e-16	DE	0
RAE1L.MOUSE	7.03488e-16	DE	0
FLNC.RAT	8.24224e-16	DE	0
THIO.CHICK	8.37467e-16	DE	0
RUSD4.HUMAN	8.44341e-16	DE	0
CNDP2.HUMAN	9.0509e-16	DE	0
ABD12.HUMAN	9.22972e-16	DE	0
RIN2.HUMAN	9.3896e-16	DE	0
KAI6073505.1	9.51553e-16	DE	0
RA51D.MOUSE	9.5736e-16	DE	0
SPD2A.HUMAN	1.00775e-15	DE	0
XIAP.RAT	1.03656e-15	DE	0
NSE1.XENLA	1.08354e-15	DE	0
CANT1.HUMAN	1.09771e-15	DE	0
LTV1.MOUSE	1.1155e-15	DE	0
RBM18.PONAB	1.13995e-15	DE	0
MOGS.HUMAN	1.16932e-15	DE	0
PF21A.HUMAN	1.38395e-15	DE	0
HINT3.PONAB	1.4102e-15	DE	0
TRI25.HUMAN	1.41941e-15	DE	0
REEP6.HUMAN	1.45666e-15	DE	0
DAF.HUMAN	1.48839e-15	DE	0
KAF1415375.1	1.51783e-15	DE	0
PGH1.RABIT	1.58219e-15	DE	0
MT.MELGA	1.64394e-15	DE	0
IGF2.CHICK	1.66235e-15	DE	0
GLT18.HUMAN	1.665e-15	DE	0
CYTB.PANTR	1.70344e-15	DE	0
ABHDB.XENLA	1.71031e-15	DE	0
SRGP3.HUMAN	1.78747e-15	DE	0
HPS3.HUMAN	1.81828e-15	DE	0
X3CL1.HUMAN	1.82813e-15	DE	0
ICAM1.RAT	1.86399e-15	DE	0
RAB14.PONAB	1.87004e-15	DE	0
ATAT.PIG	1.92319e-15	DE	0
SMG8.HUMAN	1.95394e-15	DE	0
FLOT1.CARAU	2.05959e-15	DE	0
BLCAP.DIDVI	2.07088e-15	DE	0
AT7L2.HUMAN	2.09264e-15	DE	0
DPS1.HUMAN	2.17888e-15	DE	0
STX6.CHICK	2.2292e-15	DE	0
PGRC2.RAT	2.27584e-15	DE	0
CTBL1.MOUSE	2.42276e-15	DE	0
MCRI2.MOUSE	2.6197e-15	DE	0
TRI32.HUMAN	2.72358e-15	DE	0
PRP39.MOUSE	2.83266e-15	DE	0
TTC3.HUMAN	2.89369e-15	DE	0
ARK74.HUMAN	2.98573e-15	DE	0
A1BG.HUMAN	2.98769e-15	DE	0
RCC2.MOUSE	3.02385e-15	DE	0
CXA4.MOUSE	3.07122e-15	DE	0
S40A1.HUMAN	3.20955e-15	DE	0
EXOS6.MOUSE	3.29319e-15	DE	0
TBA1B.PANTR	3.49937e-15	DE	0
TM109.RABIT	3.61391e-15	DE	0
PTPA.HUMAN	3.66342e-15	DE	0
TRI39.RAT	3.68615e-15	DE	0
SCMH1.HUMAN	3.69231e-15	DE	0
NOP14.HUMAN	3.70828e-15	DE	0
ATLA1.MACFA	3.85011e-15	DE	0
KIFC1.HUMAN	3.86075e-15	DE	0
PAR12.MOUSE	3.98713e-15	DE	0
UCK1.BOVIN	3.98817e-15	DE	0
CH033.DANRE	4.09213e-15	DE	0
OSR2.HUMAN	4.21938e-15	DE	0
LSM2.MOUSE	4.59609e-15	DE	0
EMRE.HUMAN	4.99592e-15	DE	0
CRF.XENLA	5.82514e-15	DE	0
GLYM.HUMAN	5.93154e-15	DE	0
YD021.HUMAN	6.31009e-15	DE	0
GSH0.RAT	6.3282e-15	DE	0
SC6A4.HUMAN	6.57613e-15	DE	0
SEN54.MOUSE	6.60419e-15	DE	0
DDX20.HUMAN	7.03833e-15	DE	0
PTH2.HUMAN	7.18832e-15	DE	0
APEH.MOUSE	7.71205e-15	DE	0
FNTB.RAT	8.05064e-15	DE	0
YKT6B.XENLA	8.18084e-15	DE	0
PKU47896.1	8.18379e-15	DE	0
CNTFR.CHICK	8.28087e-15	DE	0
PCKGM.CHICK	8.6405e-15	DE	0
HEY1.HUMAN	9.46572e-15	DE	0
SESN1.HUMAN	9.77031e-15	DE	0
RF12A.XENLA	1.0028e-14	DE	0
ROR1.HUMAN	1.05945e-14	DE	0
QCR10.HUMAN	1.1636e-14	DE	0
FA20A.MOUSE	1.17332e-14	DE	0
FOXP1.CHICK	1.20675e-14	DE	0
PITX2.HUMAN	1.24725e-14	DE	0
KIF2A.CHICK	1.28058e-14	DE	0
PISD.PONAB	1.36793e-14	DE	0
TBA4A.RAT	1.37303e-14	DE	0
FOXD3.CHICK	1.42398e-14	DE	0
TRI35.HUMAN	1.42645e-14	DE	0
SMRD1.HUMAN	1.47007e-14	DE	0
NCDN.CHICK	1.57489e-14	DE	0
EDEM1.HUMAN	1.74818e-14	DE	0
ERMP1.HUMAN	1.74895e-14	DE	0
DRS7B.BOVIN	1.83409e-14	DE	0
THA11.HUMAN	1.92687e-14	DE	0
LRWD1.XENLA	1.97521e-14	DE	0
NUCG.HUMAN	1.99657e-14	DE	0
CCD66.PONAB	2.03728e-14	DE	0
CK057.HUMAN	2.03728e-14	DE	0
ADRB2.FELCA	2.13758e-14	DE	0
EMC6.MOUSE	2.3522e-14	DE	0
CDAC1.HUMAN	2.40155e-14	DE	0
GIN1.MACFA	2.73967e-14	DE	0
CUL9.MOUSE	2.76522e-14	DE	0
T126A.MOUSE	2.87111e-14	DE	0
ZN845.HUMAN	2.87111e-14	DE	0
GADL1.BOVIN	2.90401e-14	DE	0
DBNL.BOVIN	3.0235e-14	DE	0
C1QT5.MOUSE	3.05041e-14	DE	0
PHF8.DANRE	3.0862e-14	DE	0
TLE1.XENLA	3.08628e-14	DE	0
S7A6O.MOUSE	3.10112e-14	DE	0
DUS11.RAT	3.20356e-14	DE	0
COX7C.SAISC	3.2187e-14	DE	0
GPN3.HUMAN	3.31053e-14	DE	0
MABP1.HUMAN	3.78219e-14	DE	0
TBA1A.RAT	3.86547e-14	DE	0
TMM70.CHICK	3.9098e-14	DE	0
FDX2.BOVIN	4.02865e-14	DE	0
ATG4B.HUMAN	4.2781e-14	DE	0
PEX3.MACFA	4.56488e-14	DE	0
RP25L.HUMAN	4.57573e-14	DE	0
DTBP1.HUMAN	4.62742e-14	DE	0
DNJC5.XENLA	5.22559e-14	DE	0
TTC4.HUMAN	5.71802e-14	DE	0
FBLN5.PONAB	5.72549e-14	DE	0
ELP2.HUMAN	5.7578e-14	DE	0
NLRX1.MOUSE	6.29727e-14	DE	0
PPM1J.RAT	6.69472e-14	DE	0
DNAJ1.CHLAE	6.69627e-14	DE	0
RIOK2.MOUSE	6.8196e-14	DE	0
TRAK1.MOUSE	7.33705e-14	DE	0
OPA3.XENLA	8.0918e-14	DE	0
MRP7.HUMAN	8.74394e-14	DE	0
ERCC2.BOVIN	9.1556e-14	DE	0
MET13.HUMAN	1.04327e-13	DE	0
CSTF3.PONAB	1.05472e-13	DE	0
DHRS3.HUMAN	1.06369e-13	DE	0
ITAD.HUMAN	1.09976e-13	DE	0
GIMA1.MOUSE	1.15293e-13	DE	0
SPTN2.HUMAN	1.19658e-13	DE	0
ESYT2.HUMAN	1.19888e-13	DE	0
CD44.MOUSE	1.21244e-13	DE	0
BT3A3.HUMAN	1.27946e-13	DE	0
GEPH.MOUSE	1.28626e-13	DE	0
GDAP2.HUMAN	1.30365e-13	DE	0
BBS10.MOUSE	1.33025e-13	DE	0
FBXL3.HUMAN	1.33715e-13	DE	0
NECP2.HUMAN	1.33881e-13	DE	0
GSHR.HUMAN	1.40861e-13	DE	0
FUCO2.HUMAN	1.48143e-13	DE	0
PRVM.CHICK	1.5764e-13	DE	0
DPP2.MOUSE	1.5915e-13	DE	0
SYNM.HUMAN	1.63151e-13	DE	0
CO039.MOUSE	1.67061e-13	DE	0
CJ088.HUMAN	1.76542e-13	DE	0
USPL1.HUMAN	1.78823e-13	DE	0
ERI1.RAT	1.80747e-13	DE	0
CC070.HUMAN	1.81486e-13	DE	0
CC117.HUMAN	2.09858e-13	DE	0
SMPX.HUMAN	2.1293e-13	DE	0
SHB.HUMAN	2.13222e-13	DE	0
SPY4.BOVIN	2.2666e-13	DE	0
AMPD2.HUMAN	2.28867e-13	DE	0
RM19.BOVIN	2.37888e-13	DE	0
TOR1A.HUMAN	2.58131e-13	DE	0
ITPK1.CHICK	2.64619e-13	DE	0
CHCH7.XENLA	2.69948e-13	DE	0
GKAP1.HUMAN	2.91032e-13	DE	0
TM160.BOVIN	3.21788e-13	DE	0
HXA5.CHICK	3.24889e-13	DE	0
KLD8A.HUMAN	3.2859e-13	DE	0
OWK49811.1	3.37452e-13	DE	0
SAM11.HUMAN	3.41023e-13	DE	0
BODG.RAT	3.44334e-13	DE	0
TB22B.HUMAN	3.44334e-13	DE	0
KAH1165038.1	3.61611e-13	DE	0
TM245.HUMAN	3.84254e-13	DE	0
RBPMS.HUMAN	3.99875e-13	DE	0
C1QB.MOUSE	4.00254e-13	DE	0
RNF11.HUMAN	4.10992e-13	DE	0
F1711.HUMAN	4.31671e-13	DE	0
NMNA1.MOUSE	4.31671e-13	DE	0
HMHA1.HUMAN	4.46746e-13	DE	0
WDR75.HUMAN	4.58064e-13	DE	0
SMI19.PONAB	4.61011e-13	DE	0
PTGR1.CAVPO	5.34361e-13	DE	0
NSF.HUMAN	5.52986e-13	DE	0
EOB01513.1	5.87706e-13	DE	0
INAR2.HUMAN	5.98752e-13	DE	0
RPP30.BOVIN	6.42746e-13	DE	0
PPR3A.RABIT	6.8514e-13	DE	0
INRA2.ONCMY	6.87329e-13	DE	0
TPPC4.BOVIN	6.91698e-13	DE	0
STX5.HUMAN	7.02027e-13	DE	0
TENA.CHICK	7.02047e-13	DE	0
KIBRA.HUMAN	8.22497e-13	DE	0
SBP1A.XENLA	8.33971e-13	DE	0
TBCD7.MOUSE	8.43659e-13	DE	0
KI67.MOUSE	8.45954e-13	DE	0
P5CS.HUMAN	9.03491e-13	DE	0
E2AK1.RAT	9.14802e-13	DE	0
PHR.POTTR	9.14802e-13	DE	0
HVCN1.CHICK	9.36842e-13	DE	0
TMX3.HUMAN	9.49479e-13	DE	0
CF052.HUMAN	9.6686e-13	DE	0
TM199.HUMAN	9.87684e-13	DE	0
GCR.HUMAN	9.96981e-13	DE	0
CCD94.HUMAN	1.03469e-12	DE	0
DJC30.HUMAN	1.08183e-12	DE	0
ITA11.HUMAN	1.08797e-12	DE	0
ERO1A.MOUSE	1.1081e-12	DE	0
CDT1.XENLA	1.20455e-12	DE	0
TM140.HUMAN	1.32857e-12	DE	0
NAB2.HUMAN	1.39253e-12	DE	0
STX18.HUMAN	1.44491e-12	DE	0
RBMS3.HUMAN	1.47444e-12	DE	0
TM168.HUMAN	1.51472e-12	DE	0
VIPR2.HUMAN	1.54542e-12	DE	0
RN114.PIG	1.57244e-12	DE	0
VTNC.RABIT	1.60076e-12	DE	0
NCOA1.HUMAN	1.61635e-12	DE	0
KMCP1.XENTR	1.70468e-12	DE	0
SHAN3.HUMAN	1.75827e-12	DE	0
THSD4.MOUSE	1.87484e-12	DE	0
CASP9.HUMAN	2.02525e-12	DE	0
ELP3.CHICK	2.10416e-12	DE	0
ZBT26.HUMAN	2.15318e-12	DE	0
COMD1.MOUSE	2.17424e-12	DE	0
PYRG1.HUMAN	2.18756e-12	DE	0
ITA7.HUMAN	2.33609e-12	DE	0
TTC1.HUMAN	2.38801e-12	DE	0
PKHH2.HUMAN	2.423e-12	DE	0
SUSD1.HUMAN	2.64139e-12	DE	0
MP2K4.HUMAN	2.65383e-12	DE	0
AQP3.BOVIN	2.76127e-12	DE	0
PKU39438.1	2.89664e-12	DE	0
CP250.HUMAN	2.93856e-12	DE	0
PYGO1.HUMAN	3.09744e-12	DE	0
ZBT39.HUMAN	3.12269e-12	DE	0
ZN708.HUMAN	3.18006e-12	DE	0
DCAKD.DANRE	3.1824e-12	DE	0
ASPM.MOUSE	3.21713e-12	DE	0
MSI2H.HUMAN	3.2458e-12	DE	0
KLF3.HUMAN	3.4529e-12	DE	0
ZC3H4.HUMAN	3.4761e-12	DE	0
CEP44.XENLA	3.48831e-12	DE	0
MALD1.DANRE	3.54468e-12	DE	0
ADK.HUMAN	3.61677e-12	DE	0
MEA1.RAT	3.79405e-12	DE	0
ARI4B.RAT	4.13383e-12	DE	0
ROCK2.HUMAN	4.20428e-12	DE	0
KYO36002.1	4.32889e-12	DE	0
CE112.HUMAN	4.44886e-12	DE	0
EFMT3.HUMAN	4.45675e-12	DE	0
SIRB1.HUMAN	4.45675e-12	DE	0
RAVR1.MOUSE	4.5995e-12	DE	0
HPS4.HUMAN	4.79672e-12	DE	0
BAP29.HUMAN	4.92206e-12	DE	0
SETMR.MOUSE	4.96657e-12	DE	0
F10C1.RAT	4.97577e-12	DE	0
PAR4.RAT	5.24018e-12	DE	0
RSPH3.HUMAN	5.27528e-12	DE	0
ZN850.HUMAN	5.28979e-12	DE	0
ANDR.MOUSE	5.3627e-12	DE	0
TRI10.PIG	5.39912e-12	DE	0
CCL2.RAT	5.42773e-12	DE	0
ATN1.MOUSE	5.73278e-12	DE	0
OSGP2.MOUSE	5.92425e-12	DE	0
BBX.HUMAN	5.92562e-12	DE	0
ANO10.HUMAN	6.17487e-12	DE	0
HOME1.HUMAN	6.39329e-12	DE	0
AF1Q.HUMAN	6.59346e-12	DE	0
BBS5.MACFA	7.02628e-12	DE	0
MD2BP.HUMAN	7.04325e-12	DE	0
FA96A.MOUSE	7.08575e-12	DE	0
NP_001305388.1	7.13855e-12	DE	0
CPSF7.HUMAN	7.19913e-12	DE	0
NAV3.HUMAN	7.97158e-12	DE	0
NEMP1.BOVIN	8.66684e-12	DE	0
CWC25.HUMAN	9.05803e-12	DE	0
LFG4.HUMAN	9.34001e-12	DE	0
UN13C.HUMAN	9.36464e-12	DE	0
DDR1.RAT	9.53945e-12	DE	0
RMC09578.1	9.53945e-12	DE	0
DAP1.HUMAN	9.77527e-12	DE	0
NPAL3.HUMAN	1.02365e-11	DE	0
LZIC.CHICK	1.03341e-11	DE	0
USBP1.MOUSE	1.10626e-11	DE	0
SCN4B.BOVIN	1.17424e-11	DE	0
FPGT.HUMAN	1.19091e-11	DE	0
EXOS4.MOUSE	1.25157e-11	DE	0
PCX4.HUMAN	1.37929e-11	DE	0
TM141.BOVIN	1.39775e-11	DE	0
HXB6.MOUSE	1.42466e-11	DE	0
SPA2L.HUMAN	1.50159e-11	DE	0
THAP8.HUMAN	1.53605e-11	DE	0
PAXX.HUMAN	1.59808e-11	DE	0
DYH17.HUMAN	1.6482e-11	DE	0
CE152.HUMAN	1.71019e-11	DE	0
ACBD6.HUMAN	1.71314e-11	DE	0
CE042.HUMAN	1.71788e-11	DE	0
CHIN.HUMAN	1.83107e-11	DE	0
NOVA1.HUMAN	1.84209e-11	DE	0
KFV97884.1	1.95891e-11	DE	0
SNTB2.HUMAN	2.02228e-11	DE	0
VGLL4.HUMAN	2.04356e-11	DE	0
ARG28.HUMAN	2.16021e-11	DE	0
ANR49.HUMAN	2.19843e-11	DE	0
SAMC.BOVIN	2.28218e-11	DE	0
RAB6A.RAT	2.42183e-11	DE	0
ZN654.HUMAN	2.63658e-11	DE	0
GLB1L.MOUSE	2.75839e-11	DE	0
ARL15.MOUSE	2.90298e-11	DE	0
LRC30.HUMAN	3.17096e-11	DE	0
ZDH18.MOUSE	3.23877e-11	DE	0
EOA97723.1	3.33285e-11	DE	0
PCDGH.PANTR	3.35045e-11	DE	0
GRL1A.PONAB	3.40596e-11	DE	0
INAR1.HUMAN	3.50076e-11	DE	0
NMT2.HUMAN	3.70011e-11	DE	0
KAH1172165.1	3.81826e-11	DE	0
DFFA.MOUSE	4.01823e-11	DE	0
ZRAB3.MOUSE	4.10439e-11	DE	0
TMED3.HUMAN	4.26352e-11	DE	0
CDN1C.HUMAN	4.29448e-11	DE	0
LEG3.MOUSE	4.46878e-11	DE	0
GREM1.CHICK	4.81081e-11	DE	0
ROR2.HUMAN	4.82175e-11	DE	0
WAC2C.HUMAN	4.94501e-11	DE	0
UR2R.MOUSE	5.06195e-11	DE	0
MFTC.MACFA	5.13299e-11	DE	0
DAAM1.HUMAN	5.60704e-11	DE	0
CCNA2.CHICK	5.81472e-11	DE	0
MBB1A.DANRE	5.97395e-11	DE	0
CL073.PONAB	5.97691e-11	DE	0
KAI6061811.1	6.07991e-11	DE	0
EVA1B.HUMAN	6.4915e-11	DE	0
KLH42.MOUSE	6.60947e-11	DE	0
CBR1.MOUSE	6.76802e-11	DE	0
IN80C.HUMAN	6.86363e-11	DE	0
PSD3.HUMAN	6.96752e-11	DE	0
UBP42.HUMAN	7.17953e-11	DE	0
VGLL3.HUMAN	7.59841e-11	DE	0
ZN436.HUMAN	7.64346e-11	DE	0
FAHD1.MOUSE	8.14195e-11	DE	0
TTC14.HUMAN	8.4083e-11	DE	0
PRUN2.PONAB	8.56801e-11	DE	0
NICN1.CANLF	9.07418e-11	DE	0
PARPT.HUMAN	9.07423e-11	DE	0
GSK3B.SPECI	9.25589e-11	DE	0
T170A.CHICK	1.00831e-10	DE	0
IFT46.HUMAN	1.01431e-10	DE	0
IMP1L.HUMAN	1.03813e-10	DE	0
PAR16.HUMAN	1.05231e-10	DE	0
KAG6921766.1	1.08194e-10	DE	0
OPJ80155.1	1.18454e-10	DE	0
ZN827.HUMAN	1.21933e-10	DE	0
XPF.HUMAN	1.30627e-10	DE	0
EOA93215.1	1.36273e-10	DE	0
KAF2984713.1	1.36739e-10	DE	0
NAC3.MOUSE	1.39379e-10	DE	0
NDUF5.HUMAN	1.39925e-10	DE	0
CBPC5.HUMAN	1.40169e-10	DE	0
SIM2.HUMAN	1.41703e-10	DE	0
DAD1.CHICK	1.43135e-10	DE	0
MILK2.HUMAN	1.43135e-10	DE	0
RIMB2.HUMAN	1.46676e-10	DE	0
STAR.CHICK	1.47333e-10	DE	0
TM14C.PONAB	1.48573e-10	DE	0
ZFAN1.HUMAN	1.48573e-10	DE	0
CEP68.HUMAN	1.49705e-10	DE	0
MBTD1.HUMAN	1.64737e-10	DE	0
NQO2.RAT	1.76877e-10	DE	0
YO9.ADEG1	1.86192e-10	DE	0
PEX10.HUMAN	1.92186e-10	DE	0
P5CR3.HUMAN	2.00885e-10	DE	0
M3K12.HUMAN	2.03341e-10	DE	0
MTFP1.DANRE	2.06542e-10	DE	0
PCLI1.HUMAN	2.1312e-10	DE	0
TOIP1.HUMAN	2.25611e-10	DE	0
KQK73832.1	2.50564e-10	DE	0
KAI6071876.1	2.64899e-10	DE	0
PCDGA.PANTR	2.74724e-10	DE	0
DCNL3.HUMAN	2.83184e-10	DE	0
SKI.AVIES	2.88707e-10	DE	0
G137C.HUMAN	2.91905e-10	DE	0
KAI6077424.1	2.9323e-10	DE	0
OXB58172.1	2.95507e-10	DE	0
APEX1.HUMAN	2.97848e-10	DE	0
WNK3.MOUSE	3.20897e-10	DE	0
RHG32.HUMAN	3.52203e-10	DE	0
MPV17.HUMAN	3.53713e-10	DE	0
TMM98.XENLA	3.5499e-10	DE	0
KAI6069959.1	3.84214e-10	DE	0
CBX8.MOUSE	3.87161e-10	DE	0
FAKD3.BOVIN	4.09436e-10	DE	0
PXDN.XENTR	4.23187e-10	DE	0
STX7.MOUSE	4.26682e-10	DE	0
GBP.XENLA	4.54247e-10	DE	0
MIER3.HUMAN	4.72482e-10	DE	0
EME1.MOUSE	4.72494e-10	DE	0
HINT1.BOVIN	4.92444e-10	DE	0
SYBU.HUMAN	4.92656e-10	DE	0
PARP8.HUMAN	5.32421e-10	DE	0
DCA17.HUMAN	5.34215e-10	DE	0
FOLC.HUMAN	5.36704e-10	DE	0
RHG27.HUMAN	5.41496e-10	DE	0
MYO1A.CHICK	6.02986e-10	DE	0
ARF6.RAT	6.16881e-10	DE	0
EI2BD.MOUSE	6.45898e-10	DE	0
TNR16.CHICK	6.69288e-10	DE	0
RGS11.HUMAN	7.25655e-10	DE	0
AKA7G.HUMAN	7.82675e-10	DE	0
XP_044862343.1	7.88147e-10	DE	0
MA1A2.MOUSE	8.21173e-10	DE	0
TESP1.HUMAN	8.41047e-10	DE	0
APLF.BOVIN	8.98419e-10	DE	0
PTGES.HORSE	1.03677e-09	DE	0
GPAM1.HUMAN	1.04114e-09	DE	0
PELI2.HUMAN	1.05468e-09	DE	0
NOP10.DANRE	1.13355e-09	DE	0
SEM4B.HUMAN	1.13719e-09	DE	0
TGM1.MOUSE	1.19285e-09	DE	0
LRFN1.RAT	1.19303e-09	DE	0
FOXO1.PIG	1.21412e-09	DE	0
HSBP1.PONAB	1.26874e-09	DE	0
POK8.HUMAN	1.28556e-09	DE	0
TM158.BOVIN	1.31305e-09	DE	0
SARDH.HUMAN	1.35251e-09	DE	0
FADS1.HUMAN	1.3955e-09	DE	0
ANKS3.HUMAN	1.51612e-09	DE	0
PDGFD.HUMAN	1.57711e-09	DE	0
ZN862.HUMAN	1.58546e-09	DE	0
DHI2.MOUSE	1.60019e-09	DE	0
AEN.HUMAN	1.63028e-09	DE	0
CAD23.MOUSE	1.81062e-09	DE	0
ERD23.HUMAN	1.8369e-09	DE	0
NP_001382957.1	1.86304e-09	DE	0
NXN.BOVIN	1.86572e-09	DE	0
HXA7.CHICK	1.91679e-09	DE	0
NEUG.SERCA	1.96849e-09	DE	0
GLE1.MOUSE	1.96987e-09	DE	0
HXD8.MOUSE	1.97792e-09	DE	0
ADA1D.PIG	1.98718e-09	DE	0
PORED.HUMAN	2.00187e-09	DE	0
MRP6.HUMAN	2.08686e-09	DE	0
PDE9A.HUMAN	2.10501e-09	DE	0
U1SBP.HUMAN	2.13538e-09	DE	0
LAT1.HUMAN	2.36466e-09	DE	0
KAI6075250.1	2.51913e-09	DE	0
NYX.MOUSE	2.56383e-09	DE	0
PTCD1.PONAB	2.56478e-09	DE	0
MCM2.XENLA	2.59976e-09	DE	0
DUS2L.HUMAN	2.6838e-09	DE	0
LCN15.HUMAN	2.74413e-09	DE	0
SNPC3.RAT	3.08215e-09	DE	0
KCNQ1.MOUSE	3.33975e-09	DE	0
TEX30.MOUSE	3.35938e-09	DE	0
TDRKH.HUMAN	3.41587e-09	DE	0
TWST1.EULFU	3.44626e-09	DE	0
BNC2.HUMAN	3.67908e-09	DE	0
PIAS2.RAT	3.73623e-09	DE	0
WASC3.HUMAN	3.80854e-09	DE	0
IGS10.HUMAN	3.85434e-09	DE	0
MPRB.MOUSE	3.88456e-09	DE	0
F219A.MOUSE	3.90318e-09	DE	0
FHL5.RAT	3.90318e-09	DE	0
GLRX2.MOUSE	3.9487e-09	DE	0
LYAR.HUMAN	3.98761e-09	DE	0
HTAI2.GORGO	4.01492e-09	DE	0
HARB1.RAT	4.08434e-09	DE	0
IFT20.HUMAN	4.1238e-09	DE	0
P2R3C.MOUSE	4.1238e-09	DE	0
EOB05496.1	4.19654e-09	DE	0
CCSAP.HUMAN	4.53661e-09	DE	0
VEZA.HUMAN	4.59384e-09	DE	0
CLN8.HUMAN	4.93644e-09	DE	0
TLR1.HUMAN	4.95334e-09	DE	0
S39AB.MOUSE	4.98781e-09	DE	0
ALG13.RAT	5.09739e-09	DE	0
CT196.HUMAN	5.96727e-09	DE	0
POL.MMTVB	6.04419e-09	DE	0
LPAR6.MOUSE	6.08755e-09	DE	0
CFA97.PONAB	6.20455e-09	DE	0
TISDA.XENLA	6.29937e-09	DE	0
SYT6.MOUSE	6.44821e-09	DE	0
TM147.DANRE	6.77825e-09	DE	0
XP_027302174.1	6.96497e-09	DE	0
BRID5.HUMAN	7.16399e-09	DE	0
VTI1A.HUMAN	7.18229e-09	DE	0
PTTG.RAT	7.27304e-09	DE	0
ZBT8A.RAT	7.28231e-09	DE	0
ADCY5.HUMAN	7.34579e-09	DE	0
DUS10.HUMAN	7.34579e-09	DE	0
STK16.HUMAN	7.6763e-09	DE	0
KCTD5.HUMAN	7.86134e-09	DE	0
PDE1A.HUMAN	8.03895e-09	DE	0
ZCH24.HUMAN	8.16096e-09	DE	0
SWAHD.MOUSE	8.17801e-09	DE	0
FA69C.HUMAN	8.60874e-09	DE	0
NP_001376653.1	9.26548e-09	DE	0
MAGI2.HUMAN	9.4521e-09	DE	0
FREM1.HUMAN	1.00655e-08	DE	0
PASK.HUMAN	1.01832e-08	DE	0
ASB18.HUMAN	1.12484e-08	DE	0
GCFC2.HUMAN	1.12849e-08	DE	0
EFCC1.HUMAN	1.19289e-08	DE	0
SIM15.DANRE	1.23861e-08	DE	0
F126B.HUMAN	1.3354e-08	DE	0
DEOC.HUMAN	1.39561e-08	DE	0
DJC27.CHICK	1.4001e-08	DE	0
TF3B.HUMAN	1.41589e-08	DE	0
HGNAT.HUMAN	1.44564e-08	DE	0
IL3RB.HUMAN	1.59893e-08	DE	0
FOG1.MOUSE	1.72958e-08	DE	0
ORC6.HUMAN	1.77513e-08	DE	0
S35A3.CANLF	1.77573e-08	DE	0
ATL1.HUMAN	1.81666e-08	DE	0
GNAS.CRIGR	1.83724e-08	DE	0
PYRD1.HUMAN	2.11057e-08	DE	0
TTBK2.HUMAN	2.31739e-08	DE	0
NALD2.HUMAN	2.32047e-08	DE	0
BDH2.XENLA	2.3289e-08	DE	0
ELW62064.1	2.35106e-08	DE	0
WAP53.RAT	2.35832e-08	DE	0
CC90B.MOUSE	2.37453e-08	DE	0
FRIL.CANLF	2.56833e-08	DE	0
ELK00955.1	2.59627e-08	DE	0
RTCB.HUMAN	2.6324e-08	DE	0
EFC4A.XENTR	3.06001e-08	DE	0
KGUA.HUMAN	3.18444e-08	DE	0
C3AR.HUMAN	3.25032e-08	DE	0
POLH.HUMAN	3.38241e-08	DE	0
AG10B.MOUSE	3.45205e-08	DE	0
NYNRI.MOUSE	3.46344e-08	DE	0
RNF31.MOUSE	3.49915e-08	DE	0
TRDC.HUMAN	3.61348e-08	DE	0
ACOT6.MOUSE	3.85481e-08	DE	0
H5.CAIMO	3.87974e-08	DE	0
TBKB1.MOUSE	3.99493e-08	DE	0
SEM5A.RAT	4.11847e-08	DE	0
CL029.PONAB	4.37052e-08	DE	0
ATS13.HUMAN	4.4177e-08	DE	0
FA26E.HUMAN	4.50816e-08	DE	0
PHYD1.HUMAN	4.59552e-08	DE	0
GLI1.XENLA	4.63429e-08	DE	0
KELL.MOUSE	4.65968e-08	DE	0
KAH3823218.1	4.85165e-08	DE	0
FGFR3.CHICK	4.95177e-08	DE	0
ERC6L.BOVIN	5.31326e-08	DE	0
ZN572.BOVIN	5.31552e-08	DE	0
SYTL2.MOUSE	5.33e-08	DE	0
CO2A1.RAT	5.58081e-08	DE	0
MA1A1.HUMAN	5.63977e-08	DE	0
AT2B3.RAT	5.64721e-08	DE	0
PROX1.CHICK	5.70585e-08	DE	0
ERI2.HUMAN	5.8842e-08	DE	0
PTPRD.MOUSE	5.89924e-08	DE	0
I20RA.HUMAN	6.12715e-08	DE	0
CNTLN.HUMAN	6.80667e-08	DE	0
MMP24.MOUSE	7.34609e-08	DE	0
ADDB.PONAB	7.4344e-08	DE	0
CASP3.RABIT	7.49618e-08	DE	0
TRM61.HUMAN	7.92212e-08	DE	0
KFQ96659.1	8.24894e-08	DE	0
PKU35469.1	8.60165e-08	DE	0
KAI6073025.1	8.8064e-08	DE	0
CA2D2.HUMAN	8.83364e-08	DE	0
CYS1.MOUSE	9.04697e-08	DE	0
RHOJ.HUMAN	1.02498e-07	DE	0
DAAF5.HUMAN	1.0566e-07	DE	0
SRGN.MOUSE	1.0697e-07	DE	0
GALK1.HUMAN	1.09517e-07	DE	0
PRO.MMTVC	1.10076e-07	DE	0
RPC8.HUMAN	1.1766e-07	DE	0
LIMS1.MOUSE	1.22021e-07	DE	0
QORL1.HUMAN	1.23437e-07	DE	0
KAG6921060.1	1.23523e-07	DE	0
POK9.HUMAN	1.24107e-07	DE	0
TRM44.HUMAN	1.37725e-07	DE	0
RN135.HUMAN	1.38172e-07	DE	0
KAF1445513.1	1.40579e-07	DE	0
ARCH.HUMAN	1.42858e-07	DE	0
CO5.HUMAN	1.46383e-07	DE	0
PTBP3.HUMAN	1.51486e-07	DE	0
PTPC1.HUMAN	1.59499e-07	DE	0
SYCY2.HUMAN	1.61437e-07	DE	0
EOA96837.1	1.68043e-07	DE	0
KPCD1.RAT	1.71273e-07	DE	0
LRC28.MOUSE	1.73136e-07	DE	0
KAI6076207.1	1.75714e-07	DE	0
NSE2.HUMAN	1.90268e-07	DE	0
EKI1.HUMAN	1.92868e-07	DE	0
SDHF1.RAT	1.94731e-07	DE	0
BTBDB.HUMAN	2.01137e-07	DE	0
SNPC5.HUMAN	2.05927e-07	DE	0
LYRM1.TAEGU	2.08719e-07	DE	0
T179B.HUMAN	2.22094e-07	DE	0
EOB04659.1	2.28194e-07	DE	0
WASC5.HUMAN	2.3781e-07	DE	0
CENPQ.CHICK	2.60331e-07	DE	0
PRI2.MOUSE	2.64198e-07	DE	0
ALG14.HUMAN	2.81636e-07	DE	0
EXPH5.HUMAN	2.82841e-07	DE	0
KAI6072891.1	2.8665e-07	DE	0
AAK1.BOVIN	2.90807e-07	DE	0
P63.HUMAN	2.90818e-07	DE	0
CSCL1.MOUSE	3.02123e-07	DE	0
UBP53.HUMAN	3.05039e-07	DE	0
ST14.MOUSE	3.17456e-07	DE	0
LAMP3.HUMAN	3.55762e-07	DE	0
RGPD4.HUMAN	3.55788e-07	DE	0
LPIN3.MUSSP	3.56094e-07	DE	0
KCNG4.MOUSE	3.57061e-07	DE	0
EYS.HUMAN	3.58344e-07	DE	0
CAHM2.HUMAN	3.9156e-07	DE	0
TFJ97715.1	4.04632e-07	DE	0
RHL.MACMU	4.0626e-07	DE	0
CNOT1.MOUSE	4.10405e-07	DE	0
DYHC2.HUMAN	4.15857e-07	DE	0
MOCOS.MOUSE	4.3329e-07	DE	0
DGUOK.HUMAN	4.42971e-07	DE	0
SYFM.HUMAN	4.63177e-07	DE	0
ZNF76.MOUSE	4.77168e-07	DE	0
FGD2.HUMAN	4.83997e-07	DE	0
FJX1.HUMAN	5.46529e-07	DE	0
LIMD2.HUMAN	5.47591e-07	DE	0
CF089.RAT	5.67319e-07	DE	0
ATS19.HUMAN	5.67697e-07	DE	0
RHNO1.HUMAN	5.71019e-07	DE	0
ENV.RSVSA	5.73343e-07	DE	0
PHF2.DANRE	6.18111e-07	DE	0
GPR21.HUMAN	6.44129e-07	DE	0
PAK1.HUMAN	6.62742e-07	DE	0
CI116.HUMAN	6.64105e-07	DE	0
RAMP1.RAT	7.26435e-07	DE	0
HXB7.BOVIN	7.32173e-07	DE	0
PAMR1.MOUSE	7.34111e-07	DE	0
NUA4L.MOUSE	7.38404e-07	DE	0
MIPT3.DANRE	7.60522e-07	DE	0
Z804A.HUMAN	7.92173e-07	DE	0
MYO3B.HUMAN	8.18723e-07	DE	0
ZNRF3.DANRE	8.24711e-07	DE	0
DOCK2.MOUSE	8.4483e-07	DE	0
ZCHC2.MOUSE	8.58344e-07	DE	0
F263.HUMAN	8.75161e-07	DE	0
NHRF4.MOUSE	9.59394e-07	DE	0
RFX2.XENTR	1.02265e-06	DE	0
MYH7.MOUSE	1.06916e-06	DE	0
SELPL.MOUSE	1.08977e-06	DE	0
JIP2.MOUSE	1.29151e-06	DE	0
ZNRF2.HUMAN	1.30932e-06	DE	0
AL3A1.HUMAN	1.37194e-06	DE	0
FSBP.HUMAN	1.37833e-06	DE	0
GLDN.HUMAN	1.40064e-06	DE	0
KAI6068317.1	1.45331e-06	DE	0
PCDG5.HUMAN	1.58066e-06	DE	0
TECRL.HUMAN	1.63274e-06	DE	0
NL1B3.MOUSE	1.69888e-06	DE	0
RASFA.HUMAN	1.73365e-06	DE	0
DCA11.PONAB	1.77696e-06	DE	0
TEAD3.MOUSE	1.809e-06	DE	0
FREM2.HUMAN	1.91872e-06	DE	0
NRX1B.MOUSE	1.91872e-06	DE	0
RMC19144.1	1.91872e-06	DE	0
DCTN2.MOUSE	1.92085e-06	DE	0
MOR1B.CHICK	1.95356e-06	DE	0
CAC1C.RABIT	2.06784e-06	DE	0
CDK19.MOUSE	2.07509e-06	DE	0
BGAL.PONAB	2.13157e-06	DE	0
HXA4.CHICK	2.17406e-06	DE	0
SIM12.CANLF	2.1769e-06	DE	0
S12A6.HUMAN	2.27211e-06	DE	0
TRGC1.HUMAN	2.33393e-06	DE	0
F172A.CHICK	2.46195e-06	DE	0
SRBD1.PONAB	2.4639e-06	DE	0
DFFB.RAT	2.62306e-06	DE	0
PTBP2.HUMAN	2.68127e-06	DE	0
SCN5A.RAT	2.76714e-06	DE	0
KCMA1.CHICK	3.11451e-06	DE	0
NALCN.HUMAN	3.16561e-06	DE	0
TM117.HUMAN	3.18453e-06	DE	0
FGF18.HUMAN	3.44338e-06	DE	0
EEA1.HUMAN	3.95067e-06	DE	0
RL29.HUMAN	3.97414e-06	DE	0
FACE2.BOVIN	3.97595e-06	DE	0
CREM.HUMAN	4.50144e-06	DE	0
CA228.BOVIN	4.60891e-06	DE	0
NETR.TRAPH	4.75469e-06	DE	0
VP37D.MOUSE	4.83476e-06	DE	0
AL1A2.TAEGU	4.87031e-06	DE	0
RWD2B.HUMAN	4.96175e-06	DE	0
JAZF1.PONAB	5.27096e-06	DE	0
EVI2A.HUMAN	5.45269e-06	DE	0
PARN.PONAB	5.60447e-06	DE	0
PIAS3.MOUSE	5.72675e-06	DE	0
DPH6.HUMAN	6.60588e-06	DE	0
Z385D.RAT	6.71848e-06	DE	0
TLR6.HUMAN	6.96784e-06	DE	0
AT2B2.HUMAN	6.98874e-06	DE	0
F174A.HUMAN	7.04971e-06	DE	0
GNB1L.HUMAN	7.10131e-06	DE	0
GPAT2.MOUSE	7.59275e-06	DE	0
CUL4A.MOUSE	7.65425e-06	DE	0
KAF1411429.1	8.26455e-06	DE	0
GRID1.RAT	8.38376e-06	DE	0
TEN1L.HUMAN	8.41355e-06	DE	0
TMEM2.MOUSE	8.5791e-06	DE	0
CDKL1.HUMAN	8.58032e-06	DE	0
KIF9.MOUSE	8.65705e-06	DE	0
PPR18.PIG	8.96583e-06	DE	0
LAC.PIG	9.11192e-06	DE	0
ATAD2.MOUSE	1.05392e-05	DE	0
UQCC1.XENLA	1.06148e-05	DE	0
KAI6057789.1	1.17993e-05	DE	0
ADAT2.XENTR	1.19203e-05	DE	0
KI20B.MOUSE	1.19362e-05	DE	0
TTC33.HUMAN	1.21377e-05	DE	0
KQL60611.1	1.22186e-05	DE	0
PDXL2.MOUSE	1.22432e-05	DE	0
PRRP.RAT	1.27896e-05	DE	0
CCL3.HUMAN	1.35647e-05	DE	0
E2AK2.HUMAN	1.367e-05	DE	0
CD69.HUMAN	1.38741e-05	DE	0
ARR31376.1	1.49679e-05	DE	0
RERG.MOUSE	1.50044e-05	DE	0
MPPD2.RAT	1.60498e-05	DE	0
A2MG.HUMAN	1.61288e-05	DE	0
MKRN1.SERQU	1.6487e-05	DE	0
CODA1.MOUSE	1.66621e-05	DE	0
F83DA.XENLA	1.66621e-05	DE	0
CASP6.HUMAN	1.70546e-05	DE	0
UBP43.HUMAN	1.87386e-05	DE	0
GSTCD.HUMAN	1.91106e-05	DE	0
BRCC3.MOUSE	2.0046e-05	DE	0
NLR1A.MOUSE	2.00578e-05	DE	0
AMMR1.MOUSE	2.23484e-05	DE	0
THMS2.HUMAN	2.2516e-05	DE	0
PSRC1.HUMAN	2.31417e-05	DE	0
LRBA.MOUSE	2.31875e-05	DE	0
LR75A.HUMAN	2.33855e-05	DE	0
TC1D2.HUMAN	2.39113e-05	DE	0
EOA96092.1	2.39351e-05	DE	0
SRCN1.RAT	2.47379e-05	DE	0
GAB1.BOVIN	2.48954e-05	DE	0
KAI6074150.1	2.51609e-05	DE	0
S5A1.RAT	2.52671e-05	DE	0
TP8L3.HUMAN	2.7472e-05	DE	0
NTRK3.CHICK	2.76038e-05	DE	0
PP14A.PIG	2.76796e-05	DE	0
CTIF.MOUSE	2.9035e-05	DE	0
CXB3.MOUSE	3.06737e-05	DE	0
BT3A1.HUMAN	3.09137e-05	DE	0
AOC2.HUMAN	3.40659e-05	DE	0
CAMKV.MOUSE	3.48306e-05	DE	0
CBP.MOUSE	3.6395e-05	DE	0
HS90B.RAT	3.68973e-05	DE	0
BATF3.MOUSE	3.89087e-05	DE	0
CFAH.BOVIN	4.18948e-05	DE	0
A4.MOUSE	4.30025e-05	DE	0
CS025.XENTR	4.56491e-05	DE	0
CABP2.HUMAN	4.65049e-05	DE	0
VIP.MELGA	4.68936e-05	DE	0
SMAG1.MOUSE	4.88213e-05	DE	0
NAT9.HUMAN	5.17244e-05	DE	0
CRAM.TRYBB	5.30171e-05	DE	0
MCP.SAGMY	5.31862e-05	DE	0
MOG.MOUSE	5.40479e-05	DE	0
ITIH4.MOUSE	5.49029e-05	DE	0
ESPL1.HUMAN	5.52186e-05	DE	0
ACRO.MELGA	5.77199e-05	DE	0
GTR9.HUMAN	6.82606e-05	DE	0
CELF6.MOUSE	7.06662e-05	DE	0
IFFO2.MOUSE	7.65289e-05	DE	0
RPGR.HUMAN	7.96051e-05	DE	0
PCDG9.PANTR	8.22244e-05	DE	0
MYBPP.HUMAN	8.30787e-05	DE	0
KCNJ5.MOUSE	8.31153e-05	DE	0
RHD.MOUSE	8.43634e-05	DE	0
PLMP.GRIFR	9.89872e-05	DE	0
STUM.HUMAN	0.000100238	DE	0
AKIP1.HUMAN	0.000108185	DE	0
SPC25.BOVIN	0.000109911	DE	0
MEIS1.MOUSE	0.000118876	DE	0
SEP10.HUMAN	0.000121037	DE	0
TLL2.HUMAN	0.000128528	DE	0
KAH3691275.1	0.000129373	DE	0
SAMP.CAVPO	0.000132276	DE	0
HIUH.MOUSE	0.000138497	DE	0
ACHA7.CHICK	0.000144079	DE	0
RGS10.RAT	0.000144653	DE	0
Y1574.AZOSB	0.000144653	DE	0
CCD30.HUMAN	0.000148354	DE	0
KAI6077039.1	0.000157862	DE	0
CIDEC.RAT	0.000161337	DE	0
EOA97852.1	0.000163559	DE	0
NU98A.ARATH	0.000167698	DE	0
RMB98716.1	0.000177896	DE	0
KAH3869782.1	0.000178955	DE	0
CNDP1.HUMAN	0.000179434	DE	0
TUSC2.HUMAN	0.000180183	DE	0
CP2W1.HUMAN	0.000198741	DE	0
SRCRL.HUMAN	0.000199501	DE	0
EDO28922.1	0.000217578	DE	0
AT1B2.HUMAN	0.00021887	DE	0
PDZD9.HUMAN	0.000234597	DE	0
KAI6060472.1	0.000240584	DE	0
ASXL2.MOUSE	0.000246927	DE	0
TM206.HUMAN	0.000249422	DE	0
ICE2.HUMAN	0.000250028	DE	0
KCNH7.RAT	0.000254886	DE	0
ENVT1.HUMAN	0.000260225	DE	0
PPIF.RAT	0.000261035	DE	0
VM3.NAJAT	0.000261035	DE	0
KFU99145.1	0.000267323	DE	0
CIB2.MOUSE	0.000268316	DE	0
KCP3.HUMAN	0.000282581	DE	0
VMA5A.MOUSE	0.000304667	DE	0
PCDG4.PANTR	0.000308015	DE	0
FA83D.HUMAN	0.000319879	DE	0
DYDC2.HUMAN	0.00032359	DE	0
ADCY1.MOUSE	0.000333184	DE	0
TTLL5.PONAB	0.000360314	DE	0
EOB00049.1	0.000366203	DE	0
MCPH1.GORGO	0.000368411	DE	0
CA074.HUMAN	0.000386027	DE	0
PO113.HUMAN	0.000388473	DE	0
ABHEB.RAT	0.000407631	DE	0
RDH16.HUMAN	0.000411888	DE	0
PKU42829.1	0.000448838	DE	0
TOX4.MOUSE	0.000448838	DE	0
CXB5.HUMAN	0.000456182	DE	0
EOB05354.1	0.000466376	DE	0
KMT2B.MOUSE	0.000482967	DE	0
H2AV.STRPU	0.000497941	DE	0
SKAP.MOUSE	0.000501273	DE	0
TRZ20217.1	0.00052378	DE	0
SPAT7.HUMAN	0.00052444	DE	0
GCST.CHICK	0.000579577	DE	0
TTPAL.HUMAN	0.00058552	DE	0
DLG1.MOUSE	0.000588279	DE	0
SALL2.HUMAN	0.000604401	DE	0
XYLB.MOUSE	0.000617622	DE	0
CK001.MOUSE	0.000636472	DE	0
CCD62.HUMAN	0.000638668	DE	0
S22A3.MOUSE	0.000639118	DE	0
KAI6074946.1	0.000660488	DE	0
KHK.HUMAN	0.000682285	DE	0
LYRM9.HUMAN	0.000686339	DE	0
COXM1.BOVIN	0.000695847	DE	0
T106A.HUMAN	0.000749727	DE	0
RSAD2.BOVIN	0.000767532	DE	0
RM12.HUMAN	0.000794794	DE	0
XP_041266362.1	0.000798188	DE	0
EOA93616.1	0.000807425	DE	0
DACH1.HUMAN	0.000840821	DE	0
7B2.HUMAN	0.000877043	DE	0
SCUB2.HUMAN	0.000901098	DE	0
ABCA1.MOUSE	0.000913732	DE	0
DJB13.MOUSE	0.00092236	DE	0
TYW2.MOUSE	0.00092236	DE	0
TINAG.HUMAN	0.000935619	DE	0
PDE4A.MOUSE	0.000956553	DE	0
PNPH.HUMAN	0.00096888	DE	0
RIMS4.HUMAN	0.00101573	DE	0
SYVC.TAKRU	0.00103056	DE	0
KS6A2.HUMAN	0.00110423	DE	0
WDR62.HUMAN	0.00114549	DE	0
TCA.HUMAN	0.0011599	DE	0
ZN735.HUMAN	0.00117101	DE	0
POK10.HUMAN	0.00117165	DE	0
MROH7.HUMAN	0.00119936	DE	0
KAI6065127.1	0.00121089	DE	0
CP046.HUMAN	0.0012417	DE	0
SGCD.MESAU	0.00125316	DE	0
PR15L.HUMAN	0.00129704	DE	0
TBX6L.CHICK	0.00133051	DE	0
KCD15.XENTR	0.00134232	DE	0
GLYL3.HUMAN	0.00136031	DE	0
TSNA1.HUMAN	0.00143066	DE	0
PDIA2.PONAB	0.0015177	DE	0
MAD3.MOUSE	0.00152867	DE	0
CAST1.HUMAN	0.0016744	DE	0
PTPRQ.HUMAN	0.00170406	DE	0
PLA1A.BOVIN	0.00171348	DE	0
SLN13.HUMAN	0.00178567	DE	0
NWD1.MOUSE	0.00180439	DE	0
ACBG1.HUMAN	0.00180589	DE	0
FOXI2.HUMAN	0.00181062	DE	0
BT1A1.BOVIN	0.00183082	DE	0
KAI6077719.1	0.00187646	DE	0
PKU38445.1	0.00189536	DE	0
S39A4.RAT	0.00190276	DE	0
NXPH2.HUMAN	0.00211272	DE	0
TSN8.MOUSE	0.00212955	DE	0
RAMP3.HUMAN	0.00213991	DE	0
ITA2.HUMAN	0.00217787	DE	0
OPJ80709.1	0.00220538	DE	0
PSD1.MOUSE	0.00226352	DE	0
FR1L6.HUMAN	0.00230958	DE	0
CD2.HUMAN	0.00234658	DE	0
ZWILC.XENLA	0.00236158	DE	0
S2611.HUMAN	0.00239437	DE	0
CD22.HUMAN	0.00243549	DE	0
PHLB3.HUMAN	0.00243549	DE	0
OPJ68538.1	0.00244911	DE	0
TM55B.MOUSE	0.00255278	DE	0
MRF.MOUSE	0.00258389	DE	0
ASIC2.HUMAN	0.00264845	DE	0
KAI6076245.1	0.0028301	DE	0
EOB05418.1	0.00285206	DE	0
OXB66369.1	0.00291151	DE	0
CRAC1.HUMAN	0.00300256	DE	0
MUC5B.HUMAN	0.00309331	DE	0
PAN1.SCHPO	0.00317698	DE	0
PCDC2.HUMAN	0.00317901	DE	0
ADM2.HUMAN	0.00328407	DE	0
PRS57.MOUSE	0.00344231	DE	0
TOR1B.MOUSE	0.00368735	DE	0
BORE2.CHICK	0.00403545	DE	0
KAI6078227.1	0.00410696	DE	0
DHR13.HUMAN	0.0042864	DE	0
KIF1B.RAT	0.00429467	DE	0
GLIS1.HUMAN	0.00430827	DE	0
TM218.XENTR	0.00450183	DE	0
ZN208.HUMAN	0.0045179	DE	0
CC191.HUMAN	0.00459081	DE	0
TEKT3.HUMAN	0.0046705	DE	0
SYT4.HUMAN	0.00485628	DE	0
MASP1.HUMAN	0.00486151	DE	0
SH2D5.HUMAN	0.00486366	DE	0
DYM.CHICK	0.00511064	DE	0
OPN3.HUMAN	0.0051427	DE	0
PSF1.BOVIN	0.00517424	DE	0
PPR17.HUMAN	0.00546099	DE	0
PIGR.MOUSE	0.00557106	DE	0
BTG2.HUMAN	0.00580372	DE	0
SUSD4.PONAB	0.00582293	DE	0
NEUR2.MOUSE	0.00588893	DE	0
GRM7.HUMAN	0.00627769	DE	0
VINC.XENLA	0.00637547	DE	0
B3GN7.HUMAN	0.00674803	DE	0
NTNG1.HUMAN	0.00705646	DE	0
PKK18184.1	0.00711122	DE	0
EPHAA.HUMAN	0.00748469	DE	0
SHSA6.HUMAN	0.00761598	DE	0
TM216.BOVIN	0.00762416	DE	0
PACR.BOVIN	0.00769046	DE	0
CBPC3.HUMAN	0.00774248	DE	0
GL1D1.HUMAN	0.00781423	DE	0
AKND1.HUMAN	0.00787458	DE	0
JKIP1.HUMAN	0.00793867	DE	0
IHO1.HUMAN	0.0080889	DE	0
PDPFL.HUMAN	0.00813224	DE	0
NRG1.CHICK	0.00815314	DE	0
PRR11.HUMAN	0.00851049	DE	0
NK1R.HUMAN	0.00851239	DE	0
Z385B.MOUSE	0.00851239	DE	0
DLG2.HUMAN	0.00862215	DE	0
ADA21.HUMAN	0.00899105	DE	0
CDCA3.HUMAN	0.00917804	DE	0
HMGC2.HUMAN	0.00934509	DE	0
VPS29.RAT	0.00941408	DE	0
AT2B4.RAT	0.00943328	DE	0
PGPI.MOUSE	0.00949286	DE	0
KPCL.RAT	0.00956843	DE	0
HMGA1.MOUSE	0.0096726	DE	0
SEBOX.DANRE	0.00989984	DE	0
